# Supplementary material for: Fibrodysplasia ossificans progressiva mutant ACVR1 signals by multiple modalities in the developing zebrafish
Source: eLife. 2020 Sep 8;9:e53761. doi: 10.7554/eLife.53761 (PMC7478894; doi:10.7554/eLife.53761)
Supplement: Figure 2—source data 2. [file elife-53761-fig2-data2.xlsx]

## Sheet: Sheet1
Values	13785	7581	11429	12401	11478	11847	9109	14192	11782	12352	8768	12617	11052	11173	11862	12931	7845	12621	7706	11786	14420	10403	11828	14404	13804	11163	12913	12464	9231	12738	12844	13500	13474	13493	10368	13252	12866	12060	12872	14313	11130	10375	12743	14190	16876	12507	13637	16323	12576
Min	1.1	4.53731	1.96154	4.37288	2.82353	3.67188	1.875	2.40678	3.29851	1.68421	2.74603	1.11765	2.49351	5.64407	6.5	0.983333	4.5641	2.64634	7.64286	5.7377	5.36508	3.71186	2.7013	4.25	4.1	4.13699	4.56897	2.58228	12.7778	4.32759	3.36842	1.19481	0.986486	2.55224	5.61404	5.33333	4.29688	6.65823	8.84058	0.967742	12.7143	1.65152	2.64474	2.23214	2.6	3.70968	1.86957	3.01852	2.89552
Max	129.362	58.9825	151.683	204.706	52.6875	62.2368	62.8889	67.6951	124.974	73.2656	75.8429	101.776	83.4821	115.946	94.4194	78.4242	64.803	73.9868	105.931	254	75.0811	127.125	77.7662	98.8286	97.2857	65.0769	91.7385	127.542	130.924	78.0656	84.2051	89.8209	89.3699	85.087	230.786	182.432	191.143	122.842	167.719	71.8594	118.237	58.1842	47.1594	34.8312	39.3611	255	223.702	60.9067	162.418
1st Quartile	9.78462	13.6714	15.7353	11.0667	7.78947	11.1113	7.8	6.64474	11.469	14.0752	8.24551	8.26563	9.16177	14.2222	14.4233	8.2215	10.359	9.03571	13.7173	23.6773	22.0982	24.521	10.2388	29.0761	15.3923	12.6449	14.0769	17.6498	43.08	15.591	19.4741	25.216	10.5436	11.2188	17.171	56.0704	14.7385	18.6599	35.1806	11.8904	34.2885	7.08511	5.49231	5.63584	5.78261	10.5912	14.0986	9.41667	7.27542
3rd Quartile	16.5625	29.125	36.4769	26.1324	17.7895	24.94	21.0556	19.1968	18.3932	29.241	17.1634	21.3699	23.9834	35.1094	33.7906	22.1898	23	21.0441	39.1996	51.1532	36.1714	57.2829	33.8545	53.5369	39.5942	27.6147	32.4125	52.5415	62.2651	35.3107	39.0667	40.2762	27.5215	28.6316	37.8006	83.145	35.4217	36.0519	74.0684	23.5286	59.7583	16.7067	15.6813	14.0909	11.6906	20.0882	28.5405	20.3117	19.7036
InterQuartile Range	6.77788	15.4536	20.7416	15.0657	10	13.8287	13.2556	12.5521	6.92422	15.1657	8.91784	13.1043	14.8216	20.8872	19.3674	13.9683	12.641	12.0084	25.4823	27.476	14.0732	32.7619	23.6157	24.4609	24.2019	14.9699	18.3356	34.8917	19.1851	19.7197	19.5926	15.0602	16.9779	17.4128	20.6297	27.0746	20.6832	17.392	38.8878	11.6382	25.4699	9.62159	10.1889	8.45506	5.90804	9.49695	14.4419	10.895	12.4282
Lower Limit	0	0	0	0	0	0	0	0	0	0	0	0	0	0	0	0	0	0	0	0	0	0	0	0	0	0	0	0	8.54683	0	0	0	0	0	0	7.33603	0	0	0	0	0	0	0	0	0	0	0	0	0
Upper Limit	28.7627	56.9415	73.8118	53.2507	35.7896	49.8317	44.9157	41.7906	30.8569	56.5393	33.2155	44.9576	50.6623	72.7064	68.6519	47.3327	45.7538	42.6592	85.0678	100.61	61.5032	116.254	76.3628	97.5664	83.1576	54.5604	65.4166	115.347	96.7983	70.8062	74.3334	67.3846	58.0817	59.9746	74.9341	131.879	72.6515	67.3576	144.066	44.4774	105.604	34.0256	34.0213	29.31	22.3251	37.1827	54.5359	39.9226	42.0743
Values in	13585	7576	11423	12389	11409	11814	9060	13986	11601	12326	8562	12140	10824	10993	11784	12655	7760	12537	7657	11781	14372	10393	11827	14403	13790	11152	12882	12463	9197	12723	12840	13459	13418	13466	10213	13237	12299	11963	12868	14064	11121	9977	12694	14177	16139	12267	13577	16044	11714
Values Out	200	5	6	12	69	33	49	206	181	26	206	477	228	180	78	276	85	84	49	5	48	10	1	1	14	11	31	1	34	15	4	41	56	27	155	15	567	97	4	249	9	398	49	13	737	240	60	279	862
Mean	13.4353	22.1263	27.0667	19.226	13.2655	18.4242	14.9802	13.4893	15.2106	22.4252	12.9659	15.165	17.2407	25.9847	25.4906	15.8316	17.4595	15.731	28.2627	38.1781	29.4498	42.4489	23.047	41.917	28.4386	20.9789	24.4705	36.3406	52.8382	26.1987	29.941	33.0106	19.8649	20.6485	28.4595	69.5016	25.7645	28.2279	55.9619	18.2844	47.8917	12.17	11.1685	10.1942	8.85802	15.8143	21.887	15.4041	13.1246
Median	11.5968	18.4818	24.6522	16.7571	11.4118	14.8407	12.9199	9.44374	13.4737	19.8745	10.6324	11.4274	13.5037	20.7901	21.9103	12.1216	14.1743	13.459	22.3766	34.6197	28.8281	39.1379	20.2537	40.5974	25.9291	18.9304	22.3666	32.5063	52.1231	24.0759	29.8182	32.371	16.6667	17.6149	24.1167	70.6825	23.3607	26.5758	55.1038	16.2857	48.6429	9.5	8.46464	8.58904	7.13793	13.2785	18.443	11.9685	11.0725
	Fig 2h	Fig 2h	Fig 2h	Fig 2h	Fig 2h	Fig 2h	Fig 2h	Fig 2h	Fig 2h	Fig 2h	Fig 2h	Fig 2h	Fig 2h	Fig 2h	Fig 2h	Fig 2h	Fig 2h	Fig 2h	Fig 2h	Fig 2h	Fig 2h	Fig 2h	Fig 2h	Fig 2h	Fig 2h	Fig 2h	Fig 2h	Fig 2h	Fig 2h	Fig 2h	Fig 2h	Fig 2h	Fig 2h	Fig 2h	Fig 2h	Fig 2h	Fig 2h	Fig 2h	Fig 2h	Fig 2h	Fig 2h	Fig 2h	Fig 2h	Fig 2h	Fig 2h	Fig 2h	Fig 2h	Fig 2h	Fig 2h
	mWT	mWT	mWT	mWT	mWT	mWT	mWT	mWT	mWT	mWT	delmWT	delmWT	delmWT	delmWT	delmWT	delmWT	delmWT	delmWT	delmWT	mGR	mGR	mGR	mGR	mGR	mGR	mGR	mGR	mGR	mGR	mGR	delGR	delGR	delGR	delGR	delGR	delGR	delGR	delGR	delGR	delGR	delGR	No inj	No inj	No inj	No inj	No inj	No inj	No inj	No inj
	20190501.WTTU.mWT.3.441pm.calibrated_[ims1_2020-05-13T12-53-38.648].xls	20190501.WTTU.mWT.2.432pm.calibrated_[ims1_2020-05-13T12-53-38.648].xls	20190905.WTTU.mWT.419.2.calibrated_[ims1_2020-05-13T12-53-38.648].xls	20190501.WTTU.mWT.4.450pm.calibrated_[ims1_2020-05-13T12-53-38.648].xls	mWT pSmad 2.quick.12pmam 5-15-18.calibrated_[ims1_2020-05-13T12-53-38.648].xls	20190501.WTTU.mWT.5.457pm.calibrated_[ims1_2020-05-13T12-53-38.648].xls	mWT pSmad 3.quick.12pmam 5-15-18.calibrated_[ims1_2020-05-13T12-53-38.648].xls	20190303.WTTU.mWT.2pm.2.calibrated_[ims1_2020-05-13T12-53-38.648].xls	20190501.WTTU.mWT.1.422pm.calibrated_[ims1_2020-05-13T12-53-38.648].xls	20190905.WTTU.mWT.444.6.calibrated_[ims1_2020-05-13T12-53-38.648].xls	20190308.WTTU.delmWT.352pm.4.calibrated_[ims1_2020-05-13T12-53-16.118].xls	20190405.WTTU.delmWT.437pm.7.calibrated_[ims1_2020-05-13T12-53-16.118].xls	20190405.WTTU.delmWT.415pm.3.calibrated_[ims1_2020-05-13T12-53-16.118].xls	20190905.WTTU.delmWT.315.5.calibrated_[ims1_2020-05-13T12-53-16.118].xls	20190905.WTTU.delmWT.322.6.calibrated_[ims1_2020-05-13T12-53-16.118].xls	20190405.WTTU.delmWT.425pm.4.calibrated_[ims1_2020-05-13T12-53-16.118].xls	20190308.WTTU.delmWT.323pm.1.calibrated_[ims1_2020-05-13T12-53-16.118].xls	20190405.WTTU.delmWT.426pm.5.calibrated_[ims1_2020-05-13T12-53-16.118].xls	20190905.WTTU.delmWT.256.2.calibrated_[ims1_2020-05-13T12-53-16.118].xls	20190304.WTTU.mGR.349pm.3.calibrated_[ims1_2020-05-13T12-53-24.258].xls	mGR pSmad 2. 1115 5-24-18..calibrated_[ims1_2020-05-13T12-53-24.258].xls	20190211.20190103.WTTU.mGR.231pm.5.calibrated_[ims1_2020-05-13T12-53-24.258].xls	20190304.WTTU.mGR.407pm.4.calibrated_[ims1_2020-05-13T12-53-24.258].xls	20190304.WTTU.mGR.349pm.2.calibrated_[ims1_2020-05-13T12-53-24.258].xls	20190304.WTTU.mGR.413pm.5.calibrated_[ims1_2020-05-13T12-53-24.258].xls	20190211.20190103.WTTU.mGR.211pm.2.calibrated_[ims1_2020-05-13T12-53-24.258].xls	20190211.20190103.WTTU.mGR.203pm.1.calibrated_[ims1_2020-05-13T12-53-24.258].xls	20190304.WTTU.mGR.401pm.3.calibrated_[ims1_2020-05-13T12-53-24.258].xls	mGR pSmad 1. 1045 5-24-18..calibrated_[ims1_2020-05-13T12-53-24.258].xls	20190304.WTTU.mGR.343pm.1.calibrated_[ims1_2020-05-13T12-53-24.258].xls	20190411WTTUdelmGR.4.229pm.calibrated_[ims1_2020-05-13T12-53-07.318].xls	20190304.WTTU.delGR.226pm.2.calibrated_[ims1_2020-05-13T12-53-07.318].xls	20190304.WTTU.delGR.255pm.6.calibrated_[ims1_2020-05-13T12-53-07.318].xls	20190304.WTTU.delGR.233pm.3.calibrated_[ims1_2020-05-13T12-53-07.318].xls	20190211.20190103.WTTU.delmGR.323pm.2.calibrated_[ims1_2020-05-13T12-53-07.318].xls	20190411WTTUdelmGR2tiled.155pm_Stitch.calibrated_[ims1_2020-05-13T12-53-07.318].xls	20190211.20190103.WTTU.delmGR.316pm.1.calibrated_[ims1_2020-05-13T12-53-07.318].xls	20190211.20190103.WTTU.delmGR.329pm.3.calibrated_[ims1_2020-05-13T12-53-07.318].xls	20190411.WTTU.delmGR.1.141pm.calibrated_[ims1_2020-05-13T12-53-07.318].xls	20190304.WTTU.delGR.247pm.5.calibrated_[ims1_2020-05-13T12-53-07.318].xls	20190411WTTUdelmGR3tiled.210pm_Stitch.calibrated_[ims1_2020-05-13T12-53-07.318].xls	20190408.20190319.WTTU.noinj.1.426.calibrated_[ims1_2020-05-13T12-53-41.569].xls	20190210.20190131.WTTU.noinjecton.933am.1.calibrated_[ims1_2020-05-13T12-53-41.569].xls	20190210.20190131.WTTU.noinjecton.941am.2.calibrated_[ims1_2020-05-13T12-53-41.569].xls	20190303.WTTU.noinjection.1215pm.1.calibrated_[ims1_2020-05-13T12-53-41.569].xls	20190303.WTTU.noinjection.1256pm.6.calibrated_[ims1_2020-05-13T12-53-41.569].xls	20190501.WTTU.noinj.1.547pm.calibrated_[ims1_2020-05-13T12-53-41.569].xls	20190303.WTTU.noinjection.1249pm.5.calibrated_[ims1_2020-05-13T12-53-41.569].xls	20190211.20190103.WTTU.noinj.117pm.1.calibrated_[ims1_2020-05-13T12-53-41.569].xls
	24.194	30.1389	17.3462	31.1143	11.6842	17.8769	14.3333	13.0469	30.5844	15.55	14	11.463	11.4658	9.21212	19.6034	10.85	12.1207	9.78873	10.9605	78.2833	13.96	59	40.5844	42.1304	34.3607	15.9455	28.5	51.9153	41.5789	16.0536	21.5714	34.1404	23.7971	16	14.9701	35.7662	28.338	16.7763	37.2658	7.76667	19.4189	13.2319	9.10345	17.0405	4.21212	10.1795	20.25	15.8533	16.6949
	10.5844	27.4923	21.1646	13.3966	10.8	18.6667	14.6111	13.48	13.9067	32.1071	26.9706	11.4808	14.463	7.68254	19.1029	3.55556	13.1806	13.3276	15.5862	82	22.6667	103	28.5507	29.3793	52.4828	15.6667	27.2368	75.3333	39.4833	18.4118	13.0556	20.7973	18.8767	20.0128	9.31667	32.963	46.7857	19.6271	68.9688	13.2105	16.9016	12.4868	13.4237	27.0513	5.41429	6.24324	16.3509	17.5806	9.35938
	20.4	28.5588	18.2973	36.125	8.8	15.7722	22.3333	11.875	13.5325	14	14.4571	10.4211	15.6818	7.46154	15.0685	13.4487	10.5375	10.6962	20.3276	46.7073	34.5753	91.1143	30.8806	28.194	39.7595	25.6216	24.3553	66.8205	46.1515	30.9589	17.0923	24.6324	24.6716	18.2692	8.48649	75.8246	25.1125	36.9706	71.3205	9.70423	19.6944	9.67742	12.6119	18.4063	3.58974	9.2125	12.7826	10.28	20.5823
	14.2188	23.3165	29.2241	38.0135	11.2778	19.9667	24.9333	6.11667	23.6667	20.5833	24.475	9.21538	16.7564	8.64474	30.3	16.9344	12.1806	5.19403	10.8077	67.1875	24.2162	58.7639	45.6716	21.0694	28.0847	24.3676	30.2985	56.5526	20.5345	13.3448	15.25	43.2985	12.3867	12.0758	9.91304	28.623	26.5278	27.3247	69.0909	11.7439	18.4265	13.0556	10.7468	17.1406	7.54237	12.2941	22.1833	8.11392	22.28
	30.039	28.386	33.5882	42.589	17.6316	13.6379	23.75	5.61538	20.2712	22.6	20.0161	17.1667	16.3158	14.1558	18.2179	14.1449	11.3165	13.9559	14.2586	79.013	25.7391	68.5362	33.7419	39.9692	33.7536	28.2899	35.9444	49.2703	54.6	39.8167	25.0625	25.4167	27.8205	20.5132	10.1026	37.7536	54.7164	13.3509	72.3913	11.8769	17.2857	13.6119	9.98485	12.5256	6.55844	12.2603	17.5263	18.1	10.1452
	12.5658	32.1282	22.68	18.7895	8.64706	15.473	21.4375	19.4789	15.2969	22.3281	14.7361	13.8393	5.13235	35.4	14.2632	9.52778	12.8158	5.64286	10.9296	57.3438	16.4483	64.0476	46.0469	18.3623	44.931	17.4154	26.9828	32.1493	29.9859	31.3108	32.775	38.3	19.9672	24.6316	10.2763	33.3594	81.25	18.3125	86.6552	13.6984	67.1231	9	13.1071	21.8525	5.81034	11.4576	17.1667	17.3333	8.35
	30.9041	27.9221	34.8923	34.2203	7.41667	14.2373	26.6667	7.7	7.74576	32.7705	20.8116	18.1014	9.12727	17.4375	25.1625	12.7333	13	13.1948	8.62338	64.6667	17.6406	48.0658	32.0508	38.6857	46.4545	16.3194	24.8947	54.9167	52.5873	27.875	15.4304	27.2143	17.8	13.3924	12.1964	34.6053	37.7941	16.7375	31.2239	12.6364	35.5352	11.6849	10	8.79412	5.38356	13.2278	14.5789	11.7179	7.44156
	14.6232	33.3214	29.974	41.1324	10.6667	11.5517	19.9444	7.91781	13.4658	14.1806	19.9091	21.3699	10.3385	30.75	14.2462	11.0789	12.3896	18.7286	10.5802	74.6557	26.8361	82.3559	39.9355	29.1964	45.2857	23.3088	31.7848	61.4861	33.6795	19.2923	28.1867	33.7945	21.9315	21.1096	7.52055	40	21.4737	15.9079	70.7931	11.6835	29.6164	11.4231	13.2625	9.30357	7.2	16.0702	19.3117	11.1286	8.92208
	13.7375	29.3509	28.1186	37.4516	8.45	14.1324	24.125	8.45122	10.7679	14.3067	19.5769	22.8734	7.33871	32.1273	23.2647	10	8.46479	17.8983	11.6154	67.7368	27.629	55.8	27.6056	36.1429	38.4237	32.1282	20.1207	50.5823	43.5833	22.6212	25.2639	24.7833	17.8286	12.5224	11.5714	34.527	46.5132	17.7342	70.9667	10.0411	33.2564	10.375	16.6835	11	6.23333	10.1646	15.8615	11.2206	7.2623
	13.137	35.8971	31.4118	35	12.1053	13.2143	24.5294	6.2	11.4219	17.3333	11.0149	12.76	8.67143	24.1538	15.1724	9.22807	14.8387	16.7778	10.6579	69.2958	24.3377	51.0308	34.7333	30.3382	42.1642	24.0758	23.3898	77.0845	39.6375	15.36	15.0909	45.9661	15.7846	20.8026	14.2817	28.8077	18.1304	31.2031	61.3286	18.8375	33.475	11.4028	8.96825	10.4625	6.82857	11.8286	14.625	13.6341	11.3014
	11.1167	27.7258	37.863	37.9615	9.7	15.3553	24.65	2.96429	14.0435	23.5821	14.7778	15.8356	8.06757	26.375	25.75	10.7571	14.7101	12.4342	21.9444	73.0704	31.2466	48.0429	15.5342	36.2899	44.1897	27.1316	26.6667	46.338	37.2698	21.7121	17.6071	43.9444	21.5263	19.4531	11.9403	32.9571	27.5455	35.6866	38.6563	13.1884	24.6571	10.9855	12.193	16.9048	5.78571	10.557	18.475	13.5676	24.7792
	12.2703	34.2973	24.0139	38.5	8.94444	12.2162	24.3889	5.21429	13.1304	15.8167	19.9875	21.2973	9	30.5441	26.3067	13.0984	15.3729	6.17808	13.4706	66.6456	35.6923	44.4933	17.1364	32.7705	43.5	19.1333	36.4026	30.569	35.7164	14.1695	41.3768	39.7808	18.7778	14.1429	9.21519	31.3768	14.4	27.32	74.0735	10.6949	35.6818	12.9	7.61194	13.1273	6.19118	14.1475	17.5789	9.61842	23
	9.90909	26.359	27.75	35.3684	14.8824	18.4	12.4375	8.48148	13.0152	20.8143	22.1429	14.5942	9.62857	15.2125	23.8571	18.7179	13.25	10.6716	17	75.3973	30.5781	65.8052	43.25	37.5823	32.3286	27.3768	15.2321	73.5397	31.8333	40.1884	33.8243	33.3077	11.8197	23.974	12.6	23.2105	96.2237	34.6212	66.5375	19.4557	30.4118	9.97101	14.7467	9.80769	6.625	10	18.7705	12.9091	8.92105
	11.987	29.0702	36.9286	34.9552	14.5714	16.5641	20.0526	7.89655	11.7966	17.8814	19.2532	14.8929	11.6761	38.1029	28.4625	22.4366	13.9298	11.5676	19.7671	58.962	36.8406	59.2838	29.2203	35.1	42.3836	23.8036	14.459	51.9531	75.1125	39.5823	32.6164	25.1538	18.7215	20.661	11.9714	22.9733	29.3636	27.9688	63.5256	13.4154	33.4667	9.77778	8.62667	17.7015	6.68333	13.0702	23.6842	13.6538	9.84722
	13.2295	36.7538	30.0476	40.7917	10.5556	14.3038	20.5263	7.97368	12.7576	19.9322	23.5254	15.1449	8.67568	28.2208	30.4865	16.3784	10.4416	13.9474	10.6164	55.3462	25.8148	54.6711	41.3279	41.1316	54.1846	24.4028	35.5968	52.0811	44.0267	18.3684	30.1013	16.7703	17.7869	23.8246	10.4462	23.1148	102.542	37.0147	44.0345	16.6479	40.6349	10.1379	16.1864	13.7015	4.43333	10.8077	23.2727	11.1343	6.45946
	39.5833	31.8289	23.4219	31.6795	12.05	17.1892	22.2222	6.03077	13.7143	21.0152	22.4211	26.2278	11.1552	31.2143	19.1538	12.6333	14.3134	18.2714	16.1392	32.3239	28.5342	56.6757	45.7612	37.5345	32	33.8267	27.8689	70.7215	37.371	36.9091	30.5571	44.5125	20.0526	22.7564	12.0395	23.9508	30	27.7536	87.9254	9.90769	27.1486	9	10.7903	12	7.81667	11.9714	13.4821	14.5342	22.65
	36.0328	32.1406	37.8116	32.961	10.8571	18.6575	15.25	8.32353	16.1538	26.8333	19.5932	25.2778	9.54286	18.3333	22.1795	9.5303	9.58108	16.175	10.7945	67.0893	33.3974	53.4507	37.4304	37.8036	54.6333	17.7969	26.9241	64.2821	25.8361	30.1404	23.4923	22.1918	34	13.3333	7.95714	50.0541	25.5	33.5439	95.9747	13.913	27.4848	7.84615	14.9206	14.6389	6.33766	9.40323	17.5522	12.9667	11.0508
	14.4805	23.3521	32.0909	35	11.7143	17.9067	20.9474	7.39241	16.1974	19.2639	29.1486	7.57692	9.16364	17.6623	19.8308	14.1864	11.9444	21.9153	15.1972	75.9315	25.6111	51.7826	22.2029	49.8333	34.0164	22.2625	36.2338	85.3768	25.4156	21.5714	39.6949	44.0833	15.3182	22.4493	13.0156	39.1733	34.1842	24.5735	58	16.8727	44.6207	9.10256	12.2911	6.65079	5.44156	14.1429	16.1818	15.1216	11.8276
	8.95833	35.6429	26.4444	38.6441	10.3529	17.3182	17.7059	8.42105	17.8438	17.1154	18.9865	17.3088	13	32.2208	22.5692	18.25	9.72152	10.2533	17.3243	69.913	25.7971	85.2308	35.2105	23.987	57.597	17.4688	36.3051	66.1077	21.3421	25.7391	26.8519	30.8684	17.5082	11.746	10.9825	27.4	38.9688	18.3429	72.2105	8.41667	51.2838	10.8667	14.2267	16.7794	5.58333	13.9667	18.3281	8.77586	18.5676
	9.65574	31.9875	29.4384	32.4769	8.55556	13.7538	16.7727	10.3803	13.4156	19.1772	21.4559	16.1852	8.25	22.6582	20.1579	24.1692	17.987	16.0769	13.7143	56.9487	13.9125	85.3134	29.4194	35.8	38.3165	31.88	37.6667	25.1618	28.6912	17.8947	18.9833	24.1273	37.5455	23.6125	11.2143	54.6623	18.1333	25.7763	62.6615	16.3919	51.597	10.4706	15.8261	15.3594	6.76316	15.475	22.55	13.9242	19.7424
	9.61539	32.403	33.8625	39.2254	13.3529	13.4839	21.8235	5.9	16.9692	19.8961	20.8421	15.05	18.5063	19.9538	28.3667	13.7937	14.44	13.0649	11.0423	60.6098	33.8382	68.2785	39.4933	46.5588	41.5714	27.5833	39.0517	79.8621	26.3906	26.4156	22.3226	47.7414	23.0147	17.3594	12.3699	25.5256	37.5273	36.9383	64.7385	10.2344	23.4	9.35616	10.6901	9.21875	7.50877	10.6197	15.2239	14.8214	9.92308
	8.21127	31.7179	29.0169	34.9231	12.0714	14.4167	18.3333	6.96721	12.7945	20.5455	20.1375	16.7231	13.9747	28.519	17	23.4714	11.2813	20.8769	9.86487	58.0556	33	53.5616	34.411	39.3418	50.5072	22.3684	11.8493	26.8281	68.3506	24.6806	24.6491	35.1159	24.8	11.4918	9.56452	42.0423	16.1912	20.6923	66.3621	10.557	25.6909	9.96774	19.1096	13.3846	6.68354	12.8696	14.4154	11.3425	13.6364
	9.91071	32.4737	35.1333	35.3623	8.625	19.2632	18.5	9.06757	15.9825	22.0135	15.4821	16.6119	9.625	38.1406	18.7069	16.8312	17.7595	14.2	15.0667	49.9861	22.1404	32.3684	14.0877	38.4909	46.1622	21.9595	28.9508	31.7429	28.3833	35.678	24.04	42.6962	17.6286	12.7059	13.8533	77.4342	89.3167	19.2576	78.5844	12.8228	26.9688	13.4923	10.0667	10.2031	8.13924	15.8108	17.0385	12.325	13.1964
	11.4603	32.1212	28.7286	30.3636	6.78571	13.859	21.0588	8.5	18.7808	16.7536	26.2623	16.4211	9.76471	26.209	19.8734	18.197	19.127	18.2875	10.962	55.0455	28.3167	51.931	17.6875	39.0769	41.3143	20.75	28.8806	43.7625	27.7237	22.4688	18.7237	31.2603	23.3607	25.5696	12.5455	32	69.3026	35.2405	71.9178	12.7237	20.0714	8.23188	12.1176	9.55844	7.08475	13.6667	17.4737	9.08451	8.69643
	11.0462	35.7051	30.8571	24.4	12.5556	8.40541	22.9	9.80282	13.65	25.5571	17.7821	10.3108	11.2121	21.0667	28	19.8451	18.1897	24.3462	14.963	22.0972	14.35	59.9296	38.4242	34.6462	55.3871	17.1017	28.127	64.7455	27.7288	33.403	49.525	25.8286	36.1739	17.8448	13.4324	56.8182	46.4321	21.8676	79.8077	10.9365	22.7949	12.8611	19.3088	12.3971	6.89855	14.1644	16	11.359	9.77419
	11.7797	37.2679	28.1	43.9077	9.11111	16.08	13.0714	7.59649	15.6316	21.9868	12.5088	17.8571	9.78947	32.0303	18.9054	15.7973	14.0435	17.1216	10.8519	36.863	38.0625	44.7761	26.7091	42.4304	41.325	21.6026	14.4211	66.197	26.6607	32.575	43.4516	28.7705	27.8784	18.661	15.7119	91.5692	41.4098	34.6964	67.7719	14.9322	25.2286	8.52542	12.0862	11.3867	7.25641	11.9375	24.9254	12.4138	13.4583
	10.4342	24.7931	18.95	34.7619	7.05263	18.411	17	4.16667	16.3553	19.2985	20.473	10.3548	12.8246	37.7193	28.1324	12.4937	14.8571	15.2174	14.2982	59.8462	33.8571	71.2647	41.2069	22.8636	43.4815	18.1341	21.716	37.0448	35.3871	21.4328	33.7833	30.9194	17.5625	25.6203	12.4359	81.7419	28.0294	25.5833	93.5867	15.725	17.6486	8.84722	26.1286	10.9474	6.22667	9.50685	18.68	13.7692	8.60345
	12.0141	28.1791	23.9365	18.1525	8.6	15.2676	27.4615	6.17105	18.1316	17.8983	19.9221	16.6049	22.2778	29.5949	21.75	16.4085	16.1216	9.03947	11.5	47.1039	26.9104	60.0256	43.4722	46.1724	39.8548	23.6533	12.3382	56.8421	29.8611	16.44	19.4875	34.8382	14.7761	10.2133	13.1594	80.1493	27.3947	23.3108	70.1918	24.5139	19.0563	9.2	14.1642	10.2436	5.9322	13.5455	21.0952	12.75	8.31429
	14.1867	28.2875	23.6364	25.8286	6.70588	11.8	16.7368	6.14286	20.075	15.7586	18.1034	19.4306	9.53846	34.5278	21.2985	13.4028	14.0806	11.6901	18.5641	62.8101	35.5	73.5085	35.5342	50.4079	51.5217	23.5932	8.63934	65.6944	14.8909	17.2987	34	59.6269	20.9744	29.2877	12.3692	76.0847	43.8171	24.4821	98.55	11.3067	30.8333	8.48649	14.5781	7.80519	6.30769	14.2424	20.975	9.14493	16.1375
	7.72727	25.2903	22.974	28.5823	6.58824	15.7377	17.3478	8.39726	14.1471	19.0526	18.4789	13.52	10.3562	41.1159	20.3472	17.9595	14.0714	10.5517	11.7308	72.3529	31.4068	79.6721	50.2319	27.1774	36.1324	12.7576	16.2373	69.0133	26.5972	29.4516	43.9394	49.3492	32.7692	25.7361	12.8571	113.847	24.0441	20.45	80.2895	16.3421	31.8679	13.2027	13.1772	9.65625	7.84848	12.2769	20.3462	14.1455	7.46154
	10.7385	29.1493	24.9079	32.5	8.15	20.3038	18.8125	8.89855	11.2034	18.25	23	15.459	11.3692	34.8961	24.6712	25.1169	15.5541	11.3906	14.2571	59.4483	34.322	55.6707	31.8947	66.2609	54.7794	11.5303	19	51.622	27.6081	31.7761	47.9855	33.8116	28.7857	16.6333	12.4359	83.9701	31.7188	28.3194	61.0256	11.5357	22.1642	9.875	14.961	14	7.80488	13.0952	25.5738	12.5733	10.6667
	10.4615	33.2769	26.4521	17.9123	14.65	16.0469	27.4375	5.18182	17.6618	15.2	15.5763	15.2632	10.8182	34.1549	26.4348	10.68	13.7333	13.1692	19.1772	59.625	28.75	61.3235	17.15	25	39.3919	8.45455	19.5417	59.6866	26.6912	18.3766	44.8734	42.4648	22.925	8.76119	12.6234	50.7632	70.8571	30.8788	61.6462	15.597	20.3214	11.9452	19.5735	15.1299	6.30556	13.625	21.8116	10.942	8
	14.381	31.0345	21.25	34.1607	10.9545	14.1447	28.1333	5.575	13.9273	19.806	25.9322	16.3043	8.26471	38.875	29.9315	12.1692	13.1167	17.8	23.8767	67.7821	30.2603	93.5897	33.481	39.16	52.1714	13.9231	15.6333	70.1333	29.2532	37.7302	22.7167	46.6286	16.4658	16.4571	12.0278	69.2899	18.9221	19.6623	68.8718	11.2698	17.4872	7.67213	20.0959	18.5063	7.64557	14.1806	25.3333	15.1852	10.411
	7.84483	40.4921	22.1017	38.2208	9.45	11.6133	26.35	11.5313	13.9231	23.9296	13.9605	15.8	9.98413	39.8718	40.1045	17.087	11.7576	9.01351	15.9114	59.7429	35.2911	44.2778	23.7429	49.569	44.4394	10.9855	16.7015	47.8507	29.8727	29.7627	41.6269	25.0714	14	25.6111	14.5882	75.3077	28.0351	23.3544	77.1571	14.3784	36.4545	9.84	14.5373	12.1571	5.28986	9.56164	24.6753	11.1719	8.72727
	9.07143	28.2105	29.3875	33.8133	13.3889	20.3944	21.3846	8.41818	16.3421	16.8305	12.3194	14.4605	9.85526	31.6197	30.1029	20.6207	14.4853	2.85965	14.4603	62.3	54.5833	35.9211	24.5161	47.9701	35.6486	26.5938	12.8788	32.9481	24.6119	28.641	35.7571	29.6757	21.1091	18.5588	10.1486	53.4655	28.9048	26.403	74.6081	19.5352	37.5	8.78082	13.0506	14	7	12.4706	22.803	13.4219	12.5132
	12.0909	28	38.3036	23.4872	11.0833	14.6724	23.75	6.52542	17.4605	23.9828	12.9167	12.8333	11.0893	32.5811	21.5362	7.77612	13.5082	6.05882	10.4426	61.8608	35.1944	53.193	23.85	35.5429	37.04	24.0513	21.6857	66.16	32.6667	9.81333	41.5443	44.72	27.6812	20.3333	15.0984	44.2692	11.9079	26.5616	59.3934	12.6375	31.1096	8.91177	13.0615	16.2273	6.92208	12.0175	25.9286	11.7727	12.6667
	8.37333	25.9063	30.4923	28.9178	12.7083	14.0862	25.8824	8.36842	15.589	16.7969	15.2295	14.2899	11.8507	35.0625	22.3836	7	13.7792	12.9167	18.675	66.029	24.6119	51.9403	47.5893	53.1558	33.3623	32.9474	16.6667	60.2131	29.2308	27.5714	44.9459	41.1594	15.5147	17.5672	11.4035	97.6176	17.3443	18.7385	80.3051	25.4118	35.7273	10.8312	12.931	14.4684	6.65574	13.825	19.7429	12.5429	11.0649
	9.82051	28.3393	30.3548	37.2414	11	20.1159	13.1579	6.71212	14.013	21.7353	15.5769	15.8354	11.8136	34.3467	26.2603	7.86765	14.2167	9.66667	13.1618	40.2368	29.4179	52.2466	27	48.4925	36.5522	19.4026	25.2388	25.3421	31.6567	32.0167	42.8718	42.375	12.6769	9.35714	13.0506	68.8906	46.3714	23.254	73.6034	16.254	40.9394	10.2857	17.3896	9.45588	6.95	13	16.875	12.9508	12.8784
	10.5395	29.9028	35.4203	35.4521	9.23529	16.473	13.8421	10.95	14.0789	17.8636	12.7067	23.0128	11.5179	39.8333	31.0946	10.9091	16.9873	11.6885	10.5733	72.7308	33.6986	43.194	47.3684	42.3	30.1111	26.4306	16.6522	47.9744	40.4872	30.4675	35.4203	58.9403	15.5806	16.3729	11.9492	39.5763	26.1071	21.5179	77.9848	14.2	39.7458	10.5625	14.7067	14.025	5.70886	13.2105	17.4189	8.65625	9.06757
	10.6429	29.386	33.9125	17.2286	6.25	11.4107	26.0556	10.2273	13.7424	21.9189	11.4058	34.029	10.141	34.9828	30.7941	14.7887	15	15.2375	11.1519	39.7879	27.0597	64.1127	15.5932	42.1233	35.9857	23.2295	20.6377	58.2625	39.3718	29.9136	37.4615	33.8983	18.0635	28.0313	13.7973	35.2	83.859	20.5538	95.9298	18.6901	37.5069	10.4464	16.2742	17.08	7.81429	14.1667	16.9063	9.96104	8.43077
	10.2034	28.8	29.0175	43.3803	7.64286	13.5965	26.0526	6.71795	17.4304	18.2105	15.0125	10.6462	12.541	30.6667	20.0313	7.97143	18.2188	10.1923	15.1688	24.5082	30.6029	67.4265	29.5571	25.4328	33.5	25.7808	15	61.5641	30.3026	27.9324	43.5696	31.7097	19.2069	27.1228	15.7089	37.6316	102.526	20.1607	43.5432	14.629	34.5921	10.8442	19.8793	16.3846	6.80882	14.1154	20.1923	10.4865	10.029
	10.8421	19.5658	28.377	21.7887	9.22222	16.9444	18.9444	8.70769	19.338	17.7206	9.83582	11.6875	16.7206	26.9254	21.5132	11.8966	14.7595	12.1282	16.129	46.2542	17.8281	70.7429	32.4559	68.9714	26.5893	20.7206	19.8684	52.1667	51.8361	18.5541	36.5	28.5085	16.3065	19.7639	12.0333	36.6575	32.6849	29.1061	80.5455	14.6111	40.5	9.17808	17.8974	12.2466	6.225	10.7297	22.8406	8.66667	10.4675
	9.54167	19	18.9107	5.625	9.5	11.3077	22	6.22785	13.6308	20.3088	15.2143	15.9322	11.4932	39.7586	34.6623	11.4483	10.65	9.42105	12.5507	68.3478	37.6833	53.0128	29.141	53.2	26.0125	20.2338	25.6964	58.7143	27.9	30.4035	34.3382	37.7377	18.2308	20.6757	13.5147	73.7121	44.1618	20.6061	76.8116	16.0145	38.1282	9.87342	9.53623	11.5574	5.69863	14.0526	13.6575	12.7671	12.1447
	13.5769	27.6607	25.1311	26.7308	12.1	15.3562	20.1111	6.08451	12.3448	15.038	11.4138	18.9494	11.3846	37.4746	30.2949	5.53846	15.0882	8.97333	11.3443	60.2836	42.9878	69.3824	41.5405	48.0986	30.2877	26.8462	21.3538	67.8333	39.831	25.5541	45.303	53.5641	17.4156	19.9221	16.6875	34.0921	33.8364	31.2414	111.56	10.6267	29.4828	10.2895	16.8108	8.15385	7.05085	13.3333	14.6818	12.9351	7.23214
	11.8841	18.2456	25.1077	31.3205	8	16.6986	25.4444	6.71795	13.8987	27.9324	16.8676	13.9375	8.16901	36.4189	26.1757	10.2982	19.8235	10.5584	12.8553	63.726	21.6709	57.0429	18.2838	44.9211	34.5588	27.3026	27.2969	57.9452	25.9028	27.7105	28.2667	45.5065	24.5493	14.1111	16.8167	42.9275	56.0833	24.9452	59.3944	10.8966	23.8	10.1912	15.061	15.2353	5.40678	15.8507	18.971	11.5893	8.33333
	11.7606	20.5641	21.1667	17.5536	9.33333	11.25	17.1579	4.81333	15.1493	19.9545	16.2295	22.5	10.9667	37.88	21.4407	12.0147	14.25	15.9138	12.6471	63.1408	40.9219	40.7297	39.803	48.9464	59.4211	23.3375	15.6579	65.2027	42.806	32.4444	23.6912	57.8816	24.1892	19.807	13.5	47.6667	38.9118	22.5893	87.0513	19.5139	65.9014	7.5	10.4237	9.75362	6.59494	13.1316	18.2564	12.475	6.97561
	16.6027	28.537	28.4487	18.5211	9.6	18.9333	12.2222	9.45714	14.0448	20.4828	13.493	13.3165	10.3733	22.9315	16.4127	13.2676	11.1831	4.56667	12.6282	74.4464	35.5789	71.2308	42.0395	43.8553	41.8919	30.8358	23.0822	49.7273	44.5972	23.4286	20.25	45.3043	8.82609	20.9342	11.9863	103.821	88.1692	18.8971	65.1667	15.8413	56.5479	13.2203	13.6418	17.6197	8.1579	14.8553	14.7246	11.3443	7.35821
	16.5763	31.9481	36.8852	19.0536	10.4118	15.6441	19.5	5.18644	14.5714	22.3974	15.3544	13.7692	11.2051	20.9155	17.52	10.8312	14.2879	12.2237	10.9211	59.9194	37.375	50.2278	22.2821	50.7321	19.803	19.0132	16.8529	57.0678	46.4118	37.4583	52.9839	52.9672	21.7941	25.5357	21.5672	40.4026	52.2603	23.7564	72.3472	21.5	61.1169	10.087	15.4103	16.8116	6.9403	11.6	19.7361	9.15714	10.4265
	12.4063	28.0897	29.9467	27.7162	11.9048	19.481	9.05263	9.43836	16.3836	21.9853	10.7639	15.9605	13.0735	19.9848	23	6.06944	13.2564	10.2754	10.0145	56.8064	42.8571	44.2432	34.5645	58.6207	32.7632	30.6071	29.859	67.6667	12.7778	23	38.5735	44.2533	21.9324	20.6167	11.6986	79.9104	58.1194	23.1519	87.1429	12.1867	66.6986	13.6364	21.6615	15.7436	6.76389	12.4133	19.1071	14.0303	8.13235
	13.8475	29.2564	30.2698	21.5333	9.29412	14.8	15.875	7.65517	11.9452	21.8481	10.9853	31.7439	10.0597	30.0882	19.7	11.2353	16.697	13.9138	12.7273	27.0781	34.7808	66.0253	38.2949	68.2881	42.7414	22.377	22.0145	44.4805	34.7867	13.65	37.2368	49.6164	23.0667	20.6949	13.3966	101.228	56.4865	43.1739	70.8448	13.1039	68.5246	9.14925	15.0143	11.525	7.32143	11.6957	21.5634	12.8676	6.81538
	15.1429	24.8974	31.459	29.8846	11.2105	17.4026	13.1538	10.0641	17.9583	11.6333	15.5965	22.1538	13.0758	24.9828	27.5625	10.6308	16.2632	15.2833	10.4348	58.7119	26.2344	63.3438	37.5085	45.9375	51.5443	23.5692	20.7324	58.3636	49.5325	23.8333	42.2381	28.9107	15.7241	22.6301	43.3108	83.3951	65.058	24.661	70.4571	19.4118	71.08	10.431	11.5818	13.2241	6.91667	11.6835	18.129	10.3833	8.44286
	13	23.1579	36.9589	27.5758	11.7222	18.5949	16.8235	10.8475	18.875	22.4872	10.1754	20.75	7.89744	20.4237	20.4211	10.7188	13.1081	12.8077	13.3291	61.2537	42.7763	88.4464	15.961	48.3165	46.4595	20.1912	25.5797	47.2381	41.1806	26.9333	38	24.7297	11.4359	25.8831	15.5893	82.3944	17.075	26.9625	45.9855	19	57.025	10.0667	13.8667	14.3704	6.77632	11.5593	26.3165	13	15.9726
	14.9697	25.5658	28.129	28.5526	9	27.0896	19.15	5.18966	19.1159	20.1304	16.5072	26.2535	9.12308	25.0308	34.4821	8.14286	16.6351	8.76364	9.24675	58.3333	10.9744	86.973	39.2857	52.5513	34.1525	25.8136	24.8354	53.0541	39.2656	31.7759	45.3051	45.5278	19.7679	25.0469	11.3667	93.6613	97.2763	19.6494	74.2308	23.2353	53.6923	9.62069	19.597	11.625	6.77941	13.3636	20.1154	12.7681	17.4091
	11.7571	18.5902	15.7162	21.8986	14.3571	18.4194	14.2353	9.91525	14.7627	15.9167	14.8873	19.125	7.8806	27.1266	16.4638	8.65517	17.5385	9.66667	13.4615	64.9138	36.5455	48.9344	28.4559	43.9437	38.775	30.7606	22.1045	72.5286	55.2537	28.2923	22.403	40.7571	19.9825	21.1528	15.2923	81.9706	25.2712	20.2083	91.0405	9.88889	43.3625	8.46429	16.5536	9.27586	5.48571	15.0833	21.0845	8.08451	7.47059
	13.5439	21.9565	25.6765	25.3333	8.58823	25.8182	22.7143	7.21795	15.4028	17.0526	15.5	10.6486	9.3375	21.5231	22.0645	12.5942	12.1067	10.2895	12.2162	54.8438	42.7875	40.5584	23.8462	45.0571	44.9114	22.1017	22.5278	63.3867	55.4265	21.6471	42.9481	40.5467	12.5875	18.3793	21.1948	41.7119	39.5574	27.0519	83.6667	12.2459	61.7424	9.68116	19.24	12.8214	6.06154	12.0282	28.7632	10.4545	7.69444
	13.2949	17.4675	23.0541	25.6333	9	19.8333	18.3	8.85714	20.6316	14.2571	13.8852	14.3026	8.85897	23.8333	22.3333	13.5893	12.2237	16.8475	12.7391	44	23.8621	67.1299	16.1918	39.6087	53.7692	23.8684	21.2394	63.6316	49.8485	25.1642	31.0649	21.7692	18.9167	15.4744	23.9221	50.0175	15.1667	30.1923	79.1493	23.425	43.4688	11.6061	16.2241	20.9605	7.02532	8.31081	17.8154	12.6757	7.36364
	14.3951	20.3333	31.5735	21.0667	13.5714	22.2241	13.05	5.58621	15.5507	16.3051	11.4407	24.85	11.3625	32.5205	38.678	12.9605	13.0896	14.2794	12.0154	40.6835	51.0357	49.4625	41.6786	49.569	54.7385	24.5313	26.8615	43.4839	65.3636	21.2394	26.5	47.2581	20.0896	22.375	14.9737	38.3492	16.6563	21.3115	30.9	13.9136	70.038	7.41558	10.3099	14.8571	5.75439	10.4177	23.1176	11.6203	7.59322
	19.3553	29.9615	29.1	16.3333	8.17647	14.1757	25.5714	11.0541	17.2895	17.3913	7.62903	11.4407	9.62821	18.56	33.3425	7.11594	16.3571	9.85246	12.2769	60.0519	37.7213	43.7727	30.1111	35.7746	43.5679	16.6094	22.7808	65.2603	51.3485	33.6	30.2206	49.1607	11.0548	23	20.1447	35.2333	31.9873	23.2857	41.6774	17.2206	69.125	13.5753	16.6087	9.22059	5.53731	10.9692	19.0132	8.8209	8.93507
	14	33.3939	28.5254	28.375	11.6429	18.3333	22.6	4.72368	16.85	17.7436	9.11392	17.7869	12.2597	30.2794	28.9189	7.78333	8.73134	10.2597	13	45.5676	43.7258	47.2254	39.0746	51.6933	54.25	25.5714	26.8182	48.72	26.7722	22.68	22.3103	50.9077	19.7692	27.0986	24.1795	27.9848	17.039	19.8036	81.36	16.3467	58.5278	7.40909	14.6	17.7037	9.13793	15.2985	17.0441	9.04478	7.7
	11.9483	20.1618	31.8525	15.6866	14.6364	21.0172	24.2143	8.34667	18.25	14.6667	12.6875	12.5676	10.0299	18.9524	33.2143	7.62712	14.1711	13.3902	10.3167	56.8243	39.7458	57.0649	37.4429	58.5342	19.9701	28	15.7564	46.84	44.6389	20.4918	19.8209	27.8125	11.6	25	10.3846	36.7123	74.4407	23.3514	79.4557	16.5	87.7568	10.431	13.3134	12.9385	7.68518	11.6282	20.95	9.35088	10.2586
	17.0278	22.8286	33.9863	29.3692	10.125	17.4667	24.7778	5.85714	17.1207	18.2763	13.9359	24.0448	10.3333	27.1774	21.7586	3.26582	14.5797	10.8462	12.6032	55.1525	16.6765	61.2679	40.2027	54.8	28.1286	26.0896	16.4219	63.2982	50.7273	15.1429	31.8841	43.4167	12.5541	19.7778	19.3421	76.8987	48.2787	26.125	73.2281	13.8824	57.72	7.86154	16.1449	20.3375	6.57692	9.17333	21.7692	9.64789	8.06944
	11.4677	26.0714	28.5938	25.6667	8.33333	20.961	23.9	11.5513	14.5797	20.5571	14.5079	25.5965	7.90278	25.12	31.1	7.85938	8.9359	13.0909	10.7647	41.2	12.7746	70.918	29.1795	58.8846	36.9494	34.7	30.3108	54.2105	34.5733	21.0423	29.7792	51.069	18.7949	13.9091	14.4177	62.9595	18.6429	21.4576	91.6835	16.25	56.1923	8.58571	17.791	17.4304	7.09091	12.9452	15.7794	11.1	9.35443
	15.6216	22.5658	28.3	32.6456	9.25	21.7679	22.75	7.85915	20.9744	16.9538	11.9726	15.6579	9.23077	25.2857	30.5	6.42188	11.9322	9.33333	15.6571	55.8533	38.4286	57.4667	41.2667	30.2394	41.7414	23.9219	25.8438	58.4861	28.7297	32.3247	26.95	27.4308	16.8987	19.3553	19.32	69.4412	22.725	16.7237	95.4658	13.7069	38.1757	11.3714	18.6545	13.0286	6.84615	11.4937	24.1833	9.92405	8.24324
	16.4559	20	26.6579	20.527	10.9231	17.3662	24.7	8.69491	19.1194	19.519	9.79452	18.2794	10.3457	21.5316	14.1139	6.58929	14.1818	9.40678	11.0548	47.1167	37.4531	48.129	30.5152	55.0313	47.1392	19.8734	17.8289	24.6579	40.1014	21.1571	18.7534	58	11.8767	15.2143	53.4935	36.1791	31.6545	29.4878	57.4861	24.1333	39.1974	11.6197	23.1552	12	6.13333	12.5455	23.8933	14.7568	9.55556
	13.2877	31	22.3333	30.8841	9.1	21.8442	11.8947	8.08861	17.5833	14.4706	12.2794	18.5897	11.8701	30.7612	27.481	7.81944	11.4394	9.77612	13.95	49.2911	35.2143	61.6538	35.5	43.4304	45.0658	23.8205	15.0132	68.0864	30.0725	28.8594	51.4559	47.7067	26.325	14.3333	22.24	74.36	22.6329	15.7333	41.875	12.0946	38.9286	9.45122	17.8382	18.1538	7.2029	11.3194	25.5902	11.4576	13.1228
	16.4474	28.4333	28.0645	25.7321	8.78947	18.5714	12.1176	15	13.5	17.4921	15.0704	22.0923	13.1818	27.3231	19.2297	4.91026	9.77273	5.51613	15.9872	62.4167	27.2078	71.7625	39.25	58.197	47.5875	23.5909	25.1642	21.44	62.3276	23.6125	56.7534	45.3205	18.8308	14.8788	12.2192	40.9538	47.1642	25.1026	56.8955	12.7833	52.0781	10.2464	18.942	20.5517	6.5375	11.8197	17.4615	9.85135	7.94737
	14.1948	29.3091	26.4125	22.6753	8.57143	21.443	18.5294	10.209	21.8537	16.2432	13.5846	19.6375	15.1571	26.1154	24.4746	6.51899	12.661	14.6102	11.8947	31.6308	41.3151	61.3165	36.1538	37.4533	48.5763	23.831	13.1071	40.9825	38.4107	28.3333	52.9833	22.5614	19.1333	10.3387	11.0175	72.5085	68.2375	33.0133	80.1846	17.2535	57.6923	9.23438	16.6842	11.6923	4.87805	10.4545	19.3077	13.7838	8.36364
	15.3973	25.569	25.7013	22.9605	11.3333	19.2329	14.8824	10.7089	13.2576	22.9324	14.6833	15.5634	16.7013	17.0676	22.1948	5.71875	15.5584	15.1875	11.3026	44.8	46.6833	52.7667	36.8714	52.4912	31.0563	19	22.6753	64.0299	44.6393	38.0147	53.6076	40.7826	19.9452	41.9286	23.0847	79.026	74.1077	28.3718	89.8481	15.1803	47.1842	10.2237	18.4247	18.4474	6.32353	14.3	16.4026	12.7949	12.7361
	11.2059	28.4516	29.1711	31.9865	8.47059	16.0423	19.0556	7.35385	16.4118	16.4638	10.3175	18.8553	14.0923	33.0811	24.5	6.02632	14.2895	19.8387	12.7917	63.1408	29.5325	55.8028	30.5	63.3537	37.6842	20.1754	19.4079	67.9342	46.2985	23.0492	50.4286	50.0267	19.3077	23.3659	22.7125	71.1864	48.6232	20.5862	35.8987	16.4655	62.1507	7.63636	18.7162	20.5172	6.80247	14.058	18.9861	14.7297	9.32258
	11.6316	24.6962	23.7922	32.9138	9.5	19.1754	21.4444	11.0617	19.5844	22.5606	16.0172	33.2923	10.5217	28.28	33.7273	10.0494	13.7586	21.8986	12.2625	58.0735	46.4667	33.7692	31.5132	48.2353	63.6883	22.0972	20.75	59.0526	49.5405	32.2679	65.3208	47.8382	16.9481	22.6667	17.942	68.8571	42.1324	14.4937	75.7808	16.8571	62.3448	9.16364	18.2656	20.2034	6.24324	13.1471	19.6582	9.46154	8.4697
	14.6709	16.92	32.0132	37.6622	10.625	23.25	30.5882	9.97222	19	18.0847	17.4	26.058	11	32.2973	31.4026	6.33333	15.9231	16.4231	12.641	45.2763	20.2154	47.3026	46.8831	51.8475	39.1818	21.6447	25.1324	67.75	42.3038	30.443	63.5634	40.8171	26.8929	23.0769	16.5217	33.8824	46.6579	17.6667	71.1613	19.4872	75.8714	8.6	13.2899	17.0519	6.63889	12.5	13.1739	11.0274	14.9464
	11.9194	22.7625	37.2133	38.5385	12.1176	23.1806	8.42857	4.71622	13.6232	21.2375	22.0299	15	11.7595	22.7368	16.9857	9.67568	12.7971	19.6143	14.371	38.1579	27.0238	27.5571	39.4507	47.4429	45.6757	28.5079	23.1964	54.8611	47.1039	46.0526	47.9595	42.3788	9.29032	33.1169	37.1	75.1918	43.55	18.25	38.661	15.3924	45.8696	11.8143	9.04286	16.0339	6.94643	13.2987	22.7838	9.75926	8.13559
	13.2388	22.0179	30.338	33.1607	13.3529	22.541	32.5294	7.26923	15.6364	19.1286	17.8228	14.7018	13.7538	26.5696	30.7671	6.98667	13.2308	10.8	8.7931	58.7121	37.6709	56.1316	32.2388	42.7468	46.3729	25.225	22.0411	75.3077	47.3478	27.1549	24.3026	34.1268	16.519	20.7042	42.4459	77.9706	33.4648	15.2667	108.968	11.6125	26.3117	10.0127	10.3239	11.8545	7.9	9.11667	17.2857	10.6818	7.46835
	15.2632	28.7308	33.791	23.339	9.23077	19.2034	13.2632	21.25	15.9125	19.7288	20.2179	24.0417	5.40506	33	15.3051	7.74684	12.8101	25.4225	11.5278	68.25	20.8356	72.8246	43.4925	49.475	41.6571	26.8961	15.4032	43.2609	52.8194	26.1231	55.4464	52.1772	12.6447	25	10.3279	88.3333	29.7656	16.8101	88.8571	9.37662	22.2179	9.14103	10.058	18.1475	7.39344	10.5714	17.0702	9.77778	8.45946
	12.8228	28.5362	35.9855	26.4925	12.7368	21.6571	16.5294	12.275	11.8125	20.6418	19.5135	12.5938	12.0127	30.6769	16.1311	10.5128	13.8831	29.1639	11.5593	86.1449	32.9494	46.9231	37.1695	56.6471	26.6923	32.5139	26.6364	51.35	23.7692	29.254	67.8261	40.0588	16.9577	22.6622	40.2029	85.5254	68.2769	21.9091	76.4746	14.6607	36.3086	8.90625	7.1	13.3077	5.80952	12.3671	22.3506	10.4746	5.58108
	14.9865	28.7568	30.2222	30.8551	8.44444	22.3125	28.3529	8.16667	13.1111	21.9138	17.2769	14.2133	13	18.4615	29.6622	8.72464	14.5179	20.9241	12.7931	75.0247	12.4918	71.5077	15.3714	65.4386	42	22.9375	20.5139	61.3947	37.1186	29.7	38.5357	42.5385	17.9324	17.8305	17.1463	74.3	44.0135	21.6234	74.2571	14.3846	31.5088	10.0256	6.52564	17.6923	7.40909	11.4559	23.8243	12.0167	11.4032
	14.6184	23.2206	17.7342	34.2949	5.15789	21.0286	19.0952	13.9661	15.5507	18.2879	14.375	20.4304	11.9552	23.3226	27.1286	8.5875	14.629	15.3243	12.0886	43.1905	34.3064	53.4444	34.35	45.9403	39.2857	22.7639	16.6393	59.0769	45.5593	30.0154	63.3939	47.2063	15.3226	35.3038	41.6234	38.0897	40.0339	13.973	86.9114	10.4286	24.55	9.86111	8.66071	16.5128	5.83333	12.6267	17.3788	11.6491	23.3867
	12.0984	21.4085	23.7606	24.6212	7.94118	19.5469	17.7222	12.5574	16.6885	19.8103	15.0143	21.4	10.3235	23.2059	27.55	9.125	14.1571	16.8485	12.5067	43.859	25.9138	41.1571	47.5	56.1392	36.0536	17.8689	28.2836	80.1343	36.5	34.7966	40.2576	52.4462	17.7385	21.0833	39.9125	78.9625	69.2821	19.525	71.3333	12.0375	25.5938	9.61039	8.31579	10.8226	6.78462	16.3333	23.3485	9.61429	8.84931
	7.87931	24.2462	21.4366	28.8873	11.1579	20.5246	13.55	12.2787	16.2364	15.8684	17.7941	13.9194	11	32.3662	19.4932	10.5694	16.0676	17.1795	13.7778	56.4333	33.5507	41.5333	32.3188	57.675	39.2714	23.5769	14.7468	42.7879	61.04	23.5679	47.675	56.1389	12.6429	23.3026	27.4697	61.377	24.2933	30.5775	66.0641	13.1646	28.2692	9.84615	10.2679	18.2468	6.33898	15.1081	18.6308	13.1864	9.89286
	15.5147	34.8816	20.9516	32.7869	7.93333	18.4737	22.3889	15.3611	14.5526	17.987	20.8732	24.25	10	19.95	26.338	5.77193	11.2338	19.8974	11.5641	53.9643	35.5455	59.825	38.8	50.6719	35.0127	20.8182	26.2182	64.2568	42.7722	27.2405	40.6271	46.1884	13.5231	15.2025	19.1579	105.183	34.6338	21.0351	89.0625	16.2895	34.7368	14.0462	9.63889	9.13115	5.125	11.1923	16.9565	12.7922	8.65217
	12.1552	23.7647	21.8272	37.1176	9.61905	18.8472	23.0714	15.7833	11.7576	16.9254	13.7879	22.1167	8.64789	24.8571	22.9625	6.22727	15.1233	11.2368	11.2055	45.7424	41.8108	70.8116	17.5909	52.025	18.7586	33.4512	23.0469	50.1026	40.2321	33.0758	50.3529	51.6812	17.4098	22.5507	41.5303	54.4872	26.1071	24.2188	34.0256	14.1389	35.35	9.04412	12.1692	16.5584	7.46154	14.4915	12.6579	12.9825	9.23944
	11.9067	21.9857	35.6267	23.6571	13.7778	17.873	18.2381	18.4521	16.5395	18.4265	17.2759	16.4638	8.90625	26.6818	25.3538	7.53165	13.8462	8.72603	10.6667	72.6061	44.525	43.137	28.0405	38.8611	43.2794	23.431	21.0909	62.9114	46	29.7241	58.3143	61.7101	29.3939	17.5405	26.8514	40.3143	34.0676	27.3462	88.3284	18.6933	33.3509	10.4143	8.59722	16.4861	6.31429	11.2208	16.622	15.2714	8.88235
	12.9315	18.9726	30.3699	28.8136	11.0667	21.7763	14.2632	19.7966	13.5571	23.8667	16.3768	17.4079	12.1519	33.3768	22.726	6.58621	15.3438	4.91071	11.2647	27.5846	36.1636	55.7705	38.7067	41.7077	20.7465	24.2623	25.3662	69.8378	43.6885	16.1429	53.1791	40.0145	28.4265	12.6216	34.4915	103.76	32.3247	21.5397	63.1067	13.8261	27.4737	9.45588	9.48101	16.4545	7.58108	15.4035	12.9459	8.94667	6.26087
	18.0882	22.5143	33.4328	35.0735	10.3684	23.3636	17	14.4342	15.4603	18.4118	16.9242	23.9508	12.8852	32.1268	23.4605	6.14286	16.8696	8.54386	11.4333	57.1714	24.3559	53.5968	24.0563	46.557	51.697	25.5	25.5263	57.8209	41.8846	32.92	63.6579	42.4342	28.194	18.6842	19.9516	67.5455	32.3289	30.2121	71.6582	27.9296	38.8413	11.5125	9.375	16.1304	6.32836	12.9375	24.931	15.3571	9.43284
	14.3562	17.4923	25.1316	32.0143	6.6087	18.3766	18.8824	15.6949	13.8421	26.0137	15.0135	12.3239	11.1884	18.8947	24.9615	6.14286	12.7966	8.77333	12.0811	38.2083	36.3538	73.2069	19.4328	49.2346	50.9737	29.1899	25.4143	64.8592	48.1667	21.3467	45.4429	34.8169	11.2027	19.2817	42.4143	60.4058	37.4	18.2025	76.3382	13.4375	36.7895	10.6667	8.39706	8.89231	7.80769	12.1061	21.6447	14.2344	8.84058
	17.338	25.2679	27.2237	27.5316	9.42105	18.6667	19	11.6102	19.7089	19.8772	10.8679	34.2143	8.53947	38.8525	28.5833	6.70423	15.6	10.8806	12.3425	57.0133	13.339	54.9107	29.7846	57.4928	28.1194	19.7414	23.1692	65.35	54.4035	18.3235	52.0533	56.0294	23.2576	23.9342	23.4462	76.8082	33.5676	16.1266	76.5806	13.5974	35.9483	13.1039	6.92537	13.9655	5.55	15.1077	14.0267	16.3766	8.20513
	13.3077	17.0167	32.7895	27.7368	8.86667	21.9324	17.875	11.9	15.1053	17.5932	17.0833	23.9	7.47887	27.2432	21.5946	7.15942	12.1719	14.95	14.0339	47.1111	31.3571	91.2188	41.3553	39.8923	52	29.8644	17.8974	65.9747	47.2237	20.9722	56.0714	43.4051	23.9342	31.2414	40.1667	68.7544	27.8873	30.5714	78.8462	23.8919	64.8	14.2759	9.23611	8.96203	8.58442	10.7722	17.3214	15.8	6.46552
	14.1324	16.5147	32.8889	32.0526	10.5294	19.6447	17.2353	11.4386	15.2192	15.8906	13.75	17.9487	10.791	21.0506	29.075	6.2029	11.8	11.5614	9.77778	81.1884	38.2917	21.0135	29.15	33.8276	39.5303	20.6167	28.0143	77.7931	24.1	30.2468	26.3036	46.75	26.3	20.2821	41.3571	75.5172	40.0938	28.7051	94.4412	11.6923	71.7455	11.0833	7.98182	19.2429	6.89286	11.6533	16.0247	14.8289	8.29577
	12.5088	22.2838	33.8551	30.027	11.1111	27.2143	19.9231	15.1071	15.7195	18.1148	15.7321	21.3382	8.96923	24.4211	19.2192	6.18919	12.3733	16	9.89706	44.7826	35.961	51.0385	39.6486	55.35	41.7581	16.3582	20.7571	70.6	52.6364	24.0658	26.6533	51.0533	12.2687	22.4872	20.9091	88.6301	19.2623	27.1429	81.6712	16.7125	34.5556	8.93421	6.10606	11.5263	5.27119	10.4306	20.5256	11.1695	10.6441
	14.1406	19.3889	17.6557	41.6912	9.55	29.2162	19.4667	19.3896	15.4928	18.7606	13.6667	11.9114	10.0274	25.8108	26.425	8.17391	10.36	11.9697	17.2	63.7564	60.0615	53.2813	57.6491	42.2969	47.8873	17.4643	26.1493	60.2593	41.7895	26.25	55.3625	48.3378	27.6071	17.6081	16.197	62.9692	35.7246	23.5278	58.8889	15.3056	36.3016	11.4561	9.525	13.3803	6.29114	14.0769	18.1842	15.0132	6.68421
	9.54386	18.6806	29.7667	29.5303	8.92857	13.1846	9.8125	15.4937	15.6364	16.8406	18.4	10.2254	11.0145	31.519	28.0972	5.30137	10.8158	12.7	11.1	48.15	53.0714	46.7917	20.5714	60.386	37.5949	25.961	24.7963	66.2467	44.8701	29.5763	41.3766	44.7792	22.6316	17.5424	13.8841	70.6795	88.9559	29.507	53.987	12.4844	36.3333	9.69355	8.46667	12.8961	6.4	15.5479	20.6575	21.6974	8.08861
	10	37.2174	24.7639	29.9706	9.38095	15.6429	20.7692	11.8308	15.8841	22.2456	12.8788	19.4872	8.11392	33.7353	20.5088	10.8714	12.7797	15.9701	11.5636	31.7231	54.6957	66.5147	44.4677	49.3649	65.2025	20.4559	19.1429	45.1846	51.6984	28.7206	25.8169	24.2162	21.5	24.3889	35.3684	73.1475	25.9153	30.0429	95.9206	11.8824	49.1013	11.2466	11.5652	19.8088	6.65672	12.9552	21.3718	18.4231	10.0274
	18.0921	22.4091	17.807	39.7568	10.3846	25.3833	20.8462	8.5	18.25	22.8472	12.7436	11.3827	11.7037	30.9221	26.5769	6.30488	14.6102	22.4103	11.9855	67.4127	39.7564	54.8481	53.5132	46.9016	45.4051	23.5441	20.7759	59.3067	54.7288	26.5	50.5	47.4286	25.6364	20.0462	26.9524	82.4615	32.2597	20.0548	82.8197	15.0435	49.4937	9.28571	12.2857	9.64384	6.74138	18.8462	23.8824	17.1176	9.09091
	13.8462	21.8594	19.2881	41.7077	6.84211	24.3289	28.7222	13.0127	14.1169	28.0988	12.8571	23.8136	11.4706	27.1711	27.1039	6.73529	15.2466	15.5441	12.0135	36.7541	40.2	46.3333	43.7436	52.8831	38.4853	22.6441	19.1053	61.5082	41.6833	32.4179	57.5385	22.7013	22.1842	23.9589	25.1912	67.2025	21.6667	30.025	83.3226	7.76271	59.05	10.3553	9.63333	13.1194	8.9863	11.925	23.3818	12.1538	9.01333
	12.2154	23.375	25.5316	32.0484	12.65	24.3623	10.4444	15.8571	13.0635	25.197	12.8088	16.15	9.31646	22.375	24.2857	8.44156	10.1739	13.6176	11.254	74.5345	25.5172	78.2344	34.9692	56.4561	44.3611	36.0897	25.541	61.6897	40.1127	25.5692	50.1139	47.9877	22.7931	19.7027	43.2911	76.7586	25.3636	31.2203	80	9.81818	70.6724	9.46835	10.0896	19.0597	6.8125	12.8649	11.6538	15.5455	8.41791
	15.2917	25.4375	30.1324	25.2388	9	21.0508	13.1579	16.7324	13.4242	13.1618	11.9153	27.0405	9.07018	32	26.9375	6.83099	14.431	18.1912	12.9153	53.5763	22.9661	33.6066	37.4625	26.3571	56.2727	31.2059	18.6207	52.2267	37.4638	38.3485	43.6102	38.7571	29.0526	18.3188	33.0923	37.5467	38.4915	31.1154	69.6301	7.05714	37.209	9.66667	12	18.5224	8.10714	14.4167	19.5	13.9726	11.8861
	13.3165	25.3014	24.6964	34.3667	11.3571	18.75	16.1429	17.4366	15.3038	18.1667	22.7067	10.9054	8.43077	39.2152	34.3968	7.18571	11.9855	14.6944	9.72222	75.7763	11.3506	35.3247	27.3289	45.8529	40.2143	19.9383	16.9828	38.5968	57.1233	31.9242	48.2941	45.569	17.8143	16.975	25.6923	70.5152	20.8571	33.0615	75.8831	11.2597	30.7671	11.5263	12.5897	9.96721	6	13.4	16.05	14.1515	7.95588
	13.2597	22.625	24.9028	29.4306	11.4444	23.7792	17.8333	17.1139	14.7662	20.2338	8.18667	17.9726	9.2987	30.4444	19.2105	7.36207	12.0857	20.2794	12.6038	47.5211	39.9	53.0877	37.8814	27.9692	36.8816	22.2639	23.4384	55.5161	37.6615	23.1486	36.4872	49.0845	21.6875	20.7692	41.6667	79.7568	48.7846	26.3385	60.5467	9.11392	51.1067	10	10.1594	18.175	5.50633	12.9474	21.16	14.6184	9.77333
	14.4691	21	31.4559	31.4464	9.73684	21.0149	21.5238	14.35	12.2658	23.2105	15.9565	19.2561	9.06154	28.589	19.6282	7.96923	15.0172	14.9103	15.9531	59.2297	35.4545	89.3134	19.0769	36.2459	39.303	15.3433	18.0448	61.4912	38.5833	25.4545	37.8333	55.1795	22.5075	18.8571	20.4125	68.3881	26.3117	33.8025	73.6667	7.64407	51.9351	10.2419	8.77922	17.6324	7.32051	14.5143	23.9322	12.0156	7.24138
	13.15	23.9706	28.1429	21.1169	18.4118	25.0333	18.95	32.7222	17.9857	28.8354	13.0533	15.4912	8.71642	31.9474	24.0676	5.94872	14.4237	12.5062	12.3729	62.557	38.5179	44.6216	33.058	43.0972	45.5789	29.1216	15.7895	43.4211	57.2254	26.6452	55.0676	44.7385	9.96552	19.7432	32.52	74.1739	24.7778	26.6557	48.0656	10.5946	61.2821	10.2857	8.2973	10.2973	6.05263	17.8615	24.7121	14.9726	6.62857
	18.1184	23.9667	22.5	36.0833	12	21.3924	17.6667	16.6667	14.6418	28.0758	12.4918	18.3472	11.614	22.6447	18.1125	9.85526	14.5077	12.9825	13.8052	40.1061	39.6176	22.5676	39.4308	38.3099	56.0725	21.7143	22.3881	62.9828	66.3448	16.2	46.8387	47.1014	21.0972	22.3472	31.8974	60.9375	20.2206	29.8312	72.9483	11.1077	59	11.7875	7.46269	11.8308	7.47368	8.04688	13.0725	16.2429	7.52857
	12.9091	19.5373	29.9865	30.1081	14.4706	20.4872	16.6471	8.85714	8.76923	26.9077	10.3636	20.2537	8.53947	25.55	26.4211	36.7143	10.75	13.2615	11.4474	44.1571	44.1944	48.0488	43.2969	52.7179	48.8649	20.0847	28.4342	54.3115	36.1974	21.5362	25.678	51.4247	25.6	27.3636	30.4727	112.638	28.16	19.0508	73.6866	17.9643	46.4444	9.88333	10.481	13.5373	5.70588	14.6308	21.3448	13.2895	8.21053
	10.1607	14.2969	31.8358	34.0714	10.9375	25.9737	18.5625	18.7237	13.1467	25.2281	15	14.4937	6.98333	22.2632	17.3548	8.4	12.2951	16.0441	11.6286	49.4328	42.6974	55.0606	38.6102	36.7895	46.625	16.3833	33.038	61.473	29.7027	19.1692	47.4744	37.3393	17.7606	26.5634	26.3462	80.68	26.0735	26.2571	81.918	12.0617	56.9265	7.18182	12.2344	11.0492	5.83582	14.2838	21.4384	14.9467	7.18841
	12.9828	16.5692	29.0597	36.5789	5.70588	25.2911	25.8333	23.541	11.5128	24.1026	12.6184	16.4744	9.8806	24	28.8312	19.1017	12.875	28.5513	9.73846	68.3803	39.0833	73.6538	50.597	39.6615	45.7324	23.6324	27.2237	59.4714	36.5763	23.5323	50.0364	59.5065	27.2353	22.597	20.8261	73.0256	15.6212	19.3729	59.9315	7.19481	61.5714	11.339	10.4928	9.69565	5.70588	11.36	14.4909	17.4918	5.76923
	16.1563	25.9733	21.5606	37.1013	14.7857	18.9123	12.6667	16.9167	14.2794	25	14.2308	17.5172	8.2	22.4872	21.2025	21.8788	14.5068	27.625	11.7	65.4328	47.4154	47.338	31.0484	50.0781	44.7436	19.913	16.5303	70.1667	47.9737	27.2586	49.9667	49.4143	31.589	31.4179	19.5634	83.9595	23.1282	21.7031	91.3455	9.43077	52.0506	9.45833	8.80822	17.7424	5.73529	12.027	19.1538	14.4125	6.51563
	17.377	17.1429	25.2836	34.1558	12.4375	15.7222	14.8125	24.0625	11.8448	26.8108	14	22.9857	10.7284	28.9494	27.6528	14.2615	11.027	17.6081	14.3273	73.1452	34.0395	81.4426	18.6812	39.0517	41.7121	20.2308	18.5763	73.1944	36.0541	28.6471	48.7922	34.8684	20.6944	20	30.4865	73.6522	37.2982	22.45	84.1964	9.48649	62.0658	8.8	9.6875	7.45455	6.52941	13.6184	18.0597	14.1795	7.22222
	12.5385	23.4308	22.3919	35.303	12.0714	16.85	16.4118	22.7705	12.0172	23.6125	18.4138	41.0641	8.80597	26.0536	21.7576	25.7632	15.7215	13.2405	10.5588	55.4576	28.1111	38.2632	38.2373	33.5789	38.7971	21.9634	20.6316	68.8642	41.6053	23.8947	45.2571	56.8286	22.2143	31.0588	44.1622	58.2083	15.6812	18.2154	87.5513	12.0323	52.6753	7.83077	13.557	16.2794	7.33333	12.7759	16.2838	16.4386	6.95455
	14.6456	18.1406	22.4912	31.194	10.6429	21.2712	15.6667	17.6125	16.2973	20.8689	16.4189	22.4063	10.3014	32.9032	32.2424	16.0667	13.6296	21.75	14.0519	56.9474	37.5256	54.3731	44.2542	55.5	44.7	15.7342	13.8243	77.7119	45.4912	27.3667	52.0725	52.7763	17.4	20.4576	42.1212	65.4925	17.7941	31.0448	69.6286	10.5135	54.9726	11.2167	10.0667	14.614	8.05333	11.6104	14.3375	15.9868	8.92958
	11.0746	28.4085	22.2647	38.8	10.0588	21.2051	23.6471	18.4182	11.5417	24.7595	15.8966	18.325	8.01351	30.0125	25.2027	14.7051	17.375	20.9254	13.2267	35.6623	38	49.5385	36.8228	46.6552	68.3038	14.7463	20.9552	61.55	35.1951	29.6962	51.0635	45.9828	25.7051	23.0845	52.8286	69.6579	14.44	21.5758	88.1333	10.5	49.7333	13.1525	9.83784	10.2329	6.55128	13.8929	12.8684	16.9103	5.02899
	13.7727	27.2656	23.2241	36.5077	7.35294	18.8714	13.7857	21.1299	15.9189	23.1389	15.6429	27.6038	7.83117	33.1233	20.0972	18.0606	12.9726	11.2143	11.3289	55.2769	44.9494	56.6552	26.4026	41.2949	21.3418	25.2353	21.7077	67.1316	42.2609	30.7424	55.931	45.0645	18.0694	25.9167	46.2069	85.45	17.7595	27.962	71.8364	11.5128	54.6375	7.67949	8.22667	16.65	6.02632	10.7901	24.5789	15.141	5.64286
	12.4487	25.6795	30.1667	25.2667	15.1111	22.6316	14.8571	11.3279	14.1618	20.9605	21.3974	17.1455	9.79487	37.5625	20.5672	16.6769	18.3333	13.0909	11.8852	61.597	32.2105	52.7536	30.5634	44.5152	39.7949	21.9206	15.8684	58.6133	35.9385	21.209	50.1972	39.1486	25.35	15.8793	19.1579	56.2361	14.8537	22.5556	92.2295	20.75	61.7544	7.93243	9.86111	20.3636	8.19697	12.1867	23.322	16.0339	10.013
	10.3067	19.4737	22.0845	29.5085	10.0556	19.36	24.9375	16.7215	10.6061	22.2632	13.7792	14.2963	10.871	27.2785	27.0429	16.8923	12.6316	18.6316	8.89063	47.7468	36.1091	55.9857	46.1897	33.8028	39.5417	32.7213	19.6528	55.8873	63.1266	34.2533	55.4667	49.3239	16.0405	23.614	24.1525	93.8125	14.9275	25.3077	79.7162	9.61333	53.2281	9.275	8.8	10.9118	5.78689	16.4474	16.9355	12.8246	8.92857
	10.3108	25.7308	30.9254	34.1067	9.71429	21.0779	23.3333	17.4487	14.4474	21.55	15.8793	13.8136	8.6	28.0746	22.4545	16.8615	13.5152	13.425	11.5735	57.5593	34.2203	45.4872	43.25	47.8421	29.7595	20.9091	19.9821	62.8421	25.5217	33.1667	55.4286	42.0167	33.9189	25.1667	20.7179	83.0385	17.6203	32	85.3492	11.5263	74.2143	9.20635	7.67606	18.3506	6.21053	12.359	19.4342	17.8657	8.5443
	17.6806	19.4444	25.375	29.7273	10.0667	21.5556	21.1176	16.2571	9.29231	19.3947	18.7632	20.1818	7.40678	23.7465	24.0167	16.3521	11.0154	22.6974	11.7612	63.3973	57.0286	51.1017	37.5067	60.2308	44.1852	23.1613	18	59.7576	23.6364	23.8806	27.2069	44.4783	30.3478	19.2667	34.2787	72.0513	16.4444	29.662	48.859	11	24.6098	7.21795	13.3125	15.7222	6.46875	15.3333	21.8983	17.1525	9.21053
	11.6667	17.2838	28.6622	39.5758	9.27778	20.0667	18.7778	14.3284	14.6	28.6538	21.2	42.3623	11.0877	26.678	26.4697	22.4103	13.9481	14.1	12.2237	47.0694	23.7969	49.2239	37.8333	55.4125	26.1014	19.961	19.05	61.8421	55.8167	25.2778	45.6176	44.6493	13.5156	22.7342	22.6351	68.4928	23.3506	29.8406	51.4459	13.9714	50.9286	10.3333	13.8571	14.1724	5.66667	13.1481	19.1392	11.3393	8.4359
	11.6364	20.2895	28.9342	28.2917	12.4118	19.918	19.1579	15.3455	14.7143	20.6857	20.9375	29.9359	7.35294	29.7059	26.65	29.6429	14.3421	14.5513	10.4189	56.5135	39.6364	39.8684	41.4203	42	53.6712	22.5135	17.8154	71.7241	44.9231	27.3824	47.9444	49.2532	14.8052	22.1429	30.2941	77.7794	16.2911	30.8533	74.8971	14.8611	52.3378	8.36923	9.76389	13.7595	7.475	15.0256	19.28	13.1552	10.6538
	9.97333	20.0132	34.5152	27.5172	11.25	22.661	20.1765	19.0345	7.35385	21.0135	14.7727	42.125	9.75325	32.1077	17.0435	29.7273	10.1842	16.9079	11.1867	53.0541	40.6538	75.2424	30.3026	43.1304	45.6711	29.5313	26.4521	67.8714	46.9848	14.4219	61.5714	44.7568	26.7	17.9054	26.1061	22.0704	15.5432	20.4605	68.8657	17.5172	55.3966	10.2	10.4306	13.1646	8.01563	12.15	11.0256	13.1875	7.62319
	13.197	17.3448	31.2763	49.3276	9.57895	23.7222	10.55	20.7826	14.9	18.9342	17.431	35.75	9.90164	27.1923	29.7167	26.6076	10.9242	13.2286	11.5833	51.2931	37.0847	66.3276	33.6944	44.5441	41.7857	32.2192	19.125	61.8689	33.6379	18.9041	52.2131	52.5224	21.7917	15.2031	38.8361	81.6825	35.0152	29.4783	29.5455	13.0897	53.8919	10.0294	7.29851	14	6.83784	14	17.8824	12.1447	9.1875
	14.1096	18.3333	28.7321	44.8289	11.2222	18.7692	12.25	23.6471	12.5263	17.3919	17.2051	18.2237	11.403	27.4051	29.2568	36.8082	11.1071	19.4754	9.69863	56.5088	21.5067	81.72	49.4306	55.3026	47.3731	16.7746	17.4262	38.2656	59.7391	17.3247	51.9231	43.5526	25.2424	27.7042	42.7353	64.6812	14.7571	17.7632	67.7857	11.8451	55.4853	10.3692	9.09524	20.4355	6.56944	19.7742	15.6575	12.52	6.27273
	11.6027	18.807	25.3824	27.2059	6.94444	14.6377	8.75	25.7564	14.169	17.2237	15.5082	23.4815	8.6875	26.5517	23.5735	14.5652	11.6184	13.5316	14.1507	33.3167	31.6364	87.9875	46.473	48.6104	38.7564	22.1667	22.9464	59.9595	43.4247	14.2239	42.8438	49.8254	19.6471	18.0833	23.0435	69.6076	19.4531	18.0303	85.8448	13.2113	48.1148	7.93103	7.93939	11.9538	6.32877	12.5556	16.8846	12.141	10.5467
	21.8205	20.4844	37.5167	18.5	12.2778	9.92208	17.7368	20.6923	14.7945	22.9726	16.8358	19.0541	10.3562	23.9322	28.7083	24.2125	33.4912	16.6579	14.6901	53.6615	37.5942	58.3521	31.0649	59.7164	22.3425	20.2344	23.9286	60.8657	53.25	19.7975	50.8375	38.7067	19.8961	11.5	39.942	93.72	24.3684	34.5385	78.9091	21.2069	54.9863	9.8983	12.3171	21.9571	6.625	16.6389	15.1324	11.6	8.69014
	11.2278	23.6269	18.0156	27.9342	12.4737	14	17.3889	31.1449	13.1519	27.7162	19.4103	25.3714	7.38028	22.1607	17.4625	41.6533	11.5	19.8378	11.5658	34.6491	32.6757	48.0857	18.4328	43.1351	37.5128	24.2838	26.0256	38.3478	48.1184	28.8592	39.2029	41.1528	23.0862	26.2568	22.6901	58.597	22.7333	32.2321	88.2597	10.6	54.1429	9.48438	8.18987	18.7534	6.10127	13.7727	19.4857	11.3286	7.78788
	13.0351	19.8442	17.7705	29.1786	11.3125	11.1	10.0952	20.2727	12.9206	24.7531	18.8	11.0139	9.17857	35.8462	20.3571	23.2632	12.7759	17.9744	13.1127	47.1884	41.8448	35.6143	16.1311	59.2949	36.5974	20.9538	25.4407	49.1351	67.6098	18.2192	26.8701	33.6974	21.8846	21.7733	38.0959	73.8485	19.6812	18.0411	73.6667	17.4324	51.3649	8.66197	9.68354	15.9322	7.56897	10.4459	18.0526	11.9487	7.7973
	11.6944	25.7612	44	15.125	11.0526	12.5	22.1176	15.3766	13.5065	16.7848	16.4868	38.2895	14.3896	23.2174	25.9048	21.675	13.5513	11.5522	12.6774	48.7342	32.3594	52.169	29.5844	58.4375	45.8833	20.2973	28.0526	74.5179	43.1053	25.2222	33.2787	50.7679	17.3067	30.1724	26.05	77.2436	27.7564	21.6027	74.125	9.39344	56.8525	7.84932	11.3279	17.6923	6.36364	9.63158	30.6957	12.5455	8.825
	12.2698	23.7544	28.2113	36.8281	10.9444	13.4242	17.0526	4.53947	13.1622	30.1452	14.5231	34.942	6.96053	30.4714	26.6393	28.7975	12.0274	23.8421	12.0702	64.6667	33.2258	63.0556	37.8272	72.5246	42.2895	17.557	25.3559	65.7826	52.5658	28.625	33.6071	66.7966	19.5256	10.5179	41.863	53.3929	16.1667	32.8049	87.0658	14.1818	61.7544	8.71429	10.1333	18.0417	8.0641	12.2769	17.5614	14.4625	9.5125
	11.5429	20.0946	24.8289	28.8929	8.66667	9.73077	23.5385	7.36986	16.2029	20.55	18.3188	28.6324	10.8036	27.1	27.8983	17.1139	11.9818	22.6207	15.5	66.2911	36.1304	64.0506	15.9625	61.5915	50.1266	18.3026	23.6545	27.5417	53.1667	30.2105	29.2241	57.5294	22.8333	16.4861	37.5179	37.6029	35.3043	21.1167	92.5062	14.2778	32.8025	8	12	16.5974	8.4697	10.16	20.7895	15.5345	11.2333
	9.76471	21.45	31.0395	24.4182	12.6471	12.7119	21.1667	4.76119	18.7838	24.9206	18.4146	32.2308	12.371	18.7241	22.303	37.9552	12.0351	8.38889	10.3947	34.0635	29.4028	84.493	28.8413	51.6486	33.0735	13.3077	30.25	62.6522	39.6944	25.5571	31.0986	54.0877	19.0256	18.1846	31.3766	42.5696	16.6806	21.1899	75.4531	8.48529	49.4928	8.8421	11.8026	14.3284	6.98246	11.5395	20	16.8571	6.92647
	14.7015	20.6957	34.5882	26.7391	8.21053	11.8305	11.1875	6.90164	18.1071	21.8158	19.7018	19.4286	11.1129	20.3	27.2105	21.475	10.4769	12.4189	11.7846	33.3243	36.589	58.2419	43.1791	40.913	52.4063	25.2535	30.6212	62.2167	42.0625	30.3188	30.0405	15.3433	16.2222	11.6667	41.9655	92.1316	27.4571	17.7403	45.8364	18.8873	48.1806	9.86154	8.73529	7.42667	7.01667	18.6364	22.3214	16.1538	7.24359
	12.9315	18.55	30.2394	32.2703	13.0476	16.7969	16.5714	3.66667	14.377	26.6812	12.4068	30.6528	6.71429	32.2295	19.569	25.4756	11.3333	16.4615	15.4237	71.2321	33.9508	80.9649	13.0769	41.2143	44.0127	19.4	23.9103	55.9737	44.6324	20.5132	29.8101	46.2963	24.9434	16.2462	38.3333	42.1667	17.1897	25.8596	44.7536	17.6849	49.8026	7.8871	11.1558	18.0513	6.41333	17.8462	16.2394	12.7656	5.87879
	25.3	21.2373	27.0526	27.3867	11.5625	8.80645	22.4667	5.89041	22.8657	26.6721	19.7436	38.8246	9.03125	35.4872	20.6724	22.8608	12.6479	25.6508	11.7619	39.5696	33.6842	33.3833	41.377	37.975	34.1455	18.8831	34.1026	64	48.6286	22.56	23.2222	24.6571	16.9459	20.9074	37.5075	46.4571	17.7049	34.1231	49.1233	11.125	53.5882	7.38889	6.65625	9.67105	6.16949	11.56	18.7838	13.0345	8.44928
	12.1429	17.9868	34.878	18.1039	9.6875	14.375	22.6842	4.28205	15.15	27.9836	19.6406	33.209	6.8	28.8986	21.8028	29.0847	11.9324	16.7692	12.8784	48.32	29.1558	24.9744	33.5479	34.5469	38.2917	22.7925	26	61.7833	47.7342	19.3896	25.873	35.2143	30.0364	33.4416	35.4286	99.0685	16.1034	20.5072	82.5932	7.8	54.8933	9.19444	8.40541	18.1034	5.70492	11.9231	25.3378	13.8182	4.78788
	12.3151	17.8393	36.6351	31.2308	10.1	11.1379	21.85	5.8125	18.0875	19.7368	12.8056	19.918	9.98305	29.027	31.2241	32.7714	16.0704	18.8393	12.039	50.2535	26.6053	51.9118	33.9872	35.4921	20.6944	25.459	28.9565	58.3889	40.1739	27.2879	22.2821	23.0526	19.6986	22.8226	41.8657	52.0175	18.7368	29.8261	49.1724	12.8475	52.9324	7.70423	7.50746	9.85714	6.49254	12	17.9231	15.4932	4.64615
	15.4444	20.8462	35.3108	31.2857	13.125	18.2174	19.8889	5.2029	11.6	23.5385	19.6724	24.2881	11.2676	20.8701	22.3974	42.7759	32.2857	18.2105	11.3125	68.987	27.4918	37.2785	35.1364	44.9583	38.7027	23.9615	27.7857	26.7895	50.661	26.625	30.7119	33.2273	14.1754	41.2182	43.4375	95.0678	17.6795	31.8194	79.2895	11.9333	56.1304	7.06667	8.67105	18.9595	5.9875	11.6071	23.5758	17.55	6.32787
	12.3247	20.1618	39.96	33.8354	15.625	16.6761	20.0588	7.21127	11.0625	22.3377	18.3026	21.3151	10.7792	34.4211	20.2917	19.4853	14.6667	16.2833	11	26.678	48.5075	49.859	48.8676	39.4265	42.0299	26.4677	29.7089	77.8571	29.8194	26.1899	36.3913	26.7971	19.575	18.1233	8.88312	96.0822	13.7763	24.9643	75.2895	9.11111	45.5063	8.80556	7.2125	12.7077	5.57143	13.4655	32.6447	11.2278	8.70513
	10.9828	21.3571	37.8571	12.1803	11.1429	13.4143	28.8125	8.80822	18.3784	26.5556	16.1392	30.2833	9.73418	30.5692	23.6393	15.3833	11.5897	15.5949	12.0299	57.2533	34.4051	48.3443	35.5156	52.3553	42.7231	25.4384	31.4394	65.4769	24.9853	20.9012	30.0508	46.5217	17.5256	22.25	14.5238	35.6379	17.9375	19.4103	64.7273	8.92	46.8293	10.1094	6.07692	16.2459	7.55172	12.8611	19.8732	12.9841	8.45
	13.0133	17.6491	30.2121	26.0678	10.6842	15.1724	23.8947	7.83333	14.6892	23	17.3714	27.1618	9.72727	25.3544	23.0847	31.2985	13.1159	10	11.5254	52.2208	30.7179	43.0172	39.2069	50.2763	34.1286	24.1724	24.7321	86.0909	33.2899	22.9333	25.8529	26.7647	21.3457	25.4677	11.2469	41.5362	16.1714	24.2027	92.0536	21.0545	81.7632	8.78481	7.79661	18.4627	7.66129	9.11594	14.3636	11.2	5.76316
	14.9833	22.9231	22.0972	18.6167	12.2222	16.2877	20.3529	7.84615	9.86667	25.0156	14.9744	39.9846	10	26.0741	23.2969	30.9194	11.5862	15.2917	11.4366	57.8167	33.5263	39.5088	40.8525	39.9688	48.8551	22.1912	28.0533	76.2778	31.48	26.9114	28.4531	24.1733	22.1695	23.65	10.8393	31.7397	13.4605	19.4179	73.5588	7.62121	31.4615	8.93333	11.2027	17.3151	7.09211	11.7797	22.0156	14.5065	7.44595
	14.9091	22.9	35.4167	38.4667	19.7895	16.0256	15.1333	8.71875	13.56	29.4306	17.0759	18.8276	9.9079	30.8933	24.0286	21.2805	11.4231	21.4127	11.1452	54.9467	33.5333	30.9492	36.2813	40.1833	37.8052	21.4464	25.9474	85.0411	53.6986	27.0694	33.625	46.1333	20.871	12.8701	8.53521	92.7792	14.96	24.0769	74.5085	12.6964	35.1525	10.2468	10.1739	13.4225	6.79032	8.94286	19.2969	15.7188	6.5125
	12.7703	18.0339	29.8718	24.4286	12.5833	18.3898	8.33333	5.92308	17.403	25.1077	14.5844	32.9831	9.2	33.8333	17.9014	16.1296	14.3099	13.4429	11.7568	54.9726	38.1176	56.9286	38.3929	54.3692	38.7	20.7848	32.0746	72.7286	21.575	19.8974	56.1642	40.9014	19.2459	16.0875	7.32727	81.3636	14.8919	28.4211	35.6053	9.53846	41.0877	9.42188	6.80303	17.0615	6.66154	11.7302	32.9873	16.1972	9.16418
	16.1831	28.6957	30.4462	27.8657	9.5625	13.0877	18.3529	11.9231	15.6447	24.7792	26.6812	11.8608	7.74194	28.2029	22.8472	26.2152	10.5921	17.95	13.2712	58.4203	40.6053	47.475	35.1538	52.2051	52.76	18.9872	22.2353	71.4839	27.3165	27.6935	48.5614	40.4848	17	23.1622	10.9437	65.9672	24.5606	31.8	43.8553	8.24561	64.6667	10.2203	9.85246	20.7763	7.86111	13.5085	24.2949	12.1111	13.1266
	12.2813	19.1379	20.9851	24.5172	10.3529	17.3582	11.8571	5.9863	11.386	22.9722	16.2414	26.9322	9.32258	25.5526	22.4833	27.4675	11.6897	13.6795	12.0405	45.96	31.7945	74.9167	21.375	41.625	37.0556	17.1714	26.4348	57.5167	31.4054	32.5484	34.0875	41.3636	35.2133	23.6571	12.2903	100.349	16.5862	18.2456	78.7358	17.0267	60.0152	9.67606	7.60345	11.5974	6.64912	11.0893	22.3143	15.9412	6.3038
	9.8	15.9241	41.7895	10.52	8.7	13.3284	15.5882	5.52941	19.5	19.9351	23.5323	20.675	9.33784	31.1912	29.4833	24.0345	12.5333	22.6389	13.1266	46.5968	23.6923	48.1558	39.9459	61.4545	52.2333	21.8429	27.8571	67.2561	30.5714	21.8933	57.6333	46.2105	23.0128	20.4928	11.1791	45.2593	19.5309	22.5946	34.8	5.83333	55.7432	9	11.9306	14.3214	6.64384	11.6456	16.1558	13.5079	7.5
	11.5309	18.7966	30.7125	12.1625	9.83333	17.6316	20.3125	7.01724	19.0172	21.5	18.0256	22.2982	13.0167	28.013	25.8841	12.8308	12.803	14.6203	15.0127	60.5932	36.9861	54.75	42.9605	45.2667	44.4154	15.7586	28.7273	62.3291	38.9714	28.7805	50.2267	43.1667	36.6133	15.1389	12.6957	53.5455	12.7975	31	75.9359	15.4286	59.8182	10.0746	7.52941	14.6885	6.2623	13.038	11.623	13.45	6.31646
	6.65	21.2162	33.1774	24.7692	7.125	14.6491	18.6842	10.5902	13.6027	20.5844	18.1406	21.918	8.67241	29.3056	30.0789	31.6154	17.5938	18.7125	12.4795	43.5949	32.8625	40.5079	29.0299	47.9851	60.5972	14.5738	31.2388	54.6625	36.0769	26.8961	57.2027	52.6552	20.9114	18.1071	12.1646	98.6607	17.6712	28.4667	64.2899	8.27273	76.7333	11.8333	9.10769	10.6154	6.71622	13.5806	25.7875	14.7581	7.34328
	10.2278	15.8875	23.6716	26.7288	9.23077	17.1169	17.6316	6.81356	20.0658	27.3594	15.6761	36.5875	7.42857	22.2281	25.3036	37.4795	9.77273	22.1429	12.1515	39.7377	28.8472	49.6571	34.3429	45.4655	45.1974	16.4928	25.7	80.7662	36.9559	21.2949	35.5789	28.913	15.1143	24.1636	10.08	92.8305	14.7733	26.2429	35.4571	9.30667	63.3418	10.5625	10.8553	10.4107	5.95775	16.2615	18.2368	14.8667	10.625
	13.2973	15.2	42.4872	22.2143	13.2353	17.1034	20.5	6.90667	12.1864	24	13.625	33.9833	9.4	28.6061	20.0536	14.1692	18.8529	15.6914	10.4125	26.2069	40.2759	36.6769	38.5135	44.8333	17.8235	14.3387	31.1636	60.1429	37.0806	21.371	46.1212	27.6875	23.4167	31.029	10.1974	72.527	15.4675	27.8194	76.7833	22.0597	78.8125	10.5893	10.8077	14.137	4.56	12.8831	20.1515	14.6184	6.51786
	10.0308	19.4638	39.5	24.6094	10.2	15.0526	14.0667	8.33333	24.4	18.8806	12.1154	27.9231	8.72308	32.5132	20.125	18.7361	19.1282	10.4821	11.7971	47.9344	42	85.7424	39.08	42.1364	49.6964	20.4	26.3766	59.8684	46.9615	32.7922	69.169	39.9655	24.1471	26.2125	9.46154	53.3194	51.2364	24.6667	52.6032	15.2931	57.8955	8.1017	9.16438	12.7973	7.48649	13.65	21.7679	14.1111	8.24359
	11.6615	15.4638	43.8923	14.9595	7.29412	17.3571	16.125	7.42308	16.1053	17.1897	15.4507	41.6	8.85915	26.1481	22.2769	30.8974	16.3	24.8354	12.661	44.8235	56.2714	32.2698	16.3784	51.9583	38.3115	24.9079	23.0676	71.0152	45.2267	27.3509	62.5143	44.575	24.1379	24.4583	10.1644	113.086	14.961	23.2462	48.5256	15.7119	54.5345	9.71053	9.32432	8.27119	6.02817	10.614	25.0789	16.0139	9.09859
	12.7763	13.7903	28.075	18.5375	8.42857	9.92647	29.1111	6.88571	16.5738	16.2632	13.2794	25.4143	9.17568	23.025	29.2237	20.6143	18.0606	19.4079	11.1613	38.9737	35.7857	87.2338	12.4507	36.6441	37.9014	19.6167	32.1034	52.6389	46.4688	26.6049	75.7193	38.7222	15.9833	31.5263	8.24615	107.092	14.8571	19	43.6379	11.519	78.0282	9.77612	6.81429	9.34783	7.62069	15.25	29.3766	12.913	6.0597
	11.5536	19.194	31.974	24.7879	9.11111	15.4026	27.0714	5.67797	14.8429	18.7403	16.137	21.2895	10.7419	28.4667	29.1014	14.5333	19.0893	16.473	12.0303	69.8052	35.1864	74.4167	13.6579	35.975	46.0141	13.8814	29.8158	66.9828	39.7941	19.3803	57.7051	49.9077	21.8077	29.1216	11	45.0127	27.0385	32.3333	75.275	17.7794	85.859	9.75862	10.4615	10.7969	7.01266	13.0845	24.9853	14.0875	10.2131
	10.4	15.6364	42.6212	24.4853	6.42105	15.3158	17.1053	5.1017	15.9275	26.9016	19.4744	29.4103	17.9067	25.3382	27.3774	25.1351	13.6774	17.7286	11.963	47.9726	48.0536	26.6563	17.25	41.5205	28.2174	29.3924	29.831	75.2208	45.4848	30.5	36.0455	44.7183	26.3929	29.589	12.7297	91.4675	17.12	20.4348	87.961	17.9254	62.1912	8.94915	8.11475	13.6053	7.1129	10.8961	20.0588	16.0423	6.78125
	11.6125	20	32.2113	25.8158	9.9	16.519	11	7.54237	14.1486	27.987	13.7931	33.7105	10.9104	24.8769	26.7414	18.8077	21.0536	12.4154	11.1897	43.0857	44.5938	89.1558	17.4643	42.1316	17.2237	18.7353	28.9359	28.3797	38.8	25.1034	72.2667	44.7333	19.9265	19.6842	11.8289	80.1944	22.7368	33.4247	70	11.1429	71.661	9.625	7.88136	16.0769	7.22785	10.9459	17.5584	13.7042	7.81333
	7.65672	17.806	31.5417	19.1528	11.7	13.7612	26	8.38806	17.3188	19.5	15.1644	23.3833	13.2361	29.4304	18.6133	24.0167	18.3333	18.0476	10.6471	44.0946	46.8784	46.4783	20.6912	37.4545	15.8462	17.1212	19.2857	52.8857	24.7288	26.589	56.7222	59.4444	19.6849	16.9571	10.9833	121.491	11.6429	36.4444	31.0625	8.32	44.8182	7.68182	11.0423	11.527	6.875	16.6607	23.4706	11.8	5.45763
	10.4868	15.8421	25.5588	21.2742	9.21429	19.1831	25.3333	7.6375	14.7703	23.5072	15.8472	36.5873	18.4935	25.7069	22.7733	23.5781	20.5714	18.6167	15.6604	41.2083	39.9265	81.9351	12.7375	28.5672	35.2436	21.6667	16.6494	47.7627	37.1143	30.2174	61.1867	53.1343	17.9565	30.4667	11.7059	89.5641	20.7015	29.9868	74.4103	17.8667	60.443	5.90411	10.9833	12.9359	6.32468	12.614	18.2432	14.7101	7.64407
	11.2969	20.8889	28.6618	30.459	10.5238	15.7105	26.1429	8.96203	16.9733	19.8143	20.4051	45.2615	17.1379	31.1646	25	22.9516	18.9865	19.5733	13.0758	51.9342	35.3448	54.2188	31.873	55.9867	34.6974	27.4068	23.2097	53.0789	36.5065	28.3833	62.5303	32.4429	11.9333	25.8	10.0429	93.0588	19.9494	35.7183	37.076	19.4688	36.4267	7.93151	11.1039	9.33333	6.56164	11.92	29.9733	12.75	6.1194
	7.27273	16.377	32.2911	19.6129	13.05	17.5641	11.2105	4.62319	13.7971	25.1379	20.7089	26.0172	19.3247	27.6622	26.6712	3.42623	20.322	17.0658	16.3239	24.2576	40.8615	45.75	21.1486	71.5313	48.6167	21.8696	28.2933	59.5	34.807	29.2264	59.6962	50.4928	15.0571	25.8413	9.64286	98.4035	23.0519	30.623	84.4079	20.8816	35.2	13.1579	6.87692	10.1351	6.81429	9.54688	21.2464	16.9091	8.85714
	12.0278	15.0833	26.8625	22.4384	14.0588	16.5375	19.8421	5.87143	14.974	19.3026	12.2712	26.3036	19.1017	25.2615	29.4697	1.67532	14.7821	14.5082	15.125	62.1667	38.3671	42.475	25.12	37.0167	58.9143	16.1071	27.0877	67.4203	36.125	24.6944	47.1899	41.9394	20.0909	12.8974	10.9605	96.5	12.662	20.6712	65.8406	20.9219	32.7273	13.7692	7.84615	9.21622	7.34483	10.1897	13.8312	19.4426	8.48438
	13.9836	20.971	35.3276	27.9688	13	16.1194	19	11.3867	15.0263	25.5161	19.3467	32.8333	11.9865	29.6944	35.7027	4.55072	12.6667	16.9872	15.1186	58.8267	38.6757	38.9118	26.6338	47.2727	38.6515	23.8358	24.9595	56.6071	26.1739	29.1711	49.2931	47.8243	25.0769	25.6974	12.8462	60.2667	11.2923	34.7077	88.8987	10.0725	43.1286	8.58667	10.2941	17.0714	8.375	11.3067	23.1	15.7813	8.06329
	11.431	27.8281	37.3662	28.8657	8.05	13	27.4444	8.31429	14.1429	26.1389	16.0606	28.697	13.1081	21.1964	26.614	5.44643	17.5893	18.1324	12.2941	44.2237	40.7193	44.8451	23.4655	37.1014	49.0508	30.7018	33	63.7051	46.2078	22.1519	32.9615	40.3036	19.5526	29.2535	10.3881	43.5256	24.3797	21.8551	67.1034	18.2676	45.3559	8.35294	7.825	13.9859	5.63235	8.14286	31.5065	15.1786	8.48052
	10.3816	29.0641	30.3231	28.4638	10.9	12.0714	20.9375	9.49153	20.6806	28.6071	22.1148	31.4744	9.75676	21.7887	20.2759	5.35088	15.141	27.1905	12.541	39.1867	42.8615	40.7193	18.9873	63	45.6857	19.8596	26.4286	70.04	37.3729	32.0862	52.7344	46.5522	17.9512	32.6795	9.27419	33.48	14.726	23.7794	47.0597	13.9306	34.5455	12.1385	7.84127	16.6029	5.85714	11.4762	24.1324	11.3559	7.68333
	8.72881	29.9375	28.481	26.5429	10.7222	10.726	22.875	6.54237	17.9351	15.5696	18.6765	23.7922	12.3099	28.3611	30.4865	5.83019	18.3333	20.2727	18.96	66.493	34.1014	37.4938	30.1905	60.0256	45.013	23.7049	28.7763	77.962	50.1519	31.4857	43.0633	41.8986	35.6471	25.6769	12.9487	63.1867	14.8219	28.411	88.8077	17.6964	43.7083	19.6716	9.78205	11.4559	6.5082	13.169	22.2917	14.2667	8.77273
	11.9444	31.1167	40.9254	25.2881	9.10526	12.2576	18	4.96774	19.1143	23.7671	20.1392	29.3108	14.9821	24.7532	28.8286	6.14286	19.1711	25.027	11.0735	57.1875	41.0435	40.7571	30.0159	64.9868	30.7931	20.3036	32.029	38.8684	48.6234	16.6056	28.04	57.3594	18.3247	25.2462	12.7436	39.859	19.1094	27.7015	60.6377	18.3026	36.1818	6.92857	11.2857	9.76119	7.03509	13.5652	25.1695	13.2537	7.66667
	10.2969	36.1143	25.8841	24.8644	10.8125	13.1014	10.625	6.27419	13.1053	23.8387	15.2933	21.4286	13.8065	35.1	35.386	3.89831	22.6786	19.6438	11	50.0267	14.5172	49.8472	48.1754	53.557	33.75	16.2564	32.5775	69.6429	36.6102	21	58.3125	48.1892	27.4487	15.2881	11.4237	48.4412	18.5538	24.1724	58.1127	15.2833	44.7241	18.5424	10.0986	10.0625	6.30556	11.7763	30.9868	17.7101	7.34848
	7.0678	27.8154	34	20.1625	8.05882	14.825	20	8.26087	19.2281	20.0769	17.2099	26.1467	16.8861	29.7838	37.4459	5.46667	15.8082	23.403	16.3205	48.1818	34.6508	31.7826	24.1081	61.5	29.1385	14.5	30.9265	56.0571	31	16.7288	58.9605	56.6184	12.9855	28.5	10.5965	82.9744	15.5278	32.339	92.5273	16.9375	74.371	9.60294	6.59375	12.8421	6.69737	12.1316	17.1311	17.0588	21.0462
	10.7813	45.7069	19.5132	20.5424	9.5625	17.3607	13.3125	7.39394	17.1	20.6753	24.1781	39.8462	10.3714	38.88	28.2763	7.33333	18.7059	19.386	14.7625	57.3623	41.3125	26.3857	22.5763	56.7826	52.7	23.0658	26.15	61.0429	42.3276	21.0154	44.9342	45.7273	16.2464	25.9459	9.60294	86.386	32.0127	34.9	34.1579	13.3934	60.3375	10.0769	6.83051	11.625	7.11765	14.3699	23.9153	13.5385	18.8333
	10.4231	54.8197	35.9636	22.339	13.5	16.4058	12.9333	4.87097	17.2931	23.8983	15.9014	42.3824	12.4	31.1549	31	5.43284	20.4054	19.3134	12.6757	45.55	39.3529	29.3846	15.5735	61.9091	18.0811	24.3562	31.4868	50.8714	40.4	20.0492	63.473	50.7656	21.6061	26.9254	13.0758	87.8831	27.0746	17.3875	77.8356	11.4394	81.0641	7.17241	10.141	11.7692	7.03448	13.5179	20.5696	14.3433	14.6232
	13.6575	29.9429	44.5541	19.0263	11.2941	11.7536	16.5	10.2329	23.4375	25.9123	12.9859	29.9853	17.0702	24.3205	36.5875	6.27419	13.7397	20.4127	16.3284	39.6102	43.4342	63.5161	26.1111	41.4138	52.4304	16.7143	28.4923	66.1324	41.1948	18.8228	56.3553	47.0339	21.9063	29.493	10.2692	105.783	24.7397	17.9464	86.72	8.47692	37.3429	10.1944	9.37681	13.5082	6.68919	10.6	22.1754	10.4576	11.1803
	10.9508	25.5921	34.0517	18.2237	7.82353	12.8732	20	5.57692	19.3846	25.6329	22.3151	35.3729	13.2623	27.7432	22.4203	5.06579	19.6833	13.863	13.1579	57.2821	37.5789	65.8873	24.1471	32.4478	40.8	20.7089	34.4648	50.5467	39.2063	31.4658	25.6552	46.6447	13.9091	24.9692	12.8596	96.7945	24.25	27.2055	82.806	16.9153	84.08	9.88406	11.5375	10.5616	7.82759	11.2388	25.1833	9.93421	20.9625
	10.3286	34.7703	33.68	29.2097	12.0625	20.2375	20.9474	4.14754	13.8209	32.375	14.5493	20.4853	24.85	31.0519	28.2533	8.62195	16.7606	14.6406	15.2615	25.5789	36.5616	52.9104	25.4839	30.5	50.5122	26.5	25.4167	61.1351	54.2794	20.7679	26.9672	44.2373	17.7632	29.5915	9.8983	96.2763	27.3182	29.825	86.85	18.6471	71.4032	12.4462	4.39344	10.4714	5.10526	15.557	22.9577	12.2787	23.7361
	9.65278	42.1039	46.8378	24.0147	14.3529	14.6389	20.4286	13.1207	14.6269	23.6812	17.6667	32.5385	13.4648	21.45	34.2542	6.97403	13.8421	22.7273	12.9359	46.1857	37.4545	59.35	15.8421	59.2	43.7407	17.6071	30.3582	61.9494	63.7532	33.4098	45.5132	31.1558	38.3284	24.0278	11.0759	86.1818	14.2295	20.0735	66.7821	11.8947	60.2174	8.45122	7.4	9.41667	7.07895	14.7353	25.9487	11.1724	10.974
	11.4203	47.377	47.0263	25.5077	11.8182	20.95	17.5385	8.01515	16.4568	26.5821	17.8462	24.4805	19.3103	25.6885	27.7414	4.64865	18.1111	19.1406	10.7077	40.027	32.1806	26.3333	27.5507	62.1268	35.3472	18.125	24.95	55.8472	25.7051	31.2105	43.9206	44.4189	11.589	25.4821	14.2532	37.2308	24.0145	24.0741	65.5781	14.5789	63.0506	11	5.76712	13.6721	6.38235	12.6962	26.3429	11.7792	9.19718
	12.1818	46.1774	40.2462	24.5143	11.7857	13.8904	20	6.43939	14.7763	15.4444	15.3243	22.4035	20.075	17.6538	23.24	7.08824	11.5625	27.3077	11.962	35.1316	38.55	33.9333	13.5974	60.1833	37.7397	19.0147	26.1563	66.0526	36.9863	29.7324	62.2192	44.0167	19.5636	28.3281	17.6875	66.1493	19.1333	18.9487	56.6986	11.8276	91.8246	7.98333	9.8421	16.4872	7.2459	13.5211	25.2034	13.9275	17
	11.3385	38.5	40.2368	17.3714	9.59091	15.3333	16.3684	11.8	16.1964	19.8077	18.1343	30.3684	13.1486	27.3382	20.1159	5.44304	17.873	20.1467	13.473	39.2692	36.0725	57.9865	29.3377	60.2462	30.0645	23.0571	31.4342	68.4875	34.6774	28.3836	38.6364	54.6429	21.2179	21.6571	18.5152	59.9701	20.3333	28.5694	79.0274	9.45455	80.1385	14.9672	10.2714	11.75	7.30263	11.6364	25.6667	12.3636	25.5366
	11.3699	28.4177	35.8667	22.7794	14.9333	13.9103	23.1875	8.89655	18.1053	18.9079	15.9	32.3243	23.6575	28.5493	33.1618	7.25862	13.35	15.1667	12.7887	29.9545	41.1053	60.5082	14.7727	57.5593	42.4333	19.9818	18.9385	78.5075	41.6579	19.8933	62.4286	41.481	17.9516	46.2763	37.4	30.5593	9.92424	32.1667	79.1493	15.3378	29.913	14.2466	11.1228	9.94915	8.19178	11.6203	21.4125	14.4177	8.72973
	8.56667	55.1029	32.5942	24.1519	11.3125	14.5	25.9412	6.04054	20.4286	24.7231	15.3548	34.0649	20.3036	33.5063	34.0179	6.18033	21.3971	16.2692	14.2143	32.6338	37.3443	50	22.7143	57.6154	26.5645	14.4688	19.3714	56.1692	33.3	26.4429	49.4861	41.7742	23	35.9677	28.9155	68.1356	19.1875	16.25	83.9692	14.7018	78.2821	10.2656	8.10938	14.7971	7.05128	14.8714	15.8472	10.4194	8.72131
	10.4839	42.9254	38.9589	23.225	8.3125	18.2152	8.41177	12.04	15.1067	23.7468	11.3824	33.0267	22.1857	32.1587	32.0536	6.17188	18.4933	19.8904	13.2658	35.4211	47.1486	58.1139	39.575	58.193	42.1897	14.4583	23.1486	71.0541	40.1719	27.1429	56.3611	46	18.8272	29.1525	35.2987	32.0278	18.3182	26.4655	72.7222	12.7719	69.8354	8.01639	6.09375	12.3947	6.92308	11.4605	24.8289	13.3913	8.13513
	12.013	41.0308	22.9211	20.7797	11.65	12.4133	9	10.7188	15.7606	20.082	12.0513	44.6029	17.6056	20.1944	29.4932	7.4125	17.7353	15.6579	12.2361	63.3158	28.6	29.0649	43.8929	52.6622	29.4219	14.3167	20.5135	58.2836	31.8136	35.1429	47.6923	25.8308	25.6719	20.7246	45.8375	91.9863	15.8276	24.2436	38.4507	20.8182	67.2754	8.86207	4.83824	9.98701	6.35065	17.6056	28.9667	12.6418	14.0545
	10.8103	43.4684	20.0156	21.3968	15.1667	22.4684	12.7778	11.9014	14.9545	22.0519	11.4925	36.4177	12.0156	26.2716	25.5811	6.72881	17.0984	29.9189	11.5571	52.0571	35.5	54.3836	39.8442	72.6034	34.3077	13.25	19.7681	72.4386	51.3836	30.4035	21.4	42.3699	24.1833	39.4219	38.3944	87.8947	23.9851	27.5517	79.6154	9.98734	58.806	10.6585	9.02778	11.4125	5.15385	11.661	29.4583	12.25	11.9103
	11.1324	42.4912	31.3714	19.1739	17.2667	20.5068	10.3529	8.45763	15.3125	23.2877	12.9605	30.5873	29.7179	21.0597	32.45	7.15789	18.5658	20.2208	11.1129	23.1622	46.9688	34.8929	15.9221	50.4865	37.8421	21.7188	19.2794	54.3243	40.0127	31.9494	56.3289	60.2833	22.8824	31.4308	34.9531	56.64	23.4308	33.7619	52.3281	19.7031	49.6909	7.175	12.2807	7.17544	5.94643	10.1579	22.3333	16.1351	10.0972
	9.5641	40.4304	33.0125	18.1	7.2381	16.0417	9.26667	8.22222	10.25	17.5507	15.6883	24.0588	11.1379	33.3662	34.125	7.45333	14.1429	11.7975	16.4559	27.0128	17.2203	78.7429	16.1613	60.3731	27.3846	27.3289	22.7895	53.3692	21.7143	30.1	56.675	36.0882	29.9595	37.7761	27.209	31.2769	13.5897	30	74.6351	14.3906	77.0938	8.68571	10.3594	11.9615	8.03636	9.62069	23.2208	14.8136	10.3421
	10.5658	43.7188	29.338	15.7949	11.3684	18.1216	11.7857	7.34615	17.2338	21.0278	16	28.5	17.1918	23.9492	23.5	6.41026	19.0282	13.5972	13.9565	49.3824	45.1268	65.0455	16.5439	66.2759	42.5246	26.9649	23.1538	74.8734	38.7778	25.962	47.3036	33.5811	14.8182	28.4225	18.9412	64.8986	18.2667	15.6964	79.5833	17.7966	71.6286	12.5167	8.50633	11.1831	8.45	10.9221	18.6071	16.6034	13.8082
	10.4286	44.359	33.7458	16.6167	11.0667	13.2192	12.8235	13.1944	14.1356	25.1842	11.4127	48.25	13.2895	28.25	44.678	8.50794	17.2078	20.0588	12.8333	66.6375	36.5763	55.8064	22.5672	54.3621	44.5085	22.9722	18.7167	76.1857	27.9268	26.0789	43.5455	56.9231	16.9286	39.4925	39.7077	40.1449	21.7206	19.8939	99.0339	14.6267	73.9	11.0143	9.68421	13.1282	5.91549	12.6897	22.2154	16.9677	28.5789
	11.2881	35.3929	23.9315	34.3973	7.44444	15.8103	13.5556	8.82895	15.8205	18.8077	12.1452	17.026	13.2625	33.9342	20.5	5.81667	14.5769	16.6667	13.5634	39.4717	47.9	33.3867	25.3231	33.9861	48.9333	13.8689	25.125	72.2179	39.3158	31.0886	33.2154	31.75	13.9839	21.3529	42.125	63.7414	28.5161	26.9836	88	16.9487	68.2714	13.6406	11.7867	13.1071	8.32099	13.1607	24.3766	12.5132	11.4722
	12.3846	24.5455	38.7571	27.726	25.6842	19.5696	22.7917	8.80263	15.4844	25.9306	12.4211	25.5926	11.1316	18.4267	23.1525	9.4375	15.0886	15.5152	13.5625	50.8553	30.9467	37.1143	24.8852	67.1781	35.6806	11.8718	20.4348	48.8857	45.8442	29.9846	51.9744	37.7632	19.5467	21.9178	24.7302	49.5135	20.6912	32.6364	75.1897	13.6049	65.1286	14.4928	8.81159	11.0725	8.34615	11.3036	28.3194	11.5217	16.85
	10.0968	37.6528	28.0526	19.4286	8.65	13.0625	17.3529	9.3	12.6944	19.963	15.8158	46.3571	10	21.8615	22.2658	7.10769	19.6441	18.8	14	23.7719	54.8194	26.4286	19.9241	59.1325	38.3824	27.5763	30.7794	70.4	26.4247	25.1429	27.0405	41.6429	18.25	15.4429	16.4474	26.9342	16.9516	24.8846	85.6786	7.63636	48.7042	11.9054	9.01667	12.1607	7.45833	13.1026	18.8393	14.9365	14.7727
	13.3226	42.2466	31.5455	22.8361	12.15	20.2029	31.6316	6.64789	20.1385	21.0179	13.0625	40.7797	16.3393	31.8696	29.0725	6.72222	17.2319	24.9079	11.5862	36.75	46.3175	31.0161	12.9429	70.1029	43.2537	22.8125	31.35	67.0513	39.7051	20.7143	22.2712	31.8987	18.25	38.8923	36.2933	77.5942	9.92064	33.6447	48.1186	11.6818	58.7	7.91803	11.987	14.589	8.0625	17.2813	18.1159	12.027	10.2338
	11.5574	38.9872	34.1905	21.3699	15.0526	13.7419	17.5556	11.1507	16.2667	25.6	14.0526	41.7424	19.6935	19.2535	16.8873	8.54545	16.1772	15.6964	12.3974	35.6301	32	51.0986	45.0526	64.4844	41.6456	21.5067	36.7857	23.9516	44.5538	31.8594	30.987	41.541	20.7119	30.3684	40.2368	102.914	11.6625	13.0556	94.8696	13.8571	67.7973	9.33333	13.2436	16.8312	5.94286	13.8429	25.4225	13.5667	9.02632
	10.6857	39.2436	36.9412	17.8873	12.2222	13.2381	17.4667	8.01667	16.6282	25.125	7.83784	48.5517	21.4177	22.9054	30.6333	5.60714	19.4762	21.339	8.81818	36.125	38.4737	67.3692	40.1875	55.8028	32.209	15.2597	20.7576	68.6029	39.3507	23.3077	20.1194	37.4394	20.2099	32.2667	32.6897	74.6857	20.4143	30.4928	49.1045	18.9863	50	9.83929	11.875	15.2676	6.43077	14.3871	23.0462	15.2	11.9487
	10.7436	27.4789	30.7595	18.9118	11.5333	16.4533	21.5556	5.1	17.3667	26.5538	12.3871	42.9296	18.675	23.3056	22.987	22.3636	11.95	20.2308	13.6316	51.8529	40.5375	69.5429	19.8548	63.0294	52.2162	13.6714	35.4474	41.6267	28.5867	25	31.9714	46.3167	21.0286	17.2985	20.1375	64.6154	15.1053	29.3684	81.5692	11.1333	82.3784	8.86111	9.72464	13.8824	6.03279	10.9848	22.4643	11.9464	8.91667
	10.6271	41.4865	43.7826	21.3289	8.78947	15.68	27.3571	9.84615	16.9125	29.8462	17.3378	30.9571	15.0441	21.4028	20.5789	24.8	14.8615	15.7534	13.8615	45.9831	33.25	47.5333	40.1831	29.6571	33.8393	10.8769	25.5362	41.069	22.2615	19.3966	29.9677	43.4493	16.0405	35.25	42.7945	100.541	22.52	29.8	71.7375	13.2121	59.5	9.27273	7.89333	8.79105	7.07042	13.6579	29.2533	14.1507	11.9677
	16.9483	30.7397	20.55	18.5397	11.9412	14.3286	32	8.6962	16.1139	22.2564	17.3077	19.5	14.9643	21.3816	32.662	21.6923	17.3966	14.8553	11.9375	34.7	45.0769	51.4833	42.8281	56.9844	42.6	10.6471	34.6557	26.2078	47.2239	26.0533	60.7761	42.1951	22.7436	33.0714	40.8533	84.3766	10.5833	20.4429	67.3333	20.3273	55.8971	9.2027	7.05357	13.8873	9.57143	14.6667	32.8966	12.3947	11.5244
	9.33333	46.9667	40.9861	35.5286	12.4211	12.5469	19.1053	10.169	17.1	16.0139	14.8667	41.3125	21.4667	22.3043	32.5821	27.7031	15.8986	24.2703	13.3966	42.3117	36.2206	58.95	43.4697	51.9661	37.2807	19.1646	30.5574	49.3836	46.8974	30.5938	44.4348	50.2105	25.8056	26.7231	42.2462	49.2951	24.2051	22.5593	82.4154	16.24	59.6429	11.1875	7.59722	9.41026	8.51316	14.7746	27.0909	10.1803	9.30159
	17.9333	47.6719	34.6962	24.3896	12.3158	14.1111	27.9048	9.1375	15.4342	25.5325	13.0333	44.4	13.2051	27.3684	25.4219	32.1964	18.92	24.5077	12.4375	50.225	47.4	61.7568	28.7778	33.6667	29.1268	23.6429	25.2222	23.6071	44.7321	36.5606	54.8125	44.2875	15.9143	19.3659	34.1558	83.2188	32	18.359	75.3194	21.5238	38.4359	12.4359	7.17188	8.03896	6.27869	12.4688	22.6234	15.5974	13.5493
	13.0328	32.1429	38.9583	29.05	12.6111	18.1148	22.9231	15.0137	17.2754	25.4915	10.8148	27.9077	25.2241	31.2462	24.1923	47.8125	19.1795	17.5857	14.6567	44	31.8354	50.0862	16.8769	51.48	20.6032	25.2949	38.2951	51.5342	29.9351	29.1053	45.1176	21.2051	17.7917	24.8621	49.6351	82.359	21.2879	20.76	86.8064	16.7097	58.4545	10.3333	7.21429	9.14085	6.61039	12.3421	27.4231	14.8361	12.8919
	11.3433	47.4342	34.15	22.2143	8.22222	14.825	9.1	6.64474	16.3125	19.1951	12.6053	25.5352	20.0127	22.5224	37.3898	42.3333	14.2545	28.55	13.5467	61.8133	34.2	42.8947	38.9474	49.3231	16.5513	23.8133	27.6081	56.9524	36.9851	24.5072	10.7576	43.1571	20.55	28.7931	38.4474	68.9138	12	20.8571	74.5758	14.7069	67.5875	10.9848	9.03175	10.2368	6.75	12.3462	28.5974	12.7167	14.7895
	10.3699	46.2564	31.0294	31.0435	11.0588	16.4915	10.4706	9.77632	14.0877	21.125	12.1392	34.2794	10.5932	32.0492	37.1884	44.2727	19.5256	18.8472	14.0678	58.1552	36.8533	59.5915	36.3051	49.4583	45.7353	18.5921	29.8983	40.75	32.4861	30.5156	12.3	40.2714	14.3692	27.9103	19.746	40.2361	15.9672	21.7966	54.16	21.4412	60.0175	10.9565	8.42308	9.50847	8.675	11.1449	21.0517	13.1268	12.0645
	12.7143	39.5263	29.6081	16.5441	13.25	15.5345	12.9	7.825	13.4342	27.3544	11.0147	27.863	14.8167	24.8082	31.2375	45.2083	12.8841	14.9643	10.0339	54.0615	24.8696	38.2162	18.2353	64.1795	40.8438	12.125	24.3165	75.0984	36.4103	34.4429	12.5139	50.6364	14.7123	18.1974	44.3247	81.8889	22.0536	35.1625	72.6111	21.9138	60.7794	13.791	13.0519	11.3158	6.21795	11.2361	22.6923	13.7015	8.98246
	11.2778	31.1857	33.4912	28.5625	13.75	11.8	23.25	5.86842	13.15	23.2703	9.15625	38.5857	19.5405	22.8308	33.0822	23.2208	14.1636	14.6418	9.23438	31.5132	27.7632	30.0519	19.5513	53.0526	37.6034	13.0667	31.6508	86.3571	35.5417	34.7391	23.9481	51.0789	27.8	17.7544	27.5091	47.1918	18.0455	30.569	76.4394	8.56962	57.2405	13.5373	9.62712	13.2405	6.79487	16.4634	24.4865	13.1207	10.8438
	15.5085	51	21.7869	19.0513	15.8	12.7826	14.75	7.05714	11.4068	21.5	14.5417	29.8158	14.9245	26.0882	36.5974	67.9259	24.2838	8.14865	11.1324	44.2836	28.8814	64.3043	29.2857	50.9831	39.8987	11.2179	26.8	46.1463	37.4154	26.8947	16.9851	46.0769	21.8312	27.5417	45.6094	28.725	18.5806	21.5181	74.3425	23.3621	42.1429	10.8507	8.12	14.4762	8.95161	12.4627	23.4167	17.1528	6.62319
	11.274	46.1286	31.12	19.3611	9.9	19.493	22.4444	10.0986	14.2432	26.5417	15.625	27.8333	13.8615	23.0923	33.8033	36.6269	17.4935	21	14.7429	39.8158	47.2794	67.0256	37.8701	64.5385	40.0441	12.0893	28.7353	42.6923	45.9153	33.2586	19.5469	49.8966	21.0339	30.9825	22.1045	86.8077	35.2857	18.3014	65.3889	12.1765	46.5946	8.62963	6.71875	8.4058	8.20988	11.443	23.1795	14.3836	19.2295
	19.6029	30.9077	37.3289	20.4416	8.17647	11.8594	19.5789	10.0152	6.74627	25.5	17.7179	39.4857	19.2333	29.8889	31.0395	37.5	21.36	19.1944	12.4384	19.4211	31.6364	49.2857	18.2597	42.2597	34.0323	10.7895	29.5	54.0132	25.1639	35.3507	12.8406	56.2203	22.3291	36.4462	42.6901	67.5063	12.4324	25.3	74.0156	19.8939	47.5893	12.2034	7.67089	13.1538	6.19403	18.4462	30.0822	10.3167	15.1642
	13.7206	30.8525	28.2308	30.5224	11.4167	13.3913	11.5882	7.11667	14.3043	25.9107	10.0506	45.2368	18.9342	26.8	34.2055	41.3125	15.4359	13.2807	13.2985	37.6897	31.8667	30.0862	20.5366	61.0926	42.8846	20.8846	27.7627	58.6974	43.7288	28.7465	11.5921	46	18.8841	18.2785	43.5789	81.3594	19.9615	15.0167	74.675	22.0986	39.675	14.7051	8	12.8442	7.56962	11.2692	25.9625	11.4308	8.8961
	8.32836	37.3043	33.873	16.0267	12.5882	18.8214	14.65	7.36667	19.2911	19.1282	13.8657	41.197	13.7564	24.6711	41.0169	37.2632	16.1129	9.28205	9.95455	63.1	35.8923	43.1795	32.1379	29.6351	31.5625	19.0741	29.8378	33.1912	30.3108	21.6579	17.7162	48.5616	13.2933	26.9315	16.6709	107.368	60.5844	22.775	33.8167	17.4211	47.6667	13.4063	9.78571	10.1833	8.17808	13.1169	32.6379	10.4521	12.2931
	15.2308	42.0506	35.1471	21.4079	11.4375	16.1558	25.8667	8.25641	14.1714	23.9726	17.875	34.2727	18.5667	39.3846	36.8714	50.5278	15.4103	12.1159	11.5246	46.2333	34.3235	49.411	36.1475	35.0247	31.6949	12.7581	22.9625	71.7727	44.4262	25.4658	28.6267	56.1013	16.3051	25.5652	31.5211	55.1034	55.8621	15.5556	78.7719	11.3788	78.5789	9.57692	7.88235	8.02941	6.14085	10.9091	23.2097	17.1471	11.0725
	13.8861	44	36.3038	16.9221	10.4667	13.4857	13	9.87097	12.4783	19.2273	15.0667	30.9231	22.2987	26.1857	34.8947	53.971	17.194	14.7763	12.6301	35.1714	37.85	68.375	18.9123	59.9079	29.4058	22.0417	31.4324	76.3797	38.4063	34.5536	18.6923	29.7403	16.4179	13.3478	29.3108	73.76	58.25	20.5821	78.5882	12.9595	58.4416	9.03636	5.91379	11	7.10938	7.98361	20.4107	11.6102	12.5862
	10.5733	42.6364	29.2254	26.3103	8.78571	13.2405	20.5	6.42857	11.3509	19.1	18.9103	36.7049	16.9706	21.3276	27.0702	42.8987	14.6364	14.4412	11.7671	31.5556	58.9855	55.6522	19.3448	40.875	43.6964	10.1207	27.4714	71.0274	41.9296	27.5455	21.7089	41.1688	20.3175	18.1846	44.0526	46.4848	66.9375	26.5362	88.9298	12.2113	60.2568	10.5946	7.35385	9.04918	8.98246	12.9275	25.4028	11.8667	7.81967
	13.4024	34.7692	31.5652	10.4918	10.9375	13.973	14.8333	7.98214	17.5484	21.4545	13.2687	39.6119	18.5811	23.0877	34.859	34.1892	16.7042	17.1449	15.1507	51.2466	57.3151	34.6897	15.7857	61.4783	42.0649	11.5946	27.7826	55.3165	24.8289	17.24	13.7377	49.322	21.5588	17.5455	36.5909	67.0263	70.48	36.8088	91.137	14.4179	95.6528	13.1818	10.1154	11.5781	6.85135	13.375	22.6329	12.3396	9.02532
	13.0822	28.4262	35.6154	18.2639	14.3571	16.4429	9.0625	10.6471	13.6389	30.0897	13.7121	47.8846	22.9333	23.9634	26.6933	22.4938	13.2174	14.7846	13.7857	60.6286	44.8553	46.3385	35.1912	67.2188	17.1429	11.2	29.2	68.4219	54.1404	35.3934	23.2286	38.3134	21.2586	25.3659	33.9231	88.9737	61.3924	29.381	83.4912	13.9825	71.7429	8.45161	9.02632	9.87179	7.21795	10.4366	18.8644	15.24	6.75362
	16.9153	29.7639	33.9825	11.3818	12.2667	16.2625	22	3.22034	17.0676	16.2545	12.9467	22.4493	16.2712	25.8354	21.6667	39.1806	17.0149	12.0294	13.1772	45.8442	39.5397	33.7667	18.6557	57.5455	38.3378	10.2174	26.4643	44.9833	74.5067	40.0833	22.2459	47.2951	14.2581	32.4667	31.475	78.9571	42.0476	30.1111	71.0959	22.2875	87.6164	14.0847	9.16071	8.59155	7.55405	12.7143	24.5072	11.4783	9.69491
	13.2459	18.1972	36.3571	13.2676	14.1765	16.35	22.8095	6.18966	14.9848	26.2436	14.2373	15.8036	10.6119	20.3467	34.6842	19.5571	11.3607	10.4286	13.8571	48.1579	44.1471	68.8421	17.8481	70.8615	50.473	13.8406	28.9737	46	61.9474	44.3478	14.4394	44.4444	23.7692	25.04	37.5224	74.2034	63.4615	31.4697	29.9747	10.5405	83.9067	9.4	8.97101	13.3333	7.375	9.85897	23.0161	14.3103	10.8772
	13.3415	39.9508	24.5357	16.1333	14.7895	12.4412	24.1176	11.84	13.7297	17.7344	19.3387	34.2632	17.8625	29.4521	35.6143	36.9342	16.8507	9.64407	11.9483	53	35.2623	52.6066	18.7436	51.7922	29.0167	7.11765	22.4085	44.197	90.1688	25.7581	19.726	47.5211	13.3247	27.8939	52.6143	60.125	54.1644	18.7353	81.6849	18.6712	69.8382	11.8833	10.3966	13.7179	6.27869	10.0375	22.6528	13.175	9.93507
	10.1846	45.7258	32.6709	14.8421	12.8235	16.623	17.4	9.0625	16.1356	21.325	16.5246	38.3507	13.6197	29.2368	29.7922	41.1695	17.2609	13.0127	10.9643	41.7647	45.4571	32.8205	23.961	56.2319	27.5857	14.2817	39.0179	52.8861	46.931	25.7742	18.0139	34.3158	12.6494	30.8947	46.0875	92.1364	66.2	30.9605	66.3077	13.9844	59.3623	15.7465	13.3906	11.4684	7.46875	12.5714	26	15.9737	13.5802
	17.4462	41.5606	18.6301	11.931	11.5	16.7167	18	11.3286	12.7	23.0127	14.6216	44.8333	13.25	20.2881	35.8734	46.2692	15.2192	8.30189	12.75	55.8649	50.95	72.3803	17.2353	69.4839	52	15.7576	32.9104	31.8553	79.425	37.4677	14.7636	43.8197	23.2121	13.1967	33.6154	71.0811	77.75	26.9231	35.7792	19.3333	77.2466	9.86957	7.74684	17.3816	6.53947	13.2571	25.8065	12.4143	10.3529
	16.6623	38.4923	24.9107	15.9412	14.3	14.2055	12.1053	7.05195	18.4237	30.3913	15.5714	40.5395	14.9649	21.2857	41.5397	36.9306	17.9605	14.9873	13.7308	45.4912	17.6607	49.5893	32.8548	75.0725	36.3235	20.9552	36.7625	28.9265	88.0159	31.0984	18.7848	42.5254	21.2875	20.1385	29.8125	46.5211	38.6351	26.3239	80.2676	11.3143	80.6711	17.7403	12.2	8.28767	6.92308	13.6456	17.8333	15.2462	12.8846
	9.54167	55.9492	21.8421	24.6812	12.1765	15.0877	16.5	7.41333	12.5507	25.4706	15.7761	7.07547	19.4483	24.5641	36.942	44.039	21.6753	16.4	14.2059	44.9273	18.6912	60.2931	16.3472	53.4035	48.8421	22.082	32.5536	38.3968	70.8919	31.8103	26.0896	44.4933	24.6351	31.4459	52.7975	35.0896	24.6618	28	85.1818	16.0571	32.6875	12.5641	7.57627	10.6027	7.37179	13.5429	30.92	13.65	10.2769
	10.8333	37.541	17.3108	15	9.5625	12.32	24.1111	7.67692	11.7778	30.9231	17.5875	6	27.4098	30.2121	35.9231	42.4865	23.7468	11.8281	12.9178	35.2778	31.3429	36.0847	39.2787	52.0986	56.8667	12.5658	21.9875	36.7606	74.1159	28.1452	31.2394	57.6	25.1733	31.2881	41.4627	36.3377	38.6579	19.9487	79.7794	17.1974	64.4737	15.8784	10.1186	14.68	8.47887	12.4853	20.5769	12.1148	8.77273
	23.6234	38.3485	24.1549	14.871	9.36842	12.7414	18.3333	7.61972	16.4237	33.84	15.3625	9.28169	13.75	32.507	24.2241	35.6774	13.9667	11.8861	12.9825	58.2344	28.338	52.6	15.4478	60.7385	34.2025	14.3	33.6111	49.4177	82.45	30.8947	38.1707	50.3064	18.15	35.7692	56.4902	83.4211	37.7797	29.0845	95.5972	16.5714	72.9753	10	6.05714	11.3833	6.06173	13.2436	25.1429	12.1875	7.32203
	19.75	41.7595	24.1304	13.6338	10.9474	12.5	16.6111	10.9104	11.4583	21.1077	17.3016	13.1324	13.9342	29.7018	30.4098	37.625	15.141	11.1864	12.8158	39.9054	27.8026	67.6338	38.5867	30.0395	40.4247	11.7308	38.8393	60.4068	74.6901	43.6271	30.6667	45.2949	23.4821	39.0263	42.8861	90.0417	37.5867	32.5205	61.0645	16.8529	57.8033	10.8684	6.79688	11.7273	8.36207	13.3571	22.9	10.5758	8.01515
	13.8767	44.4805	35.7455	22.2537	5.61111	16.3038	22.2857	7.62821	17.7368	24.6389	15.625	9.60345	11.0417	21.4348	29.8	24.1944	19.8214	16.8571	12.7703	36.9275	14.1143	28.4643	36.3279	69.7857	41.1818	8.53623	32.6618	33.2083	60.0625	24.1667	31.0253	48.4211	15.5205	24.0923	49.5667	68.4179	51.5135	33.7375	93.9865	24.0541	90.4189	14.1452	5.8	15.9231	5.8375	12.8644	28.3875	14.9028	12.9221
	11.9825	24.0435	28.1833	20.9714	9.3	12.2879	20.5263	5.24286	10.6949	22.3205	8.10345	11.4035	18.6316	23.1017	41.1667	25.5857	15.2785	9.34921	14.193	37.439	14.1026	57.3333	20.8806	50.0328	34.6883	8.75342	28.8116	36.0172	60.2069	32.44	21.8462	41.3947	18.3281	33.7538	29.1636	44.1471	24.7241	33.3014	78.2597	9.72308	53.1356	12.5132	6.55738	9.89063	7.23214	13.026	18.3158	10.1143	10.8571
	13.2658	26.16	27.3182	14.8696	11.6	21.5088	25.1875	7.37662	18.4643	19.4909	11.2963	10.6102	10.3611	23.359	21.7746	51.7222	13.8788	12.1899	14.5974	41.7436	30.4429	67.3973	30.8889	64.7778	38.6429	22.2632	25.0435	24.2	64.0641	34.6087	44.1186	37.8861	22.2931	17.2632	34.9487	33.1017	28.4	26.7564	86.3766	14.6667	94.1795	12.4857	6.69737	10.4068	6.81944	12.9833	32.0658	14.3385	10.7576
	12.7368	23.3472	37.2985	13.7606	19.3125	12.386	18.5714	9.14493	21.4265	26.1571	15.5063	12.3889	13.5507	25.9846	24.5882	47.622	14.3125	10.625	10.8382	25.9375	32.1493	71.8358	23.4211	52.5972	38.7625	14.2813	27.2078	36.3582	52.8701	23.5263	25.942	36.2237	21.1833	22.9552	19.8333	75.5313	27.3913	17.0714	76.7595	9.08861	79.8125	16.1912	6.63934	11.3091	7.68333	13.0405	28.9	13.0263	9.95588
	14.027	25.4925	31.2679	17.1897	10.5882	15.5397	9.5	4.39706	15.6933	19.2143	12.9531	7.70588	8.18571	25.0328	28.5254	20.9146	13.8462	14.7429	13.6552	25.8077	26.2754	50.4138	40.1571	76.6308	30.8571	14.0143	30.7125	53.9672	23.8852	55.9841	40.3462	44.4032	18.7778	35.6806	37.9219	111.224	19.15	24.7377	67.5467	12	91.2805	13.746	10.8875	12.3067	5.38028	10.7727	22.64	13.5789	6.45
	13.8784	26.5857	28.0845	18.1333	13.8947	16.1167	24.9286	6.92208	17.7826	27.1186	16.2029	11.3896	12.5143	23.975	28.1607	14.5833	13.125	15.1897	10.3896	32.3016	20.7162	64.2911	19.0164	59.3875	39.4035	11.0375	30.1094	36.8696	28.7051	38.7353	25.7971	35.7377	10.3385	31.6429	33.2857	80.2639	23.16	23.7763	67.5676	12.3816	68.5	16.3571	9.24359	14.4321	6.55714	12.3803	22.0519	13.338	16.4861
	11.625	25.1964	29.0385	16.8442	13.5	17.7432	13.8667	11.3443	14.4615	19.4286	17.4225	8.37313	9.82353	23.7679	29.9825	43.519	16.4225	15.0897	14.0303	52.4533	35	37.3387	19.4085	65.6441	32	20.2692	30.2162	35.3077	75.3333	30.9868	34.7746	39.3158	23.7625	39.225	35.875	66.8158	22.0139	20.2593	84.5077	17.5692	58.8312	10.0517	15.8929	8.47222	8.01351	15.2162	29.6462	13.7733	11.0462
	13.3898	23.338	31.7049	19.5172	9.52941	17.0395	14.1579	4.72881	21.7667	14.6053	15.0606	9.85526	13.8906	25.2125	44.1186	45.5882	21.1791	16.0625	12.25	46.2727	24.1765	38.25	16.7375	50.2414	35.0313	11.0864	32.9726	49.5167	25.5692	27.8333	34.1831	44.5303	18.2	32.5303	27.6	73.6563	74.7188	21.7403	95.9859	17.1447	77.4118	10.8	13.3718	12.875	6.97297	11.8788	23.2206	13.8974	6.82716
	14.2879	32.3385	31.1176	18.7089	12.6923	17.194	15.1765	8.16667	13.6316	16.92	13.8923	5.56338	11.9643	17.2658	39.3729	48.913	16.2203	11.9531	14.3333	43.125	27.1639	79.7571	16.2838	72.4179	34.45	11.803	27.68	50	53.3649	17.3239	23.9538	27.3125	12.6056	31.8493	17.641	35.5179	34.1045	33.0571	79.6197	18.5063	54.0143	9.78947	13.7692	11.303	6.46154	15.5085	27.6176	12.2456	8.28571
	11.5893	35.9091	29.6333	18.0303	9.78947	14.3333	9.13333	7.68421	13.4478	17.5211	14.5352	11.1324	12.3797	22.9118	39	22.75	20.3833	9.97368	10.9474	56.9643	28.08	68.6	15.3194	77.3651	35.5286	13.7361	38.6964	48.029	69.4744	27.1392	22.6866	48.7595	16.7222	18.4211	41.1096	67.5357	31.0769	26.8955	80.6721	10.32	58.2258	11.8103	12.7273	10.175	6.5	12.5763	21.5588	12.5968	8.425
	13.5286	23.1585	40.875	16.5769	9.94444	14.209	18.625	4.91026	22.5	13.4179	17.641	12.9861	10.3438	29.0282	35.425	23.137	18.7414	21.1831	15.791	62.9	34.386	47.6719	17.7179	35.6429	17	8.60606	37.625	60.9873	70.55	30.5833	23.7321	60.2941	16.7143	14.2564	21.3243	109.986	29.5875	15.425	80.1781	13.6	61.2429	13.8548	14.3846	13.2727	6.74648	11.069	27.3091	11.3846	9.13924
	10.3898	25.7468	29.8228	19.4737	8.61111	18.0156	15.875	5.49123	22.5395	15.0875	14.6389	9.78125	13.7654	19.4265	40.4304	25.875	17.5965	10.2381	16.775	42.082	27.2603	63.8596	14.2895	47.726	38.85	11.4545	31.4444	50.8378	71.0571	37.4247	30.9672	43.7273	20.44	17.0476	42.7647	82.1014	18.5882	18.2125	58.9467	16.0984	85.0588	10.3151	11.8289	10.0133	7.84058	14.0385	30.0676	10.029	8.41791
	17.6724	39.4627	40.3846	18.6538	10.4211	13.2542	22.3158	8.8481	19.625	15.3857	16.6984	10.2895	10.8136	24.9403	40.375	42.3333	16.4545	9.81967	11.7101	36.622	42.3718	45.1899	21.5	59.2368	42.7759	11.4776	38.0506	44.386	45.1429	33.9615	23.1724	50.0145	27.9859	21.7237	26.4286	76.0339	45.0641	44	56.3273	18.9655	70.5069	10.5641	10.9275	10.8769	8.41177	14.25	28.8889	12.65	9.52
	14.8026	34.1711	31.0641	15.1143	9.3125	18.2222	21.8667	7.55882	21.193	16.1176	18.0714	11.5753	10.1944	34.8769	30.0959	36.8929	18.7969	11.3571	15.2642	43.4648	42.8421	54.6533	50.3871	52.8451	32.1333	7.02532	30.7432	64.4561	57.9487	33.0615	19.987	49.7105	22.697	15.6711	35.6944	69.6282	22.1406	23.8971	70.2568	12.8026	69.3205	8.44068	10.8529	10.5067	6.70769	12.1	34.0725	8.71429	8.375
	15.1618	24.2632	25.1364	13.7532	10.5	12.9744	13.5238	7.525	13	25.6333	14.8448	8.69231	13.2794	25.1515	38.3509	44.6607	14.9474	16.029	13.2182	51.3421	23.8592	35.0779	14.1563	68.9753	43.8947	10.3175	39.3056	65.0417	32.4167	26.209	24.9028	45.2131	16.6892	18.1053	18.7969	87.0597	27.0921	21.0141	72.5833	19.1471	65.9667	9.97183	11.1404	11.9189	5.22727	11.973	32.1667	20.5128	12.6154
	14.7846	26.6533	36.6795	10.8889	10.7647	12.4737	17.5385	6.43662	14.2703	22.9615	15.2121	10.2133	9.54667	26.9538	38.7308	15.0278	13.4615	9.83333	15.0179	50.84	34.4658	56.8696	14.4177	65.9821	41.8909	19.4464	30.7941	68.0526	82.8462	23.2881	38.0147	51.0411	12.069	22.4643	17.6351	76.7123	36.4306	28.7105	70.6329	13.1053	64.5658	7.04545	13	16.3514	6.93421	13.3929	20.7	11.3067	7.55128
	13.3382	31.6986	33.3974	8.88732	11.1875	15.1795	10.8947	11.8772	10.0308	14.3134	19.3784	12.5588	10.2167	23.3833	18.371	56.8841	15.0282	14.2034	14.0185	34.8125	50.8036	40.2319	33.9655	55.5069	44	22.039	31.8571	63.961	97.8841	29.3438	29.7917	37.7656	22.5652	19.3378	42.2911	82.8052	29.5345	37.2535	57.5143	10.6375	63.7963	5.95	15.7419	16.1846	6.42623	12.8116	34.7143	16.8205	12.3846
	20.5179	22.1625	29.6173	8.61539	11.5294	16.1791	17.2143	13.0588	10.5634	21.6301	14.0154	11.2923	18.4507	23.5455	42	39.4545	12.7344	10.4487	14.9474	36.9692	22.3056	42.3971	36.7794	63.493	34.3235	25.0133	36.6271	56.6897	58.2667	31.6197	52.8608	43.1897	24.5077	23.5352	25.1644	83.5862	32.4375	27.5921	73.2273	13.7241	89.4138	8.01667	7.92857	12.6582	6.62338	13.9873	22.2069	13.9355	8.52239
	16.9737	24.6282	32.2875	33.5584	10.4667	14.8525	15.3889	8.65278	12.2222	13.8955	10.6974	11.3243	12.2895	31.1333	23.8261	4.47059	25.2813	11.2877	14.7231	42.0533	25.0128	29.3284	35.1467	55.2113	40.2	16.971	33.3333	41.2687	74.0278	36.2468	48.1351	40.0169	25.194	12.7564	40.0345	76.8395	35.0182	24.6582	84.3611	10.9104	73.8429	7.08571	15.5968	12.4333	8.18421	11.0137	28.4878	13.0345	10.9839
	12.2241	34.027	27.3836	23.0714	12.5556	18.6316	24	8.37037	12.0541	22.4118	14.4058	12.5	13.4667	24.625	18.7727	7.89063	19.9153	18.493	12.3846	38.125	23.7647	58.7536	18.7308	62.6379	44.2679	18.9688	34.3582	55.4658	66.0649	40.8	39.0526	35.2466	17.8793	12.4744	25.7031	38.2833	18.9487	26.4935	44.1356	17.625	32.2414	7.16667	16.3165	12.641	6.69697	14.6957	18.4533	15.1846	18.2727
	13.1864	35.8689	32.5385	26.2813	13.7222	14.3947	14.8947	11.5763	13.2267	17.0175	10.039	8.40625	11.7875	23.9863	35.1	5.45763	19.5167	10.4746	12.7215	38.3051	32.623	41.7013	17.9859	74.6833	21.8553	21.8769	29.5075	58.2647	50.5513	29.3676	50.2195	46.8889	18.9565	19.9077	51.7792	68.2025	18.0435	27.806	107.16	21.9298	64	8.16667	10.2329	9.43836	6.86667	11.3768	22.05	13.2769	10.0253
	12.1351	34.6533	32.0137	27.5	12.75	15.303	14.1667	8.01351	13.8333	15.7463	11.2174	7.24675	8.17647	19.3611	35.6	6.09589	19.0286	10.3544	16.9481	43.7532	25	44.641	23.082	75.9474	36.871	14.473	34.1754	60.125	62.7368	25.0385	58.4533	47.5974	19.7143	18.3077	44.481	54.2319	35.8833	27.5067	84.0517	19.2568	28.7636	10	9.86765	11.4462	7.10811	16.5072	25.3091	14.209	7.41791
	10.5588	28.4308	16.569	38.2763	13	17.8718	17.6316	12.0179	14.3056	22.0571	15.2462	10.3478	9.4359	20.5857	20.7586	5.09259	19.1429	16.275	12.871	40.375	40.8125	74.4154	29.0714	76.5125	31.0429	22.1351	29.2658	24.1639	52.3684	32.2754	53.8246	41.3939	32.3636	19.5286	19.6389	34.25	31.4744	32.1053	63.6076	13.0588	38.5098	9.91525	12.5507	10.4444	7.375	12.9559	28.9275	16.1212	8.79221
	12	36.25	30.3649	36.3514	11.5	21.614	32.1111	8.32203	10.2679	24.25	20.8657	9.62903	12.0294	25.9737	29.9103	2.60526	14.2414	13.25	13.5128	21.9494	36.3934	62.7903	14.9355	68.3971	33.0685	14.2985	30.6618	34.5082	69.8974	38.7975	47.8243	49.6923	21.2034	15.2692	50.5556	35.5172	15.8986	18.0806	93.5556	18.875	35.4407	10.5574	9.54688	12.2794	6.23077	16.5217	25.0571	10.2105	8.81081
	11.9583	31.0519	25.6667	30.3544	9.44444	13.1071	21.75	6.32308	14.4923	20	11.5625	9.98462	13.4342	20.0769	35.0395	6.61111	14.2703	16.9167	14.5862	66.6316	44.0806	60.5125	31.2899	75.3781	29.0135	10.9848	33.3766	68.8289	33.16	26.6377	58.4125	33.6711	13.5231	16.0759	46.25	42.1194	15.4359	16.2361	88.2344	22.087	46.2581	10.3077	9.35211	7.53731	5.26316	19.2105	21.4875	13.5	9.67532
	16.875	37.4366	26.1228	38.0156	13.4444	21.9123	26.2	13.2113	13.5	22.1846	13.2785	14.197	16.0351	25.2703	34.0727	6.65672	21.425	12.0641	12.0351	28.3158	38.2464	58.5781	16.9268	41.2456	25.3333	21.2179	30.8689	79.5238	62.5676	31.9481	70.4333	46.8136	18.2295	15.5246	23.7846	33.7213	21.0833	11.931	83.7051	20.8987	47.2593	11.6	12.0282	11.4737	6.89873	9.49254	28.1864	11.7188	9.11111
	15.913	34.8684	33.2273	38.4054	11.6842	17.3279	12.75	5.80357	8.90909	20.9412	14.6582	13.0633	12.3281	22	45.5132	2.35897	15.7361	15.5325	18.6667	41.7794	36.0375	58.9565	16.1719	59.3016	35.4872	11.1169	29.0278	59.3553	51.0435	32.3768	27.9032	55	17.2899	13.8939	32.5696	42.7532	15.7595	31.973	90.1563	21.9737	80.3947	10.6377	10.194	14.3625	7.93443	11.9605	23.8861	14.7667	9.40298
	12.3485	33.9167	35.5775	36	13.2222	20.3875	19.125	13.2308	14.4416	15.411	13.8	14.5172	11.8167	18.4306	29.5769	4.79167	14.141	12.7848	14.7436	37.5373	24.3115	71.4783	38.0145	56.9733	45.7143	8.60606	30.6875	59.3333	60.0256	32.3544	73.6061	28.1552	20.2877	19.5439	42.9189	35.6857	29.05	39.1791	76.5479	16.6757	51.0746	8.69841	13.5641	11.0896	5.56579	14.1184	26.7391	14.6441	10.0656
	12.1061	36.25	33.3544	39.0923	9.64286	15.2656	16.2941	8.1	11.1447	24.971	18.5195	10.209	12.8649	29.3699	39.4333	6.03077	16.725	14.4521	14.0448	38.7213	37.9559	79.974	35.4521	51	28.0278	9.72973	30.4156	44.4412	61.0256	31.9394	62.3621	55.2742	11.8525	16.9605	42.8831	43.481	33.3393	20.5479	90.2286	19.9123	39.7143	9.58209	14.2727	9.2459	9.02899	10.1475	25.5429	13.1356	14.3548
	13.3684	20.9583	31.2687	32.08	19.8889	23.4925	27.2222	9.81481	11.1719	19.6615	15.1385	10.6667	17.3276	28.1692	26.9667	6.62857	16.411	13.0328	18.1563	36.4853	34.5224	35.9857	14.2133	55.7931	30.3836	10.0714	35.8871	51.0563	31.9219	33.8525	58.2113	38.2	10.6176	23.589	39.9444	71.8714	19.1379	12.0746	68.7179	21	50.5294	7.15152	20.0357	10.9672	6.35088	17.3026	28.7813	12.5238	5.36986
	14.7667	22.7164	27.8571	38.8095	20.4	30.1786	9.88235	7.77966	13.1077	23.9722	16.3243	10.0147	16.0897	24.4571	26.2029	26.0294	16.5441	15.1964	14.5902	33.0333	20.2031	39.2821	16.1406	59.873	47.2308	9.96667	27	48.9538	72.0909	26.9851	63.4474	43.8462	17.5479	20.1429	47.1449	42.1452	37.8235	28.4833	104.947	17.7258	55.35	8.1375	15.6316	10.6866	5.89091	16.2632	23.9403	8.21875	10.1333
	12.6184	20.3659	38.411	26.5479	16	17.5333	9.58823	10	11.6494	24.3051	12.9733	10.5538	18.8493	27.4	50.5974	30.6957	18.1803	11.8592	14.5797	38.069	40.4921	79.4342	16.0633	72.7857	43.5441	11.7105	32.8108	44.8375	84.3467	36.6667	67.5278	40.6164	16.5902	22.3947	37.5139	51.0678	16.1286	30.9565	56.2462	12.6338	56.1525	8.67105	16.4571	10.3425	7.78261	16.0606	25.0769	10.3788	12.0145
	13.4407	23.4407	33.35	23.6567	10.4211	17.3538	14.8	9.56579	11.375	22.925	10.75	8.45333	13.2344	19.0128	37.1111	30.962	20.569	15.3846	17.0147	39.5147	40.4194	56.7123	15.9041	54.8056	53.2388	21.7848	41.6389	58.8831	52.9	24.4675	67.8421	31.7632	26.7667	22.4839	34.3377	50.2973	14.9444	28.2857	74.2941	17.8243	35.8947	12.7246	14.2821	13.0875	7.39474	14.0286	30.4328	12.3243	8.75714
	12.5517	36.3143	39.0769	45.3485	6.11111	20.1833	20.4737	7.23077	12.6029	22.0145	16.3077	10.3636	9.16901	27.7237	20.3393	18.942	17.7286	17.6667	12.8734	51.8036	33.0972	50.1875	45.1039	49.129	48.4868	21.1579	29.6923	48.8545	60.64	33.5714	54.9494	33.2759	17.3968	20.5132	25.726	64.4487	14.9865	14.8	92.0143	14.1538	62.2237	11.7705	13.2105	11.4198	4.45614	10.9286	24.4051	16.5167	8.80822
	13.4133	22.3088	33.8861	32.6949	10.3529	18.5085	20.75	6.61667	12.6984	17.7973	15.7778	11.7119	12.6667	23.7121	29.4627	39.4416	17.8158	15.2537	12.9747	34	46.338	42.8088	25.3836	54.2405	32.9211	12	24.1875	49.931	39.1538	26.3846	31.8413	56.3571	16.0822	25.8197	37.8308	35.6897	35.2	33.8767	61.3803	17.575	56.3896	10.4737	12.8889	13.4177	7.17544	15.7439	20.7031	14.3625	12.3286
	16.6622	32.9853	35.4868	29.3117	13.9048	22.4912	14	10.7321	11.5152	22.4242	14.9104	7.44444	11.0645	35.2143	32.5479	19.2603	28.9667	14.3333	12.8625	43.284	43.9342	50.1974	32.6923	63.1304	42.4923	18.2656	32.9077	53.4	63.9143	27.8571	57.3026	52.7969	13.5167	24.6125	32.04	68.7162	17.3836	35.5606	84.7241	12.971	44.5195	8.74138	6.44156	11.1364	6.27869	11.2083	24.3889	11.1803	9.27273
	12.7432	31.2179	26.3117	19.2468	10.3	19.8507	17.1538	13.2	11.4684	17.9828	12.0678	10.3846	10.4394	26.5	27.8167	29.2429	19.2	15.8701	11.4627	39.0735	47.3509	30.7467	37.9867	70.7407	37.4306	16.1912	29.6724	48.5676	73.7164	19.5246	37.3043	39.1143	26.2143	26.9481	28.1739	57.3462	19.7083	23.8871	59.4688	17.0921	46.5902	10.2537	11.3485	7.33333	6.31429	15.589	31.0494	12.6027	9.20313
	14.8553	35.9744	29.7826	37.9	12.2105	11.8571	13.5	14.4118	13.3944	18.0513	13	11.2059	11.4107	16.303	29.7826	34.4051	14.1594	17.6842	13	40.5972	29.2571	44.2	38.9355	63.4247	37.9481	25.6333	31.45	58.7077	54.0588	31.0385	62.0606	36.9385	24.1493	17.9041	33.1034	87.4324	16.7571	33.1228	36.6271	14.5263	72.931	10.6753	13.1392	15.7368	6.46154	13.8553	20.3875	13.9054	16.3731
	11.9844	29.1045	38.1607	40.2615	12.6429	13.1613	13.9375	14.082	11.7949	20.4605	13.0462	14.7051	11.6212	25.7067	27.0278	4.30357	11.0625	17.2286	15.0328	21.4615	28.7121	44.8462	34.9636	52.5938	41.2329	14.623	18.8025	54.069	57.2051	34.0299	70.5333	43.1154	28.7333	10.6	26.6949	89.1333	40.0137	41.3158	91.9324	15.6024	30.9437	10.3651	11.4306	9.1579	7.69512	10.9342	27.3766	11.7922	10.3966
	13.3506	26.1563	18.7945	39.8983	12.0556	16.5538	22.9375	12.7468	11.2078	23.1831	9.76316	12.8571	13.8961	25.7576	25.175	30.2537	15.8966	13.7241	13.3377	30.5	41.3291	55.6154	13.1228	40.0395	45.68	20.4384	21.1127	28.0959	61.8429	25.1884	43	29.5915	28.7571	16.4744	46.5139	40.2	74.169	28.0893	82.4493	20.32	93.4655	9.25333	13.3621	10.1333	7.16438	15.025	24.7792	9.95455	14.7403
	12.9114	26.7612	32.4079	45.9054	7.35714	20.3478	20.9474	6.60656	10.9383	19.8718	18.2941	8.80282	10.9275	32.6753	37.2763	23.8814	14.0921	10.6234	13.0833	28.3077	49.5811	65.7792	34.0513	52.6176	45.1358	11.7838	17.7931	53.0172	53.4918	28.4035	58.9437	25.5375	24.1857	10.0536	33.5	78.2676	45.2692	21.2424	77.7183	16.0694	64.7467	9.78462	12.7647	10.8831	5.8125	14.6667	21.7576	11.1571	11.6333
	12.7143	34.8281	29.7656	29.2679	9.47368	18.8644	23.7647	18.1899	13.4615	20.7368	13.859	5.35294	15	29.3231	22.5	24.7101	13.8701	15.0702	14.8116	35.5972	31.3621	54.2568	17.9821	59.5513	18.525	10.8103	17.4	62.974	51.6582	31.3472	53.2985	39.3768	29.5362	15.8356	48.7042	37.0735	37.0923	15.1266	32.7067	10.6349	48.7353	7.31343	10.8333	11.75	8.16456	16.5345	24.5455	13.65	6
	12.2698	35.4521	30.3509	15.2373	14.7059	18.1964	19.6875	10.6364	11.7654	23.679	11	13.2464	12.0959	35.0513	33.7143	26.1098	13.5357	14.7761	10.8289	50.5921	30.8056	75.0278	21.12	57.4	31.629	22.9828	23.6053	75.1351	49.6393	27.1519	54.4789	44.7683	24.2571	11.0172	22.5373	81.0667	18.2258	17.541	82.56	14.791	51.0286	12.4789	10.8243	9.72727	7.27778	13.3175	24.7018	15.0986	9.10811
	13.0658	36.7027	30.0725	42.4828	13	23.1268	25.9231	9.52459	14.6579	18.0263	15.3	9.15584	14.8082	17.5	45.475	42.9306	15.3793	12.8	16.3167	54.9254	31.3529	55.2917	13.2105	73.1667	25.8267	8.82456	17.5246	81.7465	55.0172	34.4533	33.3803	22.2	30.2909	23.4459	22.9545	37.863	20.25	18.8228	34.6667	16.8904	63.589	8.89655	9.75641	14.0597	6.89091	18.3421	22.2237	15.8621	9.86441
	13.2879	28.3	34.3167	46.08	10.6316	20.3108	15.9444	9.36364	10.95	13.9565	14.3509	9.1875	16.0143	21.75	38.2692	35.35	22.9714	20.625	14.3239	56.0164	33.45	46.8448	10.4058	65.3393	23.9643	10.7692	21.6379	45.0968	68.4478	27.6806	67.5345	48.3684	21.0882	19.4615	19.2877	94.9365	30.7164	17.5541	94.8475	13.339	71.5538	8.23288	10.4103	13.3896	7.15385	13.4058	20.2879	10.625	8.69231
	13.5294	23.8852	34.3115	46.8684	14.9	16.9	29.3571	11.197	12.6066	22.2051	14.3731	11.6533	12.5143	18.6833	25.4444	78.061	13.05	12.5263	10.439	79.6716	24.0909	30.9833	18.125	63.0357	35.8551	9.5641	21.3649	52.6623	84.1667	30.1184	58.8308	46.8421	31.4625	22.7576	35.7333	68.35	15.6753	15.3443	95.6441	16.9444	72.2467	8.68421	12.1125	8.69231	6.28	18.2692	20.974	16.0357	8.12329
	4.52857	27.5897	41.9444	39.6711	10.7895	17.4058	33.8421	7.48438	11.1169	15.0986	14.386	8.03947	17.6897	23.9481	34.4237	27.7342	17.3247	11.3421	11.575	57.1833	33.9821	52.9118	22.4625	53.6301	30.9032	9.74026	25.1667	62.7595	77.3067	32.875	43.4324	38.9643	24.5366	18.3333	42.4051	36.2429	16.0127	34.4328	50.6833	11.6232	90.2344	8.75676	13.3205	14.1067	6.4058	11.4533	19.1268	10.7077	11.4342
	15.2025	27.5714	37.942	38.2429	12.1875	22.9298	21.8824	8.09589	14.6232	19.0364	13.9828	9.95714	13.5082	21.7679	31.2375	59	14.3649	11.6324	15.9	92.9857	46.7361	48.3	20.5862	65.0938	25.2069	11.7869	38.1625	41.3582	42.4615	49.7	55.4154	51.8861	23.6216	14.5789	43.2353	80.0854	17.0317	15.7286	70.9342	27.4821	74.0143	8.43333	13.5231	13	6.25641	17.4107	30.3051	13.2875	11.0135
	11.2281	25.3538	30.5862	52.3284	12.5333	20.3056	21.3333	14.1233	12.141	17.6234	14.7719	10.3684	16.75	25.3667	35.8312	19.7222	19	15.9241	17.7808	85.1864	40.2025	75.4521	31.8103	61.863	47.1081	10.3824	31.6	67.3151	47.3385	38.8667	25.0563	24.7941	18.5507	19.4697	32.5902	96.507	13.7619	14.8831	59.3514	15.5915	63.431	13.2632	8.75439	12.3438	8.52632	18.7759	25.2125	11.4561	7.49231
	10.8971	27.0119	33.7571	30.0667	15	24.7273	23.1429	12.6724	15.5584	22.7375	12.6912	14.6081	16.35	26.3226	30.4737	47.6933	16.0139	12.7105	12.3143	44.4231	23.6866	35.4474	19.4068	62.2532	27.4746	22.7869	30.1449	60.1429	67.0658	43.1408	46.1688	49.1053	31.1429	12.2778	46.0519	31.1846	43.2162	32.8312	72.3621	15.1452	75.7536	11.2877	13.2535	10.9437	7.07692	17.4561	31.6949	12.1515	7.28814
	12.6333	25.7568	27.5588	42.0405	12.25	17.4605	22.2778	6.56897	11.7049	25.5309	11.7143	9.97297	11.1733	19.9868	22.9286	36.1071	13.5	13.2838	15.6757	65.1091	13.3378	41.8261	31.6364	64.8261	32.8525	9.51724	30.6029	44.4737	91.8718	32.3881	45.9577	35.1299	29.3281	12.069	40.803	123.333	21.8772	23.7564	76.225	9.63636	82.7931	10.5362	11.8824	9.52542	6.79661	15.3939	11.4648	10.9167	10.875
	14.1455	30.7667	31.8333	32.5696	12.6667	13.9231	22.2353	15.6709	13.1053	26.3582	15.3247	11.8684	15.061	37.9552	26.5833	44.3077	11.831	10.9079	12.1622	92.9123	19.4138	33.2609	9.55	69.359	32.2468	9.5641	32.6842	59.8158	63.9333	28.5	47.8095	29.1594	17.8361	22.1111	33.9032	88.3529	40.8718	33.4286	87.1765	17.6575	72.9853	9.80263	7.33898	12.875	6.78205	15.0714	23.1563	15.9385	8.96923
	12.4464	23.4167	35.2597	43.5357	14.4118	17.675	20.0556	11.9219	11.4576	18.0143	16	8.65517	12.0857	31.6901	30.557	63.2037	14.8194	10.9825	12.2333	60.6286	22.7342	64.3662	14.5441	59.2459	37.1585	8.30769	33.9483	44.8571	62.2931	35.4265	51.9868	40.5526	33.1385	22.8537	31.2436	33.475	17.0145	30.0278	71.7895	28.5375	63.4557	12.4706	18.8254	14.1324	6.81013	12.5972	12.1316	11.6026	9.7193
	13.6203	30.0135	28.9342	45.8103	14.7368	21.5224	23.8333	4.46552	11.8611	16.8955	11.0857	10.9259	10.2281	28.0656	29.65	55.3	15.3973	20.1449	13.225	50.4521	32.5217	35.1875	11.3235	50.5263	31.2254	10.3088	33.3571	60.1194	47.9821	35.0959	25.6623	45.9322	23.5	22.7368	36.7667	37.5857	34.1081	20.8684	74.7971	19.4333	81.8387	9.11842	17.0909	11.1026	6.73611	14.5641	12.5263	13.9559	13.2361
	9.86111	22.6333	32.72	50.2203	13.8	20.4561	18.625	5.08974	12.7568	24.0886	12.8276	9.45833	14.0714	23.942	20.8448	28.3676	12.5147	10.9103	11.3623	64.0317	37.1636	52.0789	24.2353	61.6053	40.6842	11.8036	19.9714	53.9375	50.3611	32.1167	56.0875	30.6667	26.4531	21.1184	38.8448	78.875	14.0247	13.1948	81.7936	21.0244	56.2656	8.23529	13.6974	12.9104	7.60274	18.8429	18.5	10.8971	11.5373
	10.8947	37.4	29.4706	11.1071	10.0714	18.2923	22.2667	5.50704	8.98592	15.0313	13.4026	9.75	11.1406	22.2055	31.625	40.1379	14.4286	15.0519	17.3051	54.3125	29.6897	41.7143	18.377	57.4706	34.1867	12.1667	28.4789	67.4937	64.3056	33.4156	63.6081	44.8308	33.873	15.6575	27.4028	60.6429	14.6933	12.7397	32.1622	14.5224	65.5195	10.1765	18.0128	13.7333	7.875	14.2338	23.6667	14.2985	11.3676
	8.98438	24.8082	36.0429	30.0658	12.8333	23.8036	34.9375	5.65789	11.3433	27.9028	10.7458	10.9697	11.493	30.2593	33.9571	49.623	9.40845	12.9375	15.5513	56.375	39.9655	63.6429	47.3529	26.4167	37.05	27.5125	38.1311	45.2586	47.4167	19.1053	35.3067	40.9706	30.3239	14.5694	52.1299	34.4286	22.375	11.9524	87.0781	17.8833	59.8136	9.73239	19.3014	11.9444	7.39241	17.175	17	10.6486	8.68421
	13.8873	31.3684	27.4407	46.4675	11.4444	18.322	29.3125	4.56579	12.3077	15.25	10.9744	6.2	12.0299	33.25	21.5823	40.4138	13.2564	20.2154	13.1667	64.1026	43.9123	59.2564	27.4868	55.0909	32.8088	26.6607	19.8052	49.8889	60.076	21.8689	52.1579	30.4306	25.9079	16.0656	28.0685	88.029	16.0923	28.5946	94.9333	8.12698	71.557	9.6875	10.4426	11.3026	7.84848	17.6875	18.8333	14.2364	14.169
	10.5857	32.0645	35.013	28.6333	10.7857	21.175	32.3158	4.64286	7.44828	21.1216	14.4937	12.5417	16.7241	45.8077	28.9701	37.7571	13.9508	10.5	14.9828	72.6552	46.2537	24.8462	38.3167	43.1233	29.3051	31.9857	40.2027	35.2105	59.15	15.1159	61.25	31.6563	25.377	20.3729	37	80.4262	34.7761	20.7846	75.5714	20.1389	77.3768	9.07692	17.4839	11.2881	6.52113	12.4286	27.8793	11.5246	10.2769
	9.41558	23.4328	44.4853	43.6087	10.0526	23.1447	20.4	9.40625	12.481	17.2597	14.3333	11.2875	11.2931	29.746	34.0256	54.4688	19.6786	11.623	13.1143	75.6104	25.9831	37.5156	37.2911	38.9747	39.3276	35.2877	36.1695	49.8026	48.4167	34.3833	57.7917	44.7391	28.4308	11.0423	37.9394	42.3684	25.3333	22.4026	50.1692	12.4286	63.9859	8.83333	16.3857	10.8734	5.39474	12.473	20.4844	14.2368	9.56923
	12.9298	18.2237	30.6429	32.8125	8.73684	20.9342	21.2353	9.9359	12.339	19.7344	11.7391	16.5246	12.9123	23.1786	28.6154	51.4655	15.0448	10.9079	13.7571	59.7931	23.6724	42.1967	33.6111	67.4545	44.623	19.9333	24.3333	49.7692	77.6	25.8955	44.9385	39.7164	19.5325	20.3	40.7857	87.6271	14.4545	23.8065	79.8305	11.1786	63.9028	10.9744	14.589	15.5517	6.81356	15.3973	26.5085	10.0133	8.85135
	8.71186	36.1667	23.3906	27.9231	9.70588	16.4242	16.2105	4.71642	13.0667	28.2903	12.0845	14.8378	13.0735	28.6667	31.6308	35.4333	17.5455	12.2	13.6667	61.2203	14.3784	44.6849	39.9167	72.1471	27.2817	35.2125	31.2059	59.3289	58.3553	37.2388	52.962	45.4833	19.8361	14.6056	45.6447	99.3671	45.4	22.5921	74.2687	14.5	75.6709	6.96667	12.5	8.82353	7.58209	16.1392	19.254	11.6897	8.36232
	13.7143	33	42.4035	35.5077	9.5	23.4133	22.4444	6.30435	13.0526	18.7541	10.5882	12.8393	16.3103	31.9583	28.0441	66.5	12.6286	12.1667	12.7324	82.3971	36.5395	51.2667	21.4833	89.1014	31.4684	32.7258	17.5758	54.6129	46.6667	35.0694	57.0517	42.6462	29.4426	15.7	38.4107	33.6286	13.0779	20.5	81.3582	12.7794	56.7	8.95833	8.75385	8.33333	7.11392	15	21.5833	11.9231	6.52239
	11.8462	33.3529	30.4935	47.3784	9.72222	21.3117	35.5714	13.8312	14.7353	21.0137	13.4394	8.53086	14.8472	22.1935	22.9138	63.8026	14.1899	14.1169	13.1733	88.027	16.8971	84.3088	14.1607	57.987	16.6053	38.4167	33.1525	61.9429	56.5676	37.3286	54.4865	26.2778	23.5067	13.5574	45.9861	84.6481	19.4286	14.8514	74.9351	13.3151	77.9437	10.4516	12.2405	7.94828	6.74026	15.4928	28.6447	13.4921	9.81967
	13.0714	36.5352	30.6579	42.4545	10.7059	29.3649	28.6667	14.5333	15.0909	15.1094	14.9487	8.80597	15.2429	25.5733	36.1129	51.2308	15.082	13.7027	14.1515	43.5658	28.15	41.6324	26.4286	73.9688	18.9	12.6456	32.6727	22.5	83.9041	20.8448	45.9726	35.4219	26.4754	17.6282	24.5172	102.667	16.8857	21.9857	69.5867	18.6479	71.0145	5.62687	13.2361	11.4783	7.07143	14.6486	30.7681	14.6111	8.21053
	16.9048	24.15	34.6962	18.6338	10.9474	20.9012	26.3333	15.0313	11.3067	18.5333	15.3714	17.8615	9.09836	28.1324	37.9492	73.3559	13.5946	14.5385	14.9221	71.3467	26.4487	37.6	15.2785	65	39.3846	18.9487	19.5	59.9306	92.7	32.7632	55.8684	35.6338	11.9692	17.5152	38.9615	69.6269	14.1972	23.8615	69.8816	14.3429	63.9833	9.39394	15.3803	11.9437	6.65455	15.8571	23.9333	13.3594	7.14286
	12.4359	20.9394	34.8788	42.7436	12.0588	22.431	24.4375	17.84	12.3077	19.087	13.8421	13.5443	15.7018	22.7627	39.8611	62.4865	11.3846	14.6892	15.1159	77.2113	34.1216	55.3538	39.913	50.9643	46.7625	23.9242	35.9189	42.2969	38.5	27.9275	54.3291	32.3913	25.9333	20.2432	49.4648	85.8438	13.4138	35.6232	77.25	13.2903	72.4776	10.569	13.8986	7.72414	6.26154	14.2532	14.1316	14.4167	9
	18.8816	20.8553	35.209	39.0339	10.5833	18.8475	24.1053	11.8448	14.9481	22.8625	15.2429	11.2881	13.1034	34	22.6667	20.3	13.5139	10.7805	13.3443	71.4559	28.9818	36.4167	32.8846	40.8108	41.4375	28.197	20.0395	57.2208	37.3818	21.9103	65.9649	43.2167	21.4	14.3636	34.9306	96.25	11.2133	34.0781	90.8684	20.9595	74.2658	8.65517	9.41772	11.4286	4.68919	14.5789	18.7792	11.25	10.475
	12.9412	28.3896	32.25	25.1077	7.75	16.9726	23.2941	14.519	32.6104	20.5658	14.0952	8.64615	11.4386	25.6667	29.1667	61.5893	15.9714	14.8333	14.7875	89.7206	33.4237	24.137	30.1014	37.9242	26.9079	32.7971	39.8971	59	55.0506	34.4688	40.9383	40.7759	26.5067	25.1212	27.4156	101.049	20.2203	35.4237	62.3684	19.5	63.0395	10.4085	17.0882	9.14474	5.68	17.7722	27.9868	13.8197	11.2568
	13.2333	31.2787	34.2838	35.4194	12.15	18.3276	21.8125	19.2319	12.8824	23.55	12.0411	12.4156	11.3472	37.9589	31.92	42.0714	12.962	17.9155	15	74.8861	39.0278	43.2881	28.3288	50.1228	33.875	24.6667	44.2667	59.6133	64.6377	33.5217	56.7808	35.4833	31.5571	25.6071	40.0154	56.7568	25.8333	20.4324	82.971	20.5616	56.7656	10.7368	24.5806	8.94643	4.55128	12.3286	24.2533	14.2754	7.48052
	14.5085	34.3667	32.4531	46.6316	14.1905	20.5167	24.8333	15.6375	13.8052	18.5867	13.0667	11.9298	18.0667	26.875	33.1857	45.1379	14.5068	13.4444	16.2833	79.7941	30.0781	42.7945	17.2162	49.6333	39.942	33.7436	27.8772	40.9538	48.6087	29.9206	53.6812	21.0357	24.6486	18.7167	23.8312	85.5179	18.9028	27.5	35.6351	23.2923	63.3699	9.67105	14.6842	11.7945	6.30769	7.29851	19.0685	13.9167	9.10811
	12.3544	44.8	42.1571	20.4805	9.73684	20.2436	21.5	19.4875	15.5333	22.1273	10.7143	11.9286	11.5694	23.35	32.5224	61.0328	16.5758	14.8095	14.1923	80.2603	27.0615	39.3934	19.6269	37.7538	42.6032	13.7759	43.4828	55.9706	49.3158	28.4304	39.1216	43.1642	22.5417	10.2838	11.0508	89.9367	16.1408	33.3226	86.625	19.15	47.3448	9.45455	14.2254	9.16049	4.8375	17.8625	21.4079	11.4211	10.2368
	14.481	30.1899	23.2361	26.807	11	20.9565	12.1765	19.2973	11.5645	20.5806	16.1538	13.8571	16.8947	36.75	23.7826	3.72857	13.1892	12.8281	12.9324	74.7414	39.8276	61.9048	27.2615	62.0886	34.3729	25.0811	24.0862	55.1014	87.8875	19.859	35.9516	32.3421	23.8767	16	11.9506	36.8592	14.6	36.0308	85.0172	19.623	65.7414	8.40298	15.9516	11.8182	5.75	15.7195	21.806	13.8929	10.3125
	11.2466	37.4444	27.9516	46.3077	7	16.1786	28	14.7833	13.4	20.975	12.2192	16.3276	16.125	40.8148	20.8525	5.27586	13.6271	11.6622	13.971	55.3971	40.2917	47.1392	17.4872	48.4407	42.6429	14.7231	34.9846	68.358	38.6618	34.2875	36.0536	42.8358	31.9464	21.4545	10.8816	82.6667	31.875	26.1538	82.9848	19.8462	70.0182	9.78947	14.0811	12.6173	6.02778	13.1714	28.1781	16.8889	8.80556
	10.4103	38.6032	41.55	44.0441	14.9474	22.3889	18.55	15.7917	11.3971	19.7606	13.5897	17.2987	13.5195	37.9494	47.2222	4.3125	14.7538	13.5231	14.4561	53.0469	31.9464	26.9206	41.35	68.6143	32.7162	22.9143	34.3947	44.7077	73.1765	28.5974	51.6341	38.0317	30.5867	12.3026	14.3036	96.1282	13.75	15.0875	85.4483	11.7917	57.3333	6.68518	12.7143	12.1148	7.50769	18.3231	12.3857	10.9306	5.4375
	18.5797	38.7463	30.4935	38.9114	7.5	21	18.8421	16.1379	16.7833	26.2069	14.4789	8.94118	9.86154	36.4267	38.9412	6.24359	13.3538	13.9818	10.4459	69.5833	37.7069	60.3636	20.0375	67.36	38.9437	30.2029	45.8684	36.5211	37.4648	26.8929	31.9867	29.2632	29.6154	19.5949	7.17333	83.5161	17.6329	20.1268	64.7179	10.806	74.519	12.7193	14.2714	12.5507	5.3	13.5974	20.1867	13.5694	7.93056
	11.2982	31.141	36.0435	22.1549	11.4444	18.5672	36.8667	22.2941	37.2532	18.5224	14.4722	14.6026	17.2703	30.1899	24.2903	6.63889	12.1139	14.403	11.1806	68.8289	35.2254	52.129	31.4103	62.5652	35.3205	16.6753	33.2676	61.3387	71.7143	27.623	36.6849	39.6	26.8088	19.859	7.69355	65.6765	13.0256	15.3433	80.5424	9.2027	47.069	6.25333	16.129	9.45902	5.13846	15.3896	16.4915	12.7679	7.53623
	20.1622	14.8103	21.5694	41.7838	18.125	22.9429	21	12.5309	12.6552	21.9718	14.2368	7.12727	14.9848	26.2051	30.5161	4.62821	13.3115	12.3333	13.3333	33.5	39.6912	35.4935	37.9	66.96	43.5897	24.5667	46.2533	53.3788	96.0862	37.5875	35.1528	39.0571	36.4054	15.1974	14.6984	83.2361	24.9016	18.6986	74.05	16.614	61.4762	9.50633	17.4138	10.0137	5.68571	11.7797	24.5667	15.5833	9.94286
	9.17391	33.6716	33.8831	40.7089	13.6842	21.7308	25.1429	22.5441	19.0385	19.8438	12.939	13.6625	18.9286	33.9452	27.7222	6.27586	14.5238	10.4265	11.7869	58.7945	36.1786	46.8077	18.9211	56.7101	41.6479	30.0758	25.7656	52.8689	67.6538	28.0658	25.9028	33.4355	15.7746	12.8	11.3158	80.7385	11.3667	29	75.1045	15.625	61	10.5844	12.8205	7.97436	6	11.303	27.9531	13.48	7.5641
	11.2162	38.1071	33.2338	35.4853	14.6667	27.9861	22.8421	24.9846	14.55	28.15	13.9429	16.4821	16.5424	18.5926	20.3784	7.31507	11.8026	9.93243	14.7015	79.1786	19.0735	45.4507	15.1067	61.6066	33.6364	30.9873	24.803	61.9875	98.1842	30.9494	28.7237	22.85	22.6133	12.6667	11.2034	79.1806	19.2542	19.6709	25.431	19.3472	48.5	9.67273	10.4444	9.18987	5.35616	15.4286	25.5211	12.7231	9.96
	14.3333	21.9322	26.7455	28.987	13.9444	20.7727	28.0588	18.5161	12.3247	19.5075	11.3553	8.95946	12.8276	29.5758	25.6329	6.95652	13.9459	13	13.2642	61.2571	43.4872	29.3279	19.1507	55.2179	22.0278	27.0455	27.0417	83.7246	88.4487	22.5	32.0385	38.082	29.9114	19.2586	11.9403	83.2949	16.5303	35.4	82.339	14.1216	42.4394	10.0286	11.3521	10.8246	6.55	12.9655	22.4265	13.0143	8.66154
	17.9359	45.0513	27.5205	44.6508	13.375	16.4	19.4	21.0755	17.2333	22.8382	14.9672	18.6056	12.3247	22.6912	20.48	5.31818	11.8553	11.6154	12.9286	67.5	34.9506	38.4769	22.5588	61.5325	30.8571	17.2576	13.4225	59.9333	81.3393	32.0959	33.8169	18.6552	30.0263	15.6866	8.60714	104.014	13.918	30.0469	68.9487	12.4098	55.013	6.17241	12.7722	12.7284	6.40278	15.4483	21.9722	12.7869	13.8696
	13.1842	28.322	26.3214	41.4103	9.8421	16.2632	18.5789	17.8305	15.5303	19.1625	11.971	15.1392	17.0986	16.9242	35.6438	28.0909	14.2051	15.4306	11	74.8312	34.2063	52.5263	24.8182	63.3514	47.6579	32.1757	11.9747	72.7705	83.1111	29.6349	27.52	40.3607	12.623	14.3966	8.24286	72.3553	18.806	31.3919	33.924	20.175	50.3833	9.02857	9.96667	8.80822	5.47059	13.8684	23.8052	14.8718	14.1143
	16.507	39.0145	20.1324	16.8082	13.0833	28.1139	20.7	25.5606	19.5	13.6197	11.2769	10.9333	10.0137	21.9836	34.3659	25.4559	13.6471	17.5342	14.2838	63.137	26.7213	49.3529	12.7763	56.8784	32.4366	31.6267	11.7308	61.5641	29.8857	25.3279	34.2394	29.2051	18.4872	15.4459	12.8052	40.9342	13.5645	18.1944	73.1579	15.7821	63.4857	7.70492	7.20253	12.7313	7.11688	10.5	24.2716	10.0909	10.0857
	12.2821	29.942	33.8261	35.2414	11.6111	18	32.3529	15.6765	14.4571	13.7759	12.2763	16.8833	11.9688	25.2658	24.9688	31.2727	12.125	16.6076	18.3429	59.4487	32.7419	48.9667	11.6119	54.8831	30.44	30.8696	11.7432	57.9254	70.1786	25.9367	22.9091	35.4177	22.7324	17.2879	13.8475	66.403	28.8987	26.9873	85.4737	14.6271	71.4688	9.12676	8.98214	11.5763	5.85135	14.75	19.5067	14.1392	8.0274
	13.7903	33.169	32.3582	56.65	12.4286	18.8462	22.8	17.6364	17.2687	24.6667	11.825	11.5362	15.8026	33.0267	27.359	32.1774	13.0921	13.1507	16.9615	60.4286	34.7714	30.3692	45.3671	52.9	41.2414	22.9231	23.8033	56.0811	63.9861	18.625	27.0822	34.2821	26	9.74684	10.5574	46.9178	13.8961	22.987	77.5606	18.8514	56.9737	8.92857	10.6667	11.1139	5.98333	14.4267	33.137	16.0833	6.58621
	11.0517	41.4459	37.2174	41.9014	14.65	22.4545	19.4706	18.3824	12.6625	20.1818	9.74242	13.6479	14.8025	29.9867	26.1831	22.7458	12.4675	15.9667	17.9138	68.0313	34.8393	43.0526	19.6833	63.0484	38.3103	13.8333	17.8947	52.0946	84.9701	22.9394	31.6429	40.6833	32.9286	9.6	14.1212	77.7879	13.9	31.1364	80.6	15.2319	56.1216	7.3	13.2857	15.4286	5.89855	13.25	24.6164	14.8143	7.65
	14.9104	32.1899	41.7377	36.5641	10.1176	17.6842	24.75	17.6923	14.425	15.5167	10.5238	13.5325	13.1212	27.1333	27.7606	27.1692	12.8462	14.8493	15	81.8734	18.807	41.4211	18.9492	60.1842	32.2029	29.8148	19.7162	43.125	68.425	37.9625	50.8551	38.8571	30.0896	15.7164	11.3913	64.386	24.9692	35.2436	75.3611	21.2432	77.1818	8.25862	16.9351	8.76812	4.94828	15.8966	16.2167	13.2078	7.13333
	13.6282	24.9474	23.1579	46.5429	15	22.1974	25.3125	18.6711	14.3951	20.1579	11.8333	11.1528	17.4412	28.7273	28.92	21.1471	11.9701	15.4359	16.6923	67.9359	35.4138	42.2877	27.5658	71.0517	34.4225	26.3553	18.4	58.0308	63.4125	26.987	53.5152	32.1806	28.8571	13.1034	12.5652	82.2329	18.1029	31.25	71.1176	22.3538	71.2632	10.026	12.7536	12.7049	6.29167	10.1754	28.4247	9.54167	8.89041
	20.8272	23.7385	26.4103	24.6818	10.1111	23.3284	24	26.8052	14.5128	23.6625	12.7895	9.90667	14.661	28.5949	16.5224	25.4507	10.6438	12.8267	14.4028	84.2899	34.5758	49.7794	28.0877	76.0946	35.2639	32.6944	16.1739	58.9733	59.0526	29.6463	57.9481	42.0893	27	12.5333	29.8333	66.7681	31.4103	16.2537	77.9605	19.2676	39.1842	9.61539	12.8718	15.5821	6.56757	13.6119	18.459	13	5.4875
	17.3171	28.1846	32.1507	63.7763	9.9375	27.8548	27.5	18.9487	14.6154	19.0676	15.2321	17.8846	12.9125	27.6053	26.9437	19.5862	12.9844	13.3625	14.5763	63.2179	24.5263	35.3385	15.7568	61.36	34.1045	12.4125	15.9718	68.9143	108.486	28.875	48.2179	35.971	33.6986	14.8571	10.7143	96.0641	20.9605	19.1067	80.5231	25.0122	49.0875	8.64286	14.5758	12.6	5.64407	15.7167	15.8	14.9636	10.4342
	12.5211	21.3026	30.961	41.2105	11.6471	23.7792	17.2941	20.9118	40.9385	18.8793	8.76923	9.70423	14.4286	27.1552	29.6119	22.2459	11.1471	19.25	14.7544	74.7667	33.7179	23.8	18.75	65.8784	19.1964	24.2254	14.9747	46.0694	35.3	32.9342	80.3333	23.4557	33.0462	16.4744	7.96491	72.3158	14.7846	20.4125	45.9726	13.5758	54.8929	6.83871	14.6765	12.0735	5.80556	14.7536	27.75	9.37662	10.2632
	16.2308	34.1791	25.1029	33.2154	14.2143	26.5072	26.6429	25.7586	11.825	19.1045	9.25676	11.8462	10.7429	24.6667	39.8816	50.7353	13.5	13.7612	13.7385	69.8387	28.5949	61.7973	29.4937	75.0678	46.9494	34.2308	20.7746	37.1429	91.9661	48.2703	58.4853	22.4051	35.2537	16.8289	9.15385	38.3286	11.6897	23.9	93.0959	11.1719	35.5733	7.24051	12.7273	11.6053	6.0625	15.5455	23.7143	13.6923	7.75676
	14.7368	38.5467	26.6623	38.9516	11	24.8649	20.125	28.5625	19.8308	19.7538	13.2533	16.6835	16.7385	30.6711	24.7538	49.8714	10.9296	13.6486	15.4675	67.76	34.5075	36.8052	18.3974	79.9744	42.3478	24.7683	18.2174	47.6418	69.7797	40.2537	61.5714	30.8784	24.9221	27.4321	23.0909	71.4051	14.9848	27.48	88.7179	17.0145	39.322	10.7821	15	9.4127	6.77465	13.9054	20.3014	15.3134	12
	15.5574	40.3692	33.3947	58.7879	15.3125	18.6234	10.6154	18.1905	10.8621	17.0897	13.7377	11.6806	13.9643	18.35	25.2778	52.5443	17.0133	15.64	13.8378	84.0263	45.9873	39.2281	35.3188	60.6923	41.0484	30.6494	22.4107	53.1429	58.7534	28.5769	53.7361	41.1231	30.8986	27.6957	10.6447	81.0484	24.4091	31.9298	89.5128	15.3846	38.5636	9.30357	7.51351	11.3086	6.62903	13.4189	34.2632	11.7719	13.7627
	14.1571	41.5063	31.3425	30.9104	11.8571	25.8701	18.1111	27.5974	13.8983	19.6538	12.3333	10.1094	13.8533	16.6026	33.3889	34.0411	12.2931	9.35484	13.9	86.3649	37.6406	40.3239	27.5833	53.3929	16.0526	34.7763	12.2532	39.2154	70.3333	41.0526	48.9524	33.3784	12.5789	27.2027	11.6038	92.5075	24.4366	12.7813	69.75	18.9298	36.2368	7.83333	12.6709	8.71795	5.74138	15.225	21.6623	12.2239	13.5417
	14.2817	35.5645	38.2794	33.4756	10.7059	25.2632	25.7333	19.4576	17.1912	27.7143	15.0169	15.1429	20.3973	28.1899	24.2167	23.3562	12.371	12.9298	16.4429	57.0139	37.7273	47.2805	32.1013	63.7241	21.4684	20.4324	17.7595	62.0714	32.3284	36.1579	65.9254	34.137	31.25	17.5942	34.0938	88.6774	15.8333	30.0253	77.7879	22.2632	64.2667	10.75	15.4267	5.79487	4.52857	8.93243	35	14	7.97368
	16.4722	41.6076	38.9041	32.141	14.8235	24	19.25	25.9474	14.2564	24.7027	12.8333	9.01266	17.0789	23.5932	30.2917	36.4714	14.1266	12.8052	15.3889	28.5079	31.9828	61.7945	17.25	75.7167	14.4583	24.0448	18.4189	47.359	59.0959	32.1884	60.1333	39.2667	22.4627	12.4194	29.1053	72.1538	24.9474	28.3478	80.8947	21.2424	63.0641	9.5082	15.4359	11.2375	5.8125	16.25	24.359	15.5161	6.9359
	17.9219	25.5513	31.2167	35.4545	11.1053	26.5797	27.2667	21.7931	13.3881	24.3562	11.6389	13.5758	11.8438	22.2179	37.8182	50	12.4744	14.1392	15.2162	65.35	29.9315	58.5385	22.3214	55.3231	36.4268	32.9861	12.2361	43.7671	49.5758	30.5065	56.9452	19.5571	23.88	22.0676	25.3115	68.2025	13.8182	26.3425	73.6914	24.2308	81.8861	9.82051	12.9403	10.25	5.93151	20.9483	31.7143	14.3231	6.89855
	16.9286	23.3594	18.4561	54.2203	10.5625	23.2174	25.7778	25.6296	12.4557	22.1899	11.3485	13.7353	14.8955	23.2857	32.4833	30.6623	14	12.8095	13.9063	62.3621	33.9211	75.5088	37.4627	67.6029	32.8289	20.8861	10.0308	20.7541	75.027	31.0139	46.2963	35.1316	25	30	10.6197	62	15.8676	28.6731	75.3971	15.3108	95.3462	10.039	12.5645	9.67647	6.6	17.0395	19.2241	15.3333	6.30159
	13.1803	27.3559	22.28	41.7941	13.0952	25.4203	17.8824	23.7971	13.9524	25.2778	12.1282	14.1358	11.6885	26.4286	41.5	45.9583	15.8228	12.4028	14.0256	58.0462	36.6076	35.0645	19.7436	69.7051	35.6623	34.4051	25.2714	47.0429	78.9118	26.0395	50.8493	37.1975	23.5286	29.9241	11.0769	39.8125	29.3188	30.5256	58	12.863	57.5342	9.98246	16.875	9.89189	7.31667	11.4615	22.4928	10.6216	9.08219
	13.8421	30.1343	32.5179	36.9138	12.6471	19.9286	23.7059	12.0986	15.5395	18.3974	13.4107	18.5	20.7821	23.5072	31.8289	48.6282	12.7538	10.7324	15.4853	82.6389	25.8033	34.3824	37.0597	58.2222	26.9726	35.2727	14.7692	28.9429	63.3478	20.8	59.4384	31.2676	27.6582	28.7013	8.08197	85.2877	29.7879	19.1923	27.1447	13.1944	58.7015	7.90789	15.8955	7.55	8	19.1429	33.1549	8.28571	5.74138
	12.9747	38.4286	39.25	56.0923	13.2	21.4198	24.8333	24.625	17.1857	19.971	9.82353	15.2364	18.44	18.0789	22.0641	18.7069	12.5333	18.4737	12.2208	70.8475	29.8108	36.6129	35.0847	60.1692	38.2903	22.8769	19.6034	51.5075	24.961	23.2121	34.3625	41.4068	27.6897	12.8421	11.5	77.7639	26.3788	13.9821	72.3485	16.5132	32.8169	10.4103	7.91304	9.86487	6.1625	14.8	26.3649	15.5	7.075
	14.5385	40.9737	33.4416	38.1034	13.6471	23.1781	20.8824	25.0294	12.3553	19.44	11.8197	17.1139	11.4643	31.7407	32.4237	48.7432	14.1528	16.3291	11.0588	61.9655	38.726	33.4667	21.8983	61.5556	37.5479	31.6557	14.1486	76	68.5753	24.8462	54	34.3418	17.9231	15.481	12.8052	38.6197	16.1944	20.925	68.4737	18.614	71.9041	9	8.38597	8.64615	5.35	10.4737	26.5441	14.4805	10.5128
	13.4474	37.9459	32.2267	24.8714	9.72222	25.2879	16.5	21.3784	14.1912	19.4211	13.4487	17.1316	10.5342	22.4915	40.8806	25.5714	9.8	14.5753	14.918	66.5362	44.8481	42.9385	16.5526	62.48	42.8356	28.1449	16	39.2727	71.0366	22.0833	59.4194	23.5738	19.2281	19.3088	32.1842	62.2623	26.85	29.9359	66.8197	12.7759	75.4225	13.2683	13.5342	15.9091	6.46552	13.6375	27.4167	8.875	9.79167
	15.3514	24.5	30.2105	37.1379	9.76923	23.7414	22.5	17.6557	13.6377	26.0294	10.3088	13.2405	16.0886	23.0175	26.6029	37.6493	11.3418	18.7097	15.4865	66.6582	42.2687	49.0685	14.3924	33.2346	33.4328	19.9722	19.6849	42.5522	74.1333	22.3478	50.2405	41.9692	30.2063	26.8767	28.9444	94.3333	21.3143	15.8824	75.0882	19.5	58.662	8.23881	14.8833	14.4103	6.77193	12.9063	24.7213	11.3387	7.2381
	15.8734	37.9194	31.3333	35.1311	10.3684	19.1125	21.8947	29.5172	19.08	26.1864	14.0938	17.3333	13.3462	34.6765	39.8846	37.1948	13.0435	14.8101	14.971	65.9868	32.8194	23.5946	15.1711	61.0385	29.15	33.7763	17.0897	59.2982	67.325	29.6463	59.1111	33.8378	31.0952	27.3288	12.9028	77.6712	23.3768	36.2949	66.7246	22.8194	74.7568	6.32787	11.5857	9.86567	8.52381	17.575	20.3731	15.4032	7.34177
	18.1039	38.1282	30.1818	40.8816	14.5263	27.7077	24.3889	27.8272	14.8852	23.1026	9.04878	18.3333	12.36	42.4286	31.9355	22.1786	18.2273	17.3766	16.9385	71.1639	25.68	42.9242	12.0571	60.9107	30.8553	26.4493	11.5538	56.975	94.443	37.75	51.5385	41.7792	29.0164	25.1538	24.3377	78.5441	11.5286	30.1786	77.3544	7.71429	87.0462	10.5135	12.0548	11.9481	6.61667	19.1642	33.7875	16.2933	8.45946
	11.2069	35.2297	57.6379	29.5921	8.71429	25.386	15.5333	28.4058	14.4615	14.8904	12.8769	21	14.4107	31.2113	33.6452	28.3077	13.0159	12.0536	16.3279	61.9625	18.3333	45.9545	19.7455	52.9494	32.0658	19.4154	13.4571	55.3478	70.25	40.4	32.7222	36.1667	31.6901	22.8841	37.8793	76.9714	13.3243	28.6053	55.2361	17.2857	58.7403	10.8529	9.12698	13.8243	7.52459	20.5	20.9032	11.0909	5.90667
	10.8788	27.4194	47.0395	36.8475	12.5263	24.6765	12.9286	20.4375	13.225	19.6615	11.3718	14.3793	8.49296	32.9571	31.1818	48.6923	17.6667	14.625	15.9394	50.0462	32.5323	50.6712	19.9747	55.4839	16.4493	25.5588	17.4143	61.9189	64.125	33.7581	58.2535	34.6567	33.0435	30.4328	24.4286	57.8929	14.8571	23.8429	73.95	12.7612	61.9863	7.54795	13.2241	9.36	6.51316	15.4462	32.2133	12.6234	5.86364
	10.4865	33.3662	24.2703	32.9661	8.58823	22.2375	28	22.3974	18.2222	17.5357	11.1972	14.25	17.3974	28.5072	29.8974	37.5875	14.0857	14.7714	22.6667	67	33.1013	41.6071	27.8308	56.1333	34.9041	33.2632	17.6324	39.0395	64.8308	30.7222	48.25	41.8961	15.6286	25.9153	31.6623	80.4545	15.9848	28.2154	87.4154	6.49296	79.1972	6.32877	9.52174	10.2319	5.4697	18.3	32.6835	12.4333	10
	12.8289	28.9839	41.0361	46.9079	11.9333	30.6129	21.7895	19.775	16.2208	15.2969	12.4684	18.6491	14.7077	32.2703	39.2817	49.9114	13.5333	14.2875	17.0789	55.7419	32.3284	40.4933	12.209	63.4615	36.2373	40.7308	25.5224	36.5231	61.1774	33.1538	46.5424	25.4407	25.7778	32.4478	8.48052	97.359	13.5667	24.1447	83.5926	10.4348	63.975	9.84146	11.25	9.68421	5.44156	12.3939	22.6026	12.2154	10.7792
	11.7821	30.4359	34.1475	38.6912	10.35	24.2097	18.0625	18.4915	14.8734	19.1806	12.7125	22.6143	13.8082	35.0896	37.2464	33.5375	10.803	9.81818	15.2639	70.641	53.3485	50.1356	23.5484	54.1972	22.2319	13.8088	15.3676	43.8356	45.6176	28.5714	60.9385	39.55	14.6438	23.473	9.58065	36.1034	28.4776	31.169	82.0167	12.726	38.3797	7.77465	10.3143	14.75	8.82278	11.0606	24.7241	16.2055	7.90411
	10.2419	28.3571	49.7683	38.6154	11.8125	19.8974	18.9444	15.4691	14.0933	17.5469	15.6974	48.9365	15.5072	31.8485	32.6338	50.7538	19.0169	10.2308	19.2807	69.0886	36	51.2368	21.2381	43.5965	38.7719	18.6438	17.4098	55.9494	76.1139	29.2208	47.2368	40.0921	25.3333	17.7547	12.3889	76.0345	13.7237	25.807	74.4375	6.0411	59.0526	8.875	12.2879	13.2162	6.50649	16.9655	15.8514	15.1429	7.11594
	10.2179	37.3676	50.0633	34.2208	15.9375	33.3375	12.125	20.6316	16.9861	20.254	13.9138	44.6	12.8767	30.25	29.2568	55.6615	13.7833	9.53521	13.7407	59.7324	50.7538	57.2373	16.4156	59.4035	22.9189	37.3553	15.5694	30.0519	82.3438	30.1184	60.9733	25.9846	28.875	23.8108	13.3	85.7705	11.1967	31.9467	62.7975	11.3704	27.6563	10.942	11.4487	5.93443	6.70588	10.9464	29.7231	12.0811	6.80645
	12.9857	28.7458	43.3158	41.7049	8.875	30.6125	20.25	4.31667	15.2778	17.3924	12.7869	42.8056	14.6667	21.8116	29.3571	43.6364	10.2931	9.81967	18.9815	66.0735	35.8987	44.5972	12.3919	68.45	43.058	26.7612	15.0746	23.8906	80.1077	24.5395	55.7467	37.6575	29.931	22.0704	13.2632	85.8676	14.4658	34.9103	82.9865	12.7612	34.5135	8.31429	19.2568	8.96721	6.11538	10.9828	17.6056	13.3607	8.4359
	12.5714	40.9359	36.1525	44.0175	10.4118	27.6207	28	4.20779	13.7966	14.5833	11.8387	48.6615	13.5517	28.7069	32.4	19.9014	13.6452	4.53425	20.2182	49.2456	25.5263	59.9	26.7059	74.629	28.7714	19.0303	16.5429	57.3143	63.1714	24.3562	46.1795	36.5263	23.8525	32.9867	12.6486	87.5897	17.746	16.0641	80.8553	10.1176	42.1625	9.95	6.92063	6.86667	3.98361	13.3875	18.7632	12.4348	7.86301
	12.1486	44.7432	25.8209	42.6176	11.5	29.026	22.1053	6.36	13.6102	22.9649	8.94828	21.8	8.39241	35.0333	40.358	55.3729	21.6301	13.6176	16.5893	83.9718	51.129	41.589	13.9846	18.0462	35.0147	12.9054	14.169	49.4444	72.4286	28.7612	48.4912	29.3051	24.2537	31.5068	12.2203	72.6316	18.3571	28.4576	100.662	7.08108	48.3594	9.92308	13.4545	8.06329	6.26786	13.9545	23.725	13.2813	13.5625
	10.6104	39.7838	47.6923	37.8548	11	26.32	23.4667	10.7538	11.1228	15.2933	15.3288	20.65	14.75	30.5455	23.5584	38.1644	13.6143	9.38983	25	60.3793	28.7581	22.9492	10	30.5	17.8	36.9063	11.5333	43.7857	87.4839	35.7377	48.1892	32.4167	20.0588	27.7564	34	72.1304	13.6282	35.2241	75.2857	15.0253	45.8636	10.1233	9.16418	6.32727	6.50633	13.5	27.9067	16.3143	7.98571
	10.9851	36.75	38.9275	32.8308	12.3529	19.2	14.4706	8.65217	12.2278	22.1268	12.5942	18.7931	9.85	37.1967	29.662	48.3333	21.7885	12.5909	18.1375	67.7797	34.5614	35.0149	34.2899	33.675	20.3276	23.2778	16.7069	61.8939	63.5902	28.6912	51.3768	37.1806	29.4306	22.7288	10.75	41.2969	13.3803	29.6974	73.2958	19.1818	43.7143	9.84416	14.1974	10.0909	6.26316	11.569	26.5909	23.0833	9.98214
	10.569	49.0448	43.9744	17.4154	11.7059	31	31.1875	14.2182	11.7246	21.3514	22.4118	26.875	17.4348	37.8101	34.7231	45.2877	20.0735	14.5738	20.0656	63.4444	27.575	42.4328	11.4638	37.2817	43.3538	12.8649	17.1385	59.2564	60.9853	29.3833	62.5333	32.6452	25.6316	27	16.9296	42.5526	17.8696	25.5714	59.3562	10.6212	36.058	10.625	10.9231	10.2373	5.58442	11.5395	26.5357	20	7.7
	7.9	39.4286	35	24.3731	10.9444	16.2319	23.3571	5.57143	15.8103	14.3036	12.8382	22.5273	11.0317	22.303	34.3529	42.05	17.7593	11.4521	14.7297	73.3623	29.6456	33.3026	21.339	44.75	33.3167	25	12.0308	59.1148	78.25	20.1846	32.2537	43.5205	41.24	20.1014	9.59259	80.7692	13.0385	19.7895	77.7941	9.60294	50.4	12.2817	13.1212	16.1948	6.23077	16.5075	23.6522	17.6452	7.86957
	9.82667	33.9615	36.6936	36.2131	8.8125	29.9467	18.7368	7.34286	13.1212	21.0441	22.5195	18.6721	11.7561	37.2923	38.8421	44.0625	19.4167	10.359	19.4805	79.5714	20.5325	53.2333	13.2069	29.9722	26.7105	29.625	21.7429	26.0735	44.569	29.359	51.4507	28.4304	26.6329	33.3056	12.1644	78.9615	29.8	27.375	85.2069	11.8481	46.3333	11.5205	16.0725	13.2222	5.96053	8.31081	24.3457	13.0758	5.73611
	11.4103	35.8548	40.7647	36.4375	8.7619	28.7429	17.2	5.92958	14.9091	18.0897	21.8507	18.8525	15.4783	31.9306	28.5522	3.03659	15.4925	10.5915	18.679	53.3833	44.4286	36.6623	16.6098	40.0735	38.6197	33.6486	20.4805	77.9324	69.4795	28.4459	36.4051	39.0317	28.1538	17.6364	21.3553	72.56	16.0702	32.9714	87.9153	4.75862	47.1154	7.04762	16.6375	10.3784	7.05634	9.67123	28.1266	16.7848	7.70149
	9.78947	31.2714	44.8462	42.7561	7.15	18.1831	10	6.89041	15.6	22.9839	16.9	33.2903	17.359	32.1552	36.9565	5.32836	13.4868	8.63889	15.6757	46.2321	26.8784	66.8493	14.2278	31.5974	27.4667	41.8246	20.1795	60.6133	67.3562	46.8378	55.1864	19.5	27.7436	26.8889	35.1892	38.7436	12.2647	19.9118	66.9492	8.60256	44.5593	7.16393	13.6125	9.40278	6.0597	14.5875	37.9714	13.3944	8.34286
	7.36765	22.0946	39.6719	38.3448	11.2632	18.3623	15.65	8.13513	14	14.6379	18.519	41.0533	10.9167	31.2105	16.675	5.5	11.3377	10.7619	16.1045	81.5672	34.2182	44.0139	15.0845	36.9516	36.8209	29.7931	13.3421	50.6282	54.1579	28.5625	38.9333	32.0143	11.5938	22.0253	21.3803	39.9444	12.9014	41.1613	54.6835	14	57.8649	9.59016	17.557	9.16883	5.5875	12.8966	13.9275	14.5571	9.71795
	11.4789	27.7887	41.0274	42.0308	8.5625	25.5921	23.7222	7.44304	16.2821	20.7681	17.0357	39.5439	12.0702	24.9155	13.4677	5.75	16.7971	11.0758	22.1733	69.6494	36.3731	25.0308	17.8571	41.75	25.8767	16.6029	16.2346	45.3425	73.5672	27.9667	54.0588	36.5467	22.2174	27.8438	30.5625	74.7533	75.1781	32.3279	72.3924	20.0685	94.3205	8.03947	17.3125	12.0435	4.76271	16.9107	36.7746	13.5	10.8354
	9.42647	24.3553	35.7125	20.1304	9.8	20.8219	20.8	8.72464	15.5195	20.2239	20.2542	25.6571	11.5915	34.4	15.2769	5.49123	15.4032	8.56757	21.2778	67.4068	36.9	15.9825	15.1039	40.4872	34.0769	16.0862	16.5676	55.3538	67.5526	33.2763	61.4545	18.8701	44.8033	17.5152	29.5806	66.9219	61.8873	28.0299	78.726	7.87838	44.7308	12.3607	16.4872	10.2468	5.89706	12.2	20.863	14.9483	9.73239
	8.98361	38.7719	38.0909	41.7692	12.2222	18.1786	25.3158	4.5	11.25	19.9167	19.3867	36.8052	13.2105	38.2763	12.1558	4.18462	20.7531	14.5455	16.6212	67.2656	33.193	32.1695	19.0484	22.7183	17.8831	22.9221	17.4035	50.8611	70.8197	35.1646	54.8611	29.5606	18.0833	22.3194	15.5652	73.197	46.924	30.9577	79.55	12.2586	64.7586	9.79487	15.9538	9.72857	5.73438	14.6471	33.9016	10.7931	11.1607
	8.63077	30.3625	37.8676	31.0132	8.61111	21.6866	19.2941	6.3125	14.5357	14.2	24.9194	16.0923	16.0649	23.2647	16.25	5.95833	19.7	12.3286	21.4203	74.9383	36.3621	46.7778	18.8889	20.0938	34.322	21.9091	14.9836	47.4928	67.3875	17	53.6441	33.4	28.7818	34.2027	7.6	50.6712	52.127	43.1389	83.8714	10.0517	67.8545	9.30509	14.3247	10.9474	6.50877	14.9865	18.8833	18.6102	11.7857
	12.1552	39.6415	35.8611	35.8667	13.7857	24.1714	19.8235	13.0455	14.8714	21.6094	15.9722	41.3636	12.5132	20.339	16.0845	5.81579	19.025	5.88732	14.7215	68.8136	18.3571	36.0274	16.1864	32.6557	27.1831	39.1	15.2763	32.2055	73.6125	28.1167	52.9733	43.8289	28.6271	29.8667	18.7077	68.7895	20.3462	29.6538	73.0351	18.8375	61.8246	11.5938	12.0333	9.48052	6.57627	14.0256	28.0779	17.5763	5.97403
	9.2459	27.4474	38.5147	31.7571	10.0588	26.2188	20.1875	8.11539	13.7763	18.7821	25.0921	34.629	12.0676	34.3377	14.7581	8.75862	17.5	10.3611	18.8028	83.5	28	64.6377	13	29.6964	40.5789	33.8852	23.2368	54.1571	57.6949	47.9821	49.1475	20.2319	25	26.2436	10.5195	35.1143	33.5333	29.1806	96.1667	9.39437	42.5733	8.60714	8	7.03448	6.55385	17.5909	35.5455	9.26087	21.375
	12.7662	16.3906	39.9359	35.5333	10.6471	23.1143	20.6316	10.069	14.3077	18.0533	15.9661	39.2833	12.7564	40.8514	17.0645	7.43056	15.5634	12.8987	24.5345	86.8361	40.5439	37.3115	19.4833	37.2237	25.2581	34.4156	25.8462	60.9855	67.3623	23.1343	30.9125	41.6857	18.1351	28.2368	11.7941	61.45	81.8846	30.0282	83.7436	14.7321	78.9821	9.04286	10.3143	8.89873	7.325	21.0909	32.7342	17.8548	18.2468
	9.3375	20.95	34.2338	38.3182	7.17647	29.8	27.5263	4.19737	16.7612	18.7403	11.4667	32.1667	9.41558	27.443	17.9481	8.61728	12.5753	9.90909	24	67.7576	14.4935	29.6582	17.8158	34.3151	25.4727	28.7971	13.2941	53.4783	62.7215	28.025	36.8485	44.8143	29.5823	32.0893	9.70769	52.7627	35.5069	29.2208	98.25	8.04	56.141	12.6667	16.8387	9.35294	6.88462	10.5246	19.9868	15.5873	14.0769
	8.18987	29.9452	20.8194	24.1688	9.75	27.125	27.0833	8.0137	18.8814	21.1029	15.4576	30.2769	15.9091	27.2466	20.027	8.58823	15.0125	13.0339	16.1077	67.2623	33.9825	60.4507	10.4107	30.3906	33.475	30.3924	16.0508	32.6528	67.0375	17.6154	46.697	31.5556	29.7808	20.3387	9.66667	58.2368	36.1455	26.8525	74.1754	21.3506	84.0972	13.4462	8.48485	9.91379	6.96104	13.7465	31.913	25.5345	11.7576
	10.9167	37.9254	35.1528	36.8533	8.10526	22.9565	21.25	9.84746	15.6364	19.9538	17.8551	38.4583	12.0548	36.325	13.4348	7.33871	13.9079	10.3276	20.2727	80.1481	50.8	61.8451	21.8197	32.2787	14.6308	15.375	18.2152	72.4179	66.4026	38.6944	48.1818	29.4429	33.5	17.1644	8.98485	67.8358	23.65	22.6711	68.1875	19.7091	62.7667	8.34328	13.5909	7.81579	6.73134	18.5345	26.974	23.7368	16.0526
	9.94118	28.5286	22.6974	32.5556	9.21053	29.3243	19.7647	9.01852	15.7193	20.1096	20.2167	41.4868	16.4459	29.1356	14.6623	7.44	18.3281	11.3947	19.0339	52.3939	28.338	27.2344	16.7368	34.0313	32.7973	16.6167	16.0517	44.0308	70.2469	21.4521	48.0886	35.2333	30.8923	15.2581	27.8971	37.125	87.9494	17.7049	91.6727	11	47	9.96154	15.0833	11.859	6.06154	16.1154	27.3733	15.2297	17.0147
	11.625	32.1017	31.0857	34.6842	9.94118	19.3056	23.8824	13.5	12.6849	18.4035	16.1688	50.4247	12.3544	25.1818	14.2373	6.31579	18.5789	8.51724	13.5574	69	29.0339	30.9359	15.1692	32.9455	34.3421	23.3382	13.3881	57.7414	95.973	40.7183	42.2687	42.5797	21.9138	20.9661	17.1875	33.7	38.3333	21.5517	74.6912	20.0267	78.2857	9.79688	7.37333	8.64706	6.0411	13.3788	29.5217	18.7975	10.9063
	11.3125	38.8421	24.8462	30.3816	9.66667	20.9344	28.8235	6.94545	11.1579	16.9219	15.5125	30.0857	16.3898	34.4571	16.9859	7.97059	16	10.4068	15.3143	59.9545	30.8793	35.9625	30.1212	19.8551	25.3378	21.8158	14.2838	62.1944	60.6087	30.9625	36.7143	46.1714	36.0847	18.8261	11.9385	33.7857	41.5862	20.8551	91.6216	16.8036	67.4935	10.6364	11.0725	11.0308	6.86957	17.9831	28.5405	15.5238	13.7846
	10.5373	39.2083	27.2206	21.5	11.15	17.525	23.3889	8.38983	8.93243	20.8667	12.6557	35.5211	17.3158	26.5479	19.8421	8.5625	14.7	8.47945	18.2615	81.5522	31.5797	43.2368	16.2361	27.3214	36.5	21.1846	17.6462	35.338	72.1515	31.5122	47.7722	30.8987	17.2182	25.2564	11.2881	42.5	21.2051	31.1053	71.2632	15.0385	80.5679	8.71429	7.94118	8.87342	6.14493	12.6154	38.6491	15.1139	8.91429
	8.44	30.9143	34.0897	40.2319	22.5625	26.3333	25.2222	7.08621	17.3621	19.6102	15.6974	36.5128	9.05195	33.6154	19.193	5.32258	17.3214	9.76812	19.6212	44.2321	31.65	39.9831	18.4487	23.3636	49.2951	24.7778	13.0667	47.137	62.4107	22.4583	45.7429	49.3562	18.6154	18.75	33.2838	33.6111	32.4407	15.4462	68.6765	9.73846	43.2162	8.82258	11.3117	10.3537	7.43939	14.9844	34.75	17.589	7.9661
	9.3	35.1549	36.05	31.5844	12.6842	28.9455	28.55	6.70149	13.5806	21.4167	12.5676	35.4821	11.3671	40.3846	15.0641	8.52174	15.7818	12.7051	11.425	86.2623	33.3194	36.9114	16.8667	34.7662	33.5256	35.1806	13.3951	69.9692	60.4	28.9605	50.7887	43.0395	15.1273	20.8611	12.0125	35.4375	77.9655	32.918	101.419	14.25	74.4545	9.52941	15.0972	13.1791	5.45333	12.4769	33.3492	16.1475	12.7143
	8.6625	27.058	32.0405	57.4146	9.86667	29.2464	18.1	12.1688	16.8228	22.1579	16.5513	38.8734	16.6667	23.76	15.6774	29.6308	15.9857	15.1053	21.5696	54.7377	15.4583	63.45	20.6102	31.4937	33.9322	33.4143	12.8684	59.8088	49.8472	27.7313	58.9538	42.3846	29.5789	20.7681	12.2206	37.2222	18.7	18.1944	61.1071	17.4444	28.0448	8.51667	19.6	6.52857	5.5625	16.7846	26.2911	16.4412	24.942
	10.6341	34.6418	35.8	31.2029	12.375	21.0625	18.2778	9.5614	14.8571	31.9114	15.8904	51.7576	11.5909	36.0462	13.6393	17.9412	19.8442	12.3676	15.7821	64.0351	13.4079	57.3898	20.6667	34.8026	45.7564	26.3333	16.9538	52.1613	54.7432	35.8553	36.25	46.4658	25.5921	15.8167	11.5833	83.7564	19.629	21.0303	56.5574	7.85938	82.7931	9.66154	18.7639	15.5077	6.86441	13.6338	29.2297	13.3077	7.39286
	11.7945	19.2687	31.625	25.8644	10.7368	18.5833	22.45	10.4583	17.0746	23.7797	15.8333	25.5538	12.9067	33.2143	15.7722	29.2576	15.5385	11.92	18.2059	76.7973	14.4615	32.2133	11.9123	30.4412	37.6552	15.0429	21.2456	54.7857	34.5467	27.8077	36.5385	32.0968	14.6324	31.1642	25.7742	44.3205	97.4531	36.9231	41.9853	19.6579	75.1266	8.94828	12.9167	12.4928	6.32895	13.7857	22.0741	13.3333	12.5692
	11.7763	33.5441	40.6563	24.7544	11.6842	20.2083	25.5625	10.0253	13.6438	15.2712	16.1549	39.0781	15.4658	22.5526	17.9231	28.3247	18.5	8.9625	19.3766	83.541	31.5789	30.5	11.5441	32.4658	36.7714	26.3611	17.2025	65.8923	74.697	37.5333	46.0667	40.8933	29.8689	22.2278	36.4848	34.5882	55.4909	40.5846	26.6667	17.194	74.7089	7.35135	16.8551	12.0702	5.55385	12.6071	22.963	15.3281	14.1471
	11.1563	36.2405	38.5373	32.3036	11	22.2857	18.5	9.14493	21.8052	21.2466	14.5522	45.3731	16.0253	32.0441	14.7188	30.5385	18.8125	12.6709	18.5789	20.3924	34.5246	42.5085	30.8235	35.5067	44.84	13.8286	15.9153	23.5781	91.0656	38.1864	48.0141	30.1525	23.1552	24.0645	13.8923	105.361	28.7541	27.125	83.475	12.9825	63.5455	9.66667	9.97222	10.0896	7.94805	12.4667	21.4932	15.8	13.3056
	10.8571	24.8983	33.7143	42.2353	12.7895	15.2857	23.0625	8.43421	12.25	23.4203	11.359	40.4875	21.9167	47.6557	14.125	22.4091	15.0385	10.4789	11.6885	82.0694	24.2373	43.8833	20.2568	43.4103	29.9189	28.8049	12.1	25.2308	44.25	26.3704	35.7308	51.4154	28.7719	29.6076	21.0938	39.7679	23.0625	24.6795	61.2078	22.9494	65.0972	9.5493	21.1176	8.19355	4.83607	16.6875	24.8235	17.2712	13.1964
	8.74667	44.411	32.0323	43.1	11.9474	25.5738	18.875	8.13559	15.2821	30.5256	10.2258	35.1	14.5068	30.3913	14.9359	13.7941	14.375	9.3875	17.6571	77.9125	27	52.6338	14.6111	33.2692	37.3939	24.8033	17.175	52.35	56.8205	33.1449	49.7143	39.425	21.0656	29.974	10.7627	27.1698	66.7342	25.7632	40.1351	13.5432	56.4359	7.51667	14.8571	10.2597	6	19.0339	30.039	17.5	19.4079
	12.9467	49.0606	22.7797	34.9867	13	29.2143	25.6842	8.50725	15	25.7692	15.8615	27.2143	14.4286	37.2055	16.7794	28.9114	14.3636	9.24638	21.16	60.6286	21.8718	46.5217	17.0678	45.8684	38.9811	18.2727	18.3462	49.8974	25.9615	53.7258	45.4861	35.5517	27.9028	21.35	19.6104	86.4557	35.6234	28.6316	32.169	10.6533	87.8833	9.48101	20.0274	8.59016	6.41096	17.863	20.2344	12.8767	11.8243
	9.9	54.925	28.8806	41.4571	12.2778	16.8816	25.35	8.16438	11.9091	26.9306	10.7792	34.3731	15.9306	35.5345	8.66667	42.4407	20.575	9.12987	12.3692	77.8904	29.8167	69.1538	18.6875	31.4416	53.2632	23.7333	11.3377	37.8947	50.5172	24.5775	46.973	31	27.803	28.7101	16.275	96.1667	27.5132	24.8077	79.1129	11.7018	93.0781	12.4615	10.8226	8.25333	6.36842	13.9322	30.1304	22.4	14.697
	11.7042	23.9589	30.5424	26.5493	10.5	27.7123	11.9474	11.2125	14.5195	21.6667	14.8033	44.2647	14.1449	36.4074	13.2468	15.8462	18.3375	11.9375	18.275	47.3973	29.5625	48.8636	12.974	40.8276	42.0395	32.2281	10.5079	59.5714	32.1964	34.16	45.75	49.4267	32.7377	19.2432	24.9714	72.7838	17.0556	28.0635	49.125	10.5	73.4789	9.28571	14.2388	9.97183	5.66667	10.5797	34.2895	15.4516	13.9342
	11	29.1746	38.7639	38.9333	10.7143	35.36	25.35	11.9545	17.716	25.2436	17.7463	29.9872	13.5536	23.1579	10.4677	39.5946	18.1447	11.2703	16.7246	63.9615	25.6571	42.1594	13.5333	26.987	45.803	21.2656	20.3803	47.1045	27.3784	26.4237	52.2	42.9583	25.9359	21.4688	31.25	120.567	15.6711	34.0714	55.3194	6.92647	69.0145	11.493	14.8082	10	5.58571	14.3611	22.1918	12.7692	14.4286
	8.57353	25.3521	29.75	35.0882	15.3077	21.2436	28.2105	8.61403	17.1754	27.2162	12.9692	20.9744	17.4211	24.359	18.2432	55.1563	19.5536	12.1642	18.8689	79.4521	31.1571	54.5823	12.2951	39.1571	42.386	26.6167	20.9565	45.7397	58.1429	48.3286	52.5147	44.7778	19.3088	24.2154	11.2838	93	30.8228	40.1333	62.7308	19.8906	62.0278	9.88608	16.3088	8.28814	6.92958	16.9403	22.5667	14.0833	23.473
	12.5	24.8636	39.037	52.7703	13.6111	27.0435	36.4375	9.16418	16.3671	27.9063	17.9242	30.1111	12.6618	39.5397	18.2059	34.3333	15.8507	8.62821	19.8846	50.431	28.0469	42.0506	13.3676	31.8077	48.95	13.6269	20.8406	48.5616	69.6579	24.4667	42.6936	39.6769	27.6154	22.746	12.8421	35.9661	32.8966	25.5211	38.5946	12.1972	70.1	10.7463	19.0411	8.24561	7.16667	11.7237	34.0667	16.0886	8.07895
	8.92	37.6833	22.1282	32.8	9.61539	22.6774	23.45	9.19481	14.0685	20.5714	10.4464	42.0694	10.8088	28.7121	17.2029	28.5667	20.359	12	14.2179	69.1739	34.8846	42.3	18.623	27.0517	41.4333	19.9231	18.6543	52.6119	57.3289	16.4304	37.9818	43.0323	22.0658	31.7703	25.775	105.463	49	32.5714	65.0417	12.9048	88.0299	10.4118	14.7848	8.29508	5.22581	17.7966	29.3205	18.0727	9.67213
	11.7429	47.0395	34.9342	33.4868	8.71429	22.3478	26.8824	8.625	14.8205	28.8125	14.8974	41	17.8983	36.0423	13.942	48.443	15.9351	9.89552	13.6203	73.7879	28.15	55.039	7.25373	39.6575	32.5352	29.7619	22.3896	42.9861	29.7308	25.5325	50.4483	43.303	24.8529	23.4342	21.6111	74.6986	37.7797	21.6267	27.679	16.6757	61.9688	9.54545	21.5758	6.79487	6.29167	15.5857	22.7077	10.9483	11.0172
	9.59091	42.8033	37.2456	38.1029	14.1875	27.2679	27.3529	10.4561	13.2131	24.9605	16.0123	34.8	12.0147	27.942	20.3621	48.8846	15.7761	10.5286	13.8986	78.8356	34.3333	50.9107	13.6438	28.7391	49.5614	26.8103	22.3816	57.5172	29.25	33.2353	42.4928	24.4776	24.3418	22.8485	14.7463	49.3636	26.5802	19.9103	48.5897	14	72.3026	13.8214	14.2273	8.12658	6.58108	17.9865	29.875	16.0167	9.97015
	11.2025	28.24	38.7879	43.3194	6.52941	26.0143	24.85	7.38889	13.0303	24.2208	17.5	19.6579	11.9063	37.0533	11.9737	68.0247	15.6377	8.3375	20.9873	48.0725	16.527	57.1392	18.0769	43.4306	52.8246	28.339	21.9467	51.8358	55.5932	39.4833	46.6111	19.8608	20.3382	36.2564	13.1167	30.1324	14.4462	33.9649	30.8209	18.4085	71.9394	9.86441	10.0938	9.58065	6.25316	13.8	29.5823	20.6071	9.35385
	8.46154	33.7808	33.6027	21.5974	10.7333	29.2759	24.9412	12.2923	14.8841	22.6667	12.5179	26.3239	13.3913	41.4776	17.3188	42.7027	17.9733	13.569	22.2152	65.9211	32.6154	39.2692	17.5	21.0278	24.3333	23.0896	12.2727	36.359	85.3125	28.8714	44.7971	59.7971	19.8194	19.7848	25.2571	40.9464	31.6094	18.4107	61.8971	13.9872	77.027	8.94643	15.6212	7.82716	6.04348	16.4429	22.375	14.026	12.569
	11.15	38.9706	34.0658	50.8571	15.6316	26.825	24.9412	12.7273	16.2468	26.0735	10.7286	21.6	11.5	35.1091	17.4355	43.7162	12.1053	17.5246	16	76.2576	32.5375	28.0769	13.4821	30.1067	47.8923	26.8933	24.569	46.1282	31.6379	29.4426	49.0405	34.0328	27.6625	24.4561	12.0556	50.8429	35.5385	29.4143	42.2692	19.9125	27.8533	8.40625	13.974	7.48571	6.01515	13.061	38.6	13.3833	10.2319
	10.575	33.35	35.4722	38.4262	10.6522	12.0429	19.8421	11.7538	11.6964	23.9444	14.3143	27.2152	14.8088	34.3731	21.7077	42.942	17.0548	13.3607	22.4384	77.7821	24.6087	31.3038	18.4237	37.2537	38.2373	33.5072	21.7308	48.3611	78.8553	31.322	50.1772	31.7313	14.5254	21.75	17.7237	81.3651	18.4177	18.2338	73.2381	12.1447	66.0492	9.12329	16.1094	5.96825	7.53226	15.1803	31.8615	14.4286	11.0986
	9.62069	29.4839	28.625	40.5696	9.5	9.95385	21.2778	7.82759	14.45	30.2933	13.2436	29.913	19.1579	37.175	19.7973	39.8182	10.7015	15.3205	19.8875	80.5195	25.5667	26.1507	32.5067	31.5789	35.6667	16.931	18.7727	59.3881	53.3974	18.4667	33.7385	48.5652	29.3898	26	17.2222	59.0875	44.2958	39.4627	51.4861	11.65	26.9306	9.16667	12.3231	9.19118	6.29091	14.5902	24.4304	16.6623	11.1884
	9.7973	29.1754	59.7286	40.9571	10.9375	16.5075	22.875	14.7647	16.5862	27.4167	11.8116	25.6	13.9079	37.5526	19.1351	45.6102	14.4375	14.7821	26.1	62.4118	28	32.4138	22.8	40.4328	46.0656	37.8333	19.9221	32.2133	65.7183	31.7206	44.8421	58.4493	29.7391	15.0656	12.3286	32.2195	20.6429	28.8472	66.0811	11	82.76	9.19298	9.47826	10.5873	7.58904	17.2051	30.04	14.8857	12.0847
	10.2973	36.5893	28.3571	44.2656	9.85714	16.4571	22.7778	9.28571	18.1692	29	12.5823	38.8333	18.3279	44.4583	24.7656	48.5	15.5424	17.2188	18.942	63.4923	15.1875	25.1892	25.9063	28.8553	43.5882	18.697	15.8769	44.7903	69.0972	18.4643	48.1389	34.4912	30.1786	30.2468	18.28	45.6552	41.0588	14.8421	63.339	15.6441	54.7619	8.9079	16.4459	9.21795	6.48	19.7101	27.2692	14.6167	9.96154
	9.07353	37.2273	32.5424	36.3898	10.5263	11.2262	31.1538	5.8481	13.875	25.4923	9.89063	45.8507	11.7692	42.8929	17.6892	44.9	17.1143	26.4103	20.8734	70.9494	39.8209	48.2258	10.9625	34.5	29.0508	25.85	24.8333	61.5526	66.8082	54	51.4127	38.9487	14.8636	30.56	20.9054	34.3188	46	28.5833	62.15	9.24324	28.5641	12.5789	15.9589	7.53846	5.52564	14.7692	27	15.859	125.271
	10.0921	32.8286	31.6216	30.6712	9.9375	9.23438	17.8333	12.2459	16.0417	28	16.3038	63.9298	11.4068	32.4375	21.029	41.9265	17.2969	19.9857	20.0132	69.1139	13.8767	45.8375	10.5085	37.3784	58	26.1077	18.0469	17.3333	71.7639	24.6486	56.8082	36.1429	26.6456	28.9828	24.3929	50.5362	19.4231	31.0649	52.1594	12.6607	54.9718	12.25	17.7143	10.2097	5.96154	13.375	39.975	12.8974	89.9571
	6.23944	31.8169	42.3875	35.6491	13	17.0635	20.2632	11.5571	13.6	31.4328	17.9851	41.5946	10.3333	36.4737	16.2542	45.2254	14.5263	11.1538	18.541	54.4933	40	47.3467	11	36.5517	38.2951	42.6076	16.0286	56.6207	51.5946	28.3625	48.2881	49.8421	21.8261	26.9577	20.1552	33.5385	103.468	24.8413	62.2029	10.3385	60.6579	10.7606	15.8986	11.4308	6.35526	13.3667	40.7097	15.9565	97.2329
	8.60317	22.9692	26.4375	33.5085	13.5	17.9722	26.7059	6.28358	13.8333	27.2308	18.5373	31.7941	10.4	27.8939	18.4267	36.9571	17.225	16.0435	17.3462	69.4925	31.75	41.7179	15.75	27.6866	42.961	39.8923	17.5362	24.8987	32.1	25.0946	51.0441	31.7969	24.8718	26.1923	36.8514	45.9219	32.4444	33.3768	56.0769	17.8101	42.4667	7.8	17.3067	7.63077	4.43284	13.7564	30.3333	15.0253	94.4348
	8.67123	33.7059	27.5593	37.8983	12.1579	15.7213	27.7333	7.37681	16.2055	23.7797	10.2143	22.9494	10.375	39.4571	16.6667	21.2667	18.9104	21.5325	16.1389	69.679	27.6892	43.7848	16.8514	51.473	41.3768	29.2295	14.8514	44.3247	75.7222	30.9744	48.6282	54.2754	22.7059	36.8281	22	48.5395	36.9091	20.2373	52.9855	19.4833	58.92	7.87719	12.1538	8.38235	7.30357	14.0758	24.4459	19.0375	48.5278
	7.83784	34.425	40.9032	40.1	11.0526	13	31.5	11.1034	15.1392	28.9861	17.557	45.661	8.84483	27.0633	16.5132	16.875	14.7821	19.4937	24.1167	46.7632	31.9855	45.3026	28.3699	40.1857	32.6557	34.9677	17.8571	49.1212	73.9194	23.1154	47.4737	33.0986	14.1389	12.3529	10.987	42.1803	52.2237	29.7424	60.4359	17.9342	71.8088	7.46269	11.4684	8.26154	6.58462	12.1774	32.7792	13.9531	116.577
	7.95775	33.6462	31.1333	48.4557	12.25	15.8219	23.0667	4.93243	14.7397	25.3077	13.0308	27.7167	12.8167	25.3194	22.0278	32.0781	18.9167	15.825	23.0169	67.8143	39.2424	44.6066	27.8382	44.3443	36.6197	22.7975	21.4286	33.6203	61.6119	28.6234	40.6173	37.493	33.7971	22.1176	10.4118	44.4875	25.2	27.1711	63.7667	20.5789	51.9577	7.18919	10.5921	12.3671	6.1	14.9079	25.9385	17.0333	96.0877
	11.7966	42	46.629	36.8696	6.69231	18.25	22.2105	5.05172	14.5584	22.2373	16.2857	18.8621	12.5246	39.9107	19.4925	58.0172	19.037	9.66177	16.1071	63.0161	28.7288	25.8286	17.2647	43	55.5	35.3966	24.2899	20.5758	34.5541	25.2308	33.3718	37.0641	9.21212	31.9286	12.4444	48.971	18.2667	26.5128	27.7273	14.2179	61.6552	8.83784	17.6389	9.21519	5.73684	17.64	38.9359	19.0308	22.925
	9.27632	40.2344	52.7667	25.5211	12.8235	15	23.5556	14.8333	16.5278	31.9189	10.9857	43.597	10.2	36.4615	16.2838	54.8235	15.7586	16.2597	18.807	58.2025	41.2692	32.1864	15.8493	53.7206	54	24.7895	18.2051	56.6154	61.3235	45.3768	62.8947	54.6571	34.3231	18.1803	12.1392	40.2203	27.431	12.7797	81.6167	11.9846	43.5606	7.98649	21.3167	9.11842	5.125	17.7627	26.44	12.5667	18.3214
	10.4304	21.4167	29.1067	27.193	10.8889	15.6875	22.9444	9.12	15.6901	21.5588	15.2923	52.5513	11.6923	49.2192	19.5357	46.6143	19.3913	19.3968	13.3571	45.7887	35.9153	33.3108	22.8644	38.3378	39.6949	25.4063	22.3947	44.9545	60.0339	51.0435	46.3699	27.2658	31.9333	29.5789	26.1139	42.6875	15.4754	25.4559	62.4667	18.0759	45.2203	9.10145	21.1864	9.28358	5.33871	13.3226	33.3088	14.3684	21.2319
	10.9351	36.2241	48.7532	37.2188	15.5	15.4211	32.7368	7.48571	12.375	22.2712	12.8649	52.1045	10.7534	41.4872	14.325	31.7069	17.7568	25.1343	16.9324	49.6133	36.5075	52.0909	25.5352	51.7069	51.1111	24.125	17.3038	49.1667	31.6324	17.4857	46.2623	42.3788	32.5968	16.4918	16.875	35.7353	95.7	28.2368	32.8933	9.85294	43.5443	8.40678	14.9867	8.26667	5.18462	20.7288	32.9275	14.9077	53.8734
	10.625	29.9538	36.6508	28.9359	10.5882	9.78947	28.1333	8.44304	14.1449	26.9872	10.08	57.1184	12.0597	27.4865	15.4928	41.661	18.9825	17.6667	18.614	86.0161	38.0278	38.1486	19.85	51.7733	48.1667	29.8103	14.8571	45.6957	85.6552	36.2568	43.6364	35.8684	18.7377	31.5789	10.6714	38.1831	48	28.3175	60.1231	12.5	63.5395	7.9322	17.1094	7.30769	6.15714	13.0822	35.8333	12.5385	29.8684
	10	32.625	41.6833	22.2105	13.7222	17.1447	29.875	8.64865	14.5915	27.2258	18.0152	24.7333	11.3803	14.8947	21.4167	40.25	13.2436	24.25	16.4286	62.9737	32.0658	36.2105	32.9571	43.8182	53.1667	23.3	16.4179	17.4211	70.9625	18.8421	39.5417	36	26.3205	26.75	25.3333	43.3382	39.3818	28.8659	59.6154	12.5443	27.6125	9.07547	21.1515	8.2	6.71212	14.3333	39.6029	20.2097	25.7089
	12.2714	37.3276	26.7222	20.3014	15.4737	13.4182	34.25	9.16456	15.7162	20.2794	16	52.7875	17.6324	39.08	20.7917	42.8734	13.7627	25.1692	19.3333	102.614	38.4219	28.6709	34.8	27.7833	41.4107	33.3049	23.8507	49.0714	81.25	24.6615	24.6724	51.8841	31.8553	24.6615	26.3827	33.0137	76.0909	31.6897	52.0588	13.8642	56.4923	13.5789	21.2432	6.19481	6.2875	14.8219	29.4342	14.4483	15.0519
	11.5135	41.7627	19.3971	25.3016	11.2857	15.3182	27.5789	11.6471	13.0769	32.863	10.9333	20.0517	7.65278	37.5195	16.5156	34.2838	18.6795	10.4231	16.6338	63.6338	47.25	18.7097	20.2167	48.6102	30.2535	33.6528	20.6667	64.6111	72.8696	29	23.0328	50.2933	24.9359	38.3064	11.9474	39.8064	38.129	18.3143	51.7568	11.1067	28.4833	9.13793	19.72	9.77586	7.61333	12.5286	26.1688	14.6494	40.2125
	11.1711	32.1429	36.8167	28.2899	9.29412	18.3125	34.6875	9.26316	16	23.3462	7.14035	32.0328	11.1053	30.6724	20.32	22.4714	22.2237	11.9595	11.8235	86.5256	42.1607	39.2923	19.4429	48.3281	40.942	27.9167	20.2344	58.5696	62.6716	21.8889	27.6984	33.5333	24.8154	21.557	25.8125	39.1538	68.2436	32.5128	42.1233	13.3284	60.9483	10.0759	20.6607	8.52174	6.59375	13.5932	34.0526	18.8857	57.5286
	12.1282	39.08	32.589	36.1842	15.15	15.5538	22.6875	9.32203	14.2542	24.8312	9.21818	27.8103	11.8103	32.3662	19.193	19.5614	15.5152	18.75	22	69.1974	46.3621	21.25	28.6471	47.8571	26.5538	40.1579	22.8235	53.5493	58.9114	26.9333	26.2143	45.4267	21.55	18.9565	24.4125	42.6418	41.7778	29.6125	53.6622	14.8873	76.4459	11.8358	18.3611	10.0328	5.11392	14.8714	20.0313	11.7538	72.0441
	12.4559	37.2973	28.5286	37.4118	12.7647	16.8305	26.5	7.61538	12.0779	20.029	18.8727	28.6883	11.2459	21.8077	14.6757	20.5846	12.8375	20.5135	23.7564	80.1169	25.3729	69.3279	19.9359	37.9014	77.8158	20.2278	25.4068	55.3151	57.9211	25.225	23.8548	59.6716	18.9375	23.3281	18.65	59.4342	33.4605	30.9296	45.1176	12.6032	59.2206	9.53521	11.4107	10.0615	5.36207	10.2368	25.6618	17.0395	48.7692
	9.02857	24.7838	34.7077	26.1429	9.94737	15.5942	21.5	8.33784	14.9138	28.2321	7.78205	39.4828	9.26154	39.5072	18.3231	24.8182	16.6111	19.6316	12.6716	53.7273	42.4035	29.5263	14.5179	63.625	22.4359	20.4925	16.0256	49.0395	33.3375	34.0667	30.5362	40.8793	42.5	21.678	24.6438	36.0625	29.0727	32.2295	45.8182	11.0886	69.3625	10.3385	18.2237	9.73077	6.09375	15.6528	24.6232	17.2857	28.1667
	10.0959	28.9138	29.7067	20.5263	11.1875	13.0667	16.5	8.23333	15.3607	28.5574	13.3158	24.7091	14.6833	38.2368	20.0462	27.2597	24.4795	24	17.3729	50.0702	39.1159	18.726	11.1266	41.625	40.9867	40.4487	24.0897	47.0484	76.7179	31.493	23.8272	34.4915	23.0741	33.3448	17.1	62.6456	12.8816	34.4242	27.0333	13.2286	59.1216	10.0882	15.7125	5.61842	6.16364	19.7273	37.8387	15.8243	97.8082
	10.75	27.9474	49.3944	41.5313	9.375	15.5556	25.8421	7.5	14.4559	26.8261	11.3462	17.2885	8.39437	19.5357	13.875	46.8308	18.4	13.6849	19.0303	55.0154	36.1507	31.3289	19.5325	64.4416	28.8769	45.8154	15.2973	39.4154	80.2899	36.0169	11.0886	26.1864	27.7564	22.2308	18.5	56.4127	39.1471	27.6026	79.9138	12.2	33	8.66667	14.5	9.41935	5.73077	14.0278	33.4384	16.4035	20.1948
	11.209	31.5493	41.1207	18.8857	12.5	14	25.6667	9.42188	13.025	20.3684	12.0617	23.2125	12.5224	44.5125	15.4762	53.2083	16.6486	18.6494	22.0886	57.0339	26.6324	35.7632	31.4107	34.0923	35.5	33.75	22.8644	59.9636	71.3333	27.3289	10.8281	36.9063	30.6579	22.8095	10.8406	42.2069	26.987	28.4861	66.9841	15.6491	39.3239	8.25862	12.2609	6.46154	6.38462	14.6429	29.3971	19.4795	34.0127
	9.64634	32.8228	20.7385	33.4559	15.0526	12.6111	14.6667	8.62295	17.8615	24.9342	7.2069	60.2917	10.431	30.1389	19.6818	47.0875	18.5439	14.7246	17.5921	75.1688	40.4177	68.0897	51.2692	50.4032	26.4868	32.5167	18.05	56.5075	68.2241	30.8472	8.37143	32.9868	29.8769	24.6962	11.6308	49.7083	30.2456	25.7164	45.0147	12.8788	35.0946	9.08823	16.6471	7.85897	6.04762	11.8028	35.375	14.2468	30.8983
	8.41026	29.5	17.1846	16.7101	9.33333	11.0294	31	7.78049	15.0615	27.4035	15.1364	16.6667	11.3594	34.1176	21.425	48.697	15.6761	19.9103	20.8182	47.8	42.6026	30.5556	31.7297	40.1304	53.5735	21.4865	24.3134	55.194	60.4688	29.9474	11.7	58.3793	38.3433	23.6389	16.7246	38.8305	31.32	28.5278	71.9452	18.6709	36.1519	8.32877	15.5758	9.3375	4.83333	17.8205	33.0704	16.6056	11.7465
	10.0833	27.9383	39.5536	29.0694	11.5	17.4487	19.3571	12.2	18.8026	18.2267	23.3077	25.1034	11.2615	26.9851	20.6866	38.7971	17.8621	21.2281	17.4211	59.2468	16.0597	50.0339	32.3621	52.7368	43.3816	22.4795	14.8718	59.4861	40.4464	27.2029	14.1525	27.3966	34.4464	33.8929	12.7403	46.9692	25.4805	16.4107	89.625	9.51786	60.1964	8.49275	15.7083	10.9333	6.25806	18.8718	31.8276	17.4844	10.0405
	11.0946	36.5385	46.0597	39.08	11.6	16.8219	25.5882	5.88136	16.6282	28.1765	21.7051	38.9103	11.8961	36.0299	17.8596	32.6066	16.2237	17.3462	17.9	79.2727	37.1132	30.4857	16.7671	57.7123	47.8657	31.65	14.05	51.0323	69.25	30.1549	13.1692	29.2712	20.1364	19.2533	21.0676	50.8833	19.3158	30.6364	44.9298	9.15873	35.0725	12.058	14.6154	10.0303	7.25641	15.0294	21.7846	14.1864	10.4091
	8.68852	17.7073	25.2469	35.9063	11.9375	12.4706	33.2143	9.20513	15.6885	29.5467	22.7759	40.3433	9.40506	52.9747	15.3478	50.3816	16.15	21.1786	20.775	98.3385	44.1154	35.4615	26.6125	40.2029	30.9688	34.9079	19.7436	53.8214	40.5256	31.9324	11.4507	30.4923	31.675	13.3538	9.04478	49.5224	14.678	28.6364	43.7321	13.6232	31.1818	8.94444	14.1912	7.12281	5.25	18.0735	12.0274	16.625	9.25
	9.425	26.4079	36.5135	44.3571	22	14.2097	17.4375	10.7656	12.3117	24.675	18.942	56.6034	9.89286	43.6875	17.6377	37.9359	22.96	17.5345	19.8769	78.7213	25.8592	30.1944	24.7813	58.4107	31.6667	28.4857	17.6	63.9344	62.9231	34.8358	16.8077	33.3966	36.8158	16.3333	26.375	69.2609	42.2344	31.35	75.9667	11.7879	67.4348	9.07407	15.4805	9.05634	6.44828	16.7797	33.1558	21.8235	50.2769
	10.24	25.8846	24.6393	37.4032	12.4118	18.15	25.9286	8.19697	18.6203	24.0909	15.2462	19.8393	14.6	45.2895	16.8421	22.0455	18.9857	29.7077	24.2821	56.6769	37.2154	46.746	32.5088	37.3714	32.5488	34.6667	26.5	30.6438	67	31.7821	9.57895	36.175	25.0313	20.2069	10.9559	28.7467	17.9577	20.6154	68.0678	20.4861	37.3026	9.48611	17.45	9.02857	7.32203	19.3171	34.2716	14.0588	22
	11.1186	11.5143	35.4576	19.3509	14.2222	12.209	19.6667	4.21538	17.7692	25.873	17.1053	17.1143	9.88571	33.7213	16.8312	42.5811	13.4464	17.2571	19.4107	73.0649	31.5867	52.6923	26.0127	48.7123	43.0833	22.5294	19.0192	46.75	65.6441	32.9722	10.0759	46.9833	22.0769	29.8833	24.2533	43.7125	83.2237	25.6271	68.7721	19.6571	42.4557	8.89474	18.4638	7.875	7.225	14.5128	20.9054	13.7536	11.3636
	13.2911	17.0429	37.1268	28.1231	15.4118	14.8806	30.2632	8.50704	17.6912	17.4359	22.7975	20.6709	9.68852	51.339	17.3043	3.45205	16.7833	12.7705	15.3784	61.5333	33.4516	47.3704	45.9481	30.6406	38.622	29.3158	24.4194	52.3699	23.197	39.5467	12.597	43.0448	34.9342	26.4844	26.8732	38.7164	38.2639	25.6324	71.3947	15.2571	62.0725	9.77612	21.6349	10.0435	7.57143	13.8333	23.4342	12.303	11.5156
	10.7917	21.9394	23.225	31.5513	15.2105	14.3636	19.75	15.3824	12.0649	27.4203	15.9833	30.9189	11.6964	38.1724	23.5455	5.72152	11.3438	18.0263	13.1899	77.6286	36.4603	35.3846	25.0159	35.5942	39.5616	31.614	23.8082	74.4805	70.3038	23.013	10.2192	54.3051	28.3934	22.3667	12.0548	35.1739	35.4103	25.971	68.8136	14.8621	35.3281	7.44643	22	6.66176	5.40909	16.2241	27.3056	14.4754	11.1452
	11.3158	20.2297	33.9494	34.5067	15.5556	20.3699	26.2667	11.5342	11.6	33.2742	16.5641	37.1493	12.36	32.4545	18.2821	5.67213	23	23.1818	17.6216	57.8806	42.3385	38.2329	32.4655	40.2623	37.9737	34.5526	19.0769	60.5263	83.3906	22.5	9.65823	69.4138	34.2769	24.9481	12.6267	23.2982	69.6875	25.5781	75.2083	18.8289	35.807	6.97333	17.5634	8.58537	6.09589	17.625	32.5806	13.6212	10.7941
	11	23.4737	34.2698	33.475	24	16.2656	23.4118	12.5443	12.0875	26.2909	13.5139	42.7632	13.6338	35.5942	24.8077	6.47059	15.459	25.7288	18.8793	87.8533	38.8816	39.9077	24.9286	38.1923	31.9701	16.7215	23.0294	71.3793	84.4605	28.5294	21.9211	64.0303	37.5072	24.5143	12.2152	32.2182	45.8667	23.5211	67.8167	15.274	71.6667	9.86885	17.1625	7.98551	5.87342	12.803	23.6522	12.9846	26.7759
	12.1923	20.0164	34.1818	25.377	11.4737	9.83117	35.1	8.84483	12.8889	39.9103	13.9865	70.5694	13.4667	25.1975	16.6579	7.18056	20.25	26.7361	22.6333	53.1429	35.5823	48	29.4667	36.125	43.8472	35.8923	22.9583	58.377	86.7857	20.913	17.303	47.9643	26.1014	18.7313	17.4416	34.75	52.0364	26.6769	62.6143	16.8875	60.7344	7.77612	20.7288	9.81818	6.41176	17.8571	31.25	12.7733	27.0526
	7.40909	17.2597	42.1233	36.6296	12.8947	17.2982	22.7857	15.8472	10.9273	16.0769	22.1282	61.1026	14.2542	23.6579	15.3333	6.54667	17.3611	18.8533	18.6456	69.6026	39.2154	22.5513	23	39.7727	37.9821	29.8305	21.9167	55.8551	49.939	35.3103	13.2658	42.8852	20.9714	21.3929	38.7193	33.3194	60.75	27.5	62.2338	10.589	76.3913	9.24	16.0133	10.1884	5.82609	12.7813	20.0351	17.2338	10.8333
	12.7	22.4691	47.7973	27.7895	8.68421	17.4737	20.875	9.43243	12.1594	24.6897	21.2083	56.3393	12.1486	29.4789	17.5156	9.31343	19.0571	21.1918	12.8986	28.1818	37.1139	30.3881	22.2821	54.1519	44.2381	35.125	21.1143	56.8158	70.5692	20.7792	13.1791	51.7321	23.3167	13.0492	11.5	40.9875	62.3478	30.2414	38.9211	19.6102	63.6667	8.14865	15.72	10.1579	6.75	14.875	24.4211	16.1364	75.3462
	11.6282	22.7414	34.6286	42.5616	10.4211	13.1216	19.7647	7.84211	12.0649	26.5735	17.4769	41.7375	11.2667	31.5616	23.8333	7.37179	12.5	17.8228	19.3974	56.2973	45.6719	25.9125	25.1	36.4051	39.1452	29.1507	23.5085	54.1936	64.3671	25.339	25.0333	23.5862	42.4746	19.4026	13.75	27.0615	60.0909	27.5424	51.8209	15.7143	29.1846	6.75385	18.5313	7.81034	6.91429	14.8169	38.6622	16.28	12.3077
	11.6119	19.9286	30.5065	25.9867	17.5556	13.2308	24.6667	12.0147	13.5067	23.25	14.6667	52.1711	11.9041	16.8571	16.6234	6.80882	18.642	21.2899	26.4915	88.5	36.1579	27.5781	27.4444	47.169	53.8095	37.973	19.5942	46.566	64.1071	40.6232	23.7714	29.9706	35.1507	23.7143	12.0789	33.6842	66.7534	17.2192	30.6029	12.7857	60.3382	8.10145	19.0566	9.17647	5.85507	15.1711	27.3521	20.1429	16.8732
	12.8966	22.2785	45.8333	29.7971	10	12.7794	18.6875	6.62069	10.7179	25.431	17.3276	26.8974	8.75	19.8551	16.9167	9.16667	14.8	10.4648	22.2807	65.9605	32.6232	25.7821	23.3429	47.3	40.5132	26.2857	24.9868	62.8205	81.325	39.2241	24.8592	40	20.6774	24.8608	10.3286	36.3284	66.9041	13.2373	77.35	11.4304	65.4444	9.11268	16.5769	7.38462	5.55263	14.6029	20.95	15.6912	11.8472
	11.3934	22.0972	23.5185	24.5692	21.1667	11.9385	24.3571	11.3455	15.0133	21.039	21.7763	57.5	12.4198	21.2162	16.1467	7.18056	24.9615	11.0833	26.7662	47.3425	35.0513	38.4407	15.1786	53.2424	46.6	18.5733	21.35	34.4853	78.7167	33.6667	48.2297	48.8615	16.8026	37.1351	27.1029	27.5	65.0656	28.875	79.8571	17.3333	40.0274	8.1125	18.9688	6.18421	5.89552	13.12	30.6753	13.4828	14.5522
	17.9375	20.2679	27.026	22.507	13.0714	15.493	33	10.75	12	23.5	20.918	48.2658	10.0267	28.4028	20.4493	7.72152	21.7297	11.1833	20.1447	52.75	27.2464	30.1471	43.55	37.6757	32.1644	19.2143	21.2	34.4754	79.6197	39.7215	36.9481	43.6866	26.56	18.7971	25.2373	26.8226	38.4833	34.1148	85.8406	11.5584	64.2338	10.2716	9.42857	10.5968	5.44156	17.1375	32.5	14.7284	12.05
	12.9595	20.1733	33.3485	36.8861	15.2143	17.9014	18.0952	14.1143	11.8814	30.3889	15.1692	18.2025	9.1579	23.24	13.6883	9.58333	17.5294	19.7101	16.8961	63.2	26.4474	41.16	51.48	48.2237	53.8594	31.3684	20.3333	69.4058	66.9385	27.2125	43.3485	50.8082	23.0125	22.4605	26.0633	27.1094	34.0923	23	80.2237	13.2051	48.4839	5.95385	16.9167	7.94805	5.18333	13.8714	38.0143	15.7532	63.6184
	14.75	20.125	39.411	34.0256	12.3529	15.6786	24.8889	16.4177	12.8714	27.1429	18.3974	64.8525	11.1449	26	20.875	7	16.3889	22.25	38.2308	92.0909	29.7215	26.875	22.3125	56.8	55.7922	24.641	25.3231	57.1528	67.1899	32.5526	41.4844	57.3099	34.8333	30.6724	26.4865	59.5823	41.6842	31.9605	55.4054	10.8254	60.925	8.45205	19.3429	7.34848	4.48276	16.6508	30.8732	17.5455	15.8571
	11.0658	21.3797	36.1266	36.4286	9.8125	13.1013	18.6667	13.963	13.5588	23.0128	26.55	49.075	9.48	20.9868	23.2308	7.66667	13.9079	12.2615	15.8933	73.5571	43.1791	52.6575	37.8657	28.5357	43.4	33.5303	15.1282	50.6522	62.3134	31.3919	49.4231	57.5526	36.3623	17.4531	22.4286	32.7164	30.92	17.5128	71.1475	9.0625	80.2174	9.47368	17.3333	6.81667	6.27848	12.9583	39.7	12.7971	43.725
	14.0513	28.5	36.6324	32.625	9.10526	18.9221	19.3684	10.2759	12.0313	30.6071	31.6053	31.9692	12.5152	35.1061	14.15	7.10345	20.2436	24.8841	20.7838	98.9492	31.0154	46.6714	26.7586	46.4429	54.8312	29.3125	16.7927	55.4074	57.1515	48.6282	34.339	60.1053	20.7465	21.9315	18.4	32.7826	40.1045	25.3621	75.8361	17.6316	35.5152	11.1286	18.6522	8.47887	7.32468	22.7206	48.2125	16.2206	15.3836
	12.1447	23.2692	30.7857	41.8361	13	13.8537	18.2778	14.6471	14.0735	27.375	20.7297	19.7101	9.77778	16.3571	23.6056	9.53521	20.8727	19.9091	21.6182	70.2576	35.75	27.4605	27.9667	44.7581	45.6835	23.6379	19.8861	65.6154	54.1579	30.1507	45.625	61.5077	38.4366	28.2222	18.7581	27.0702	30.3478	25.4933	72.9467	21.6203	25.4932	10.1964	15.7679	8.14286	6.12987	11.7403	41.6	16.2167	16.2368
	12.5526	21.7391	25.7544	28.2969	13.9375	12.775	10.8667	11.25	10.1139	18.8833	24.4937	58.918	10.7547	29.3671	17.2532	4.3	17.3286	23.2821	17.7	72.7975	29.7286	42.3214	33.6786	38.0923	41.6769	37.7564	19.6447	73.8194	79.9273	26.5238	36.1233	57.5714	37.9821	35.5263	20.5735	27.0694	32.939	25.6494	78.2308	19.0135	35.25	7.75714	11.6197	8.58209	7.39474	12.6456	24.1549	18.5063	20.9231
	35.7391	14.3667	19.3333	44.3167	13.6471	18.4	16.7059	13.859	12.3509	25.4872	14.7703	53.6835	15.6164	25.2833	21.1039	6.41026	16.9298	14.1358	8.77778	70.0633	30.0333	35.2424	15.2857	62.5065	38.5373	35.125	14.95	63.3125	75.8769	39.2615	55.9649	58.6842	29.2429	19.3919	21.2911	32.3108	49.9841	18.619	62.1212	10.0779	28.8514	11.3103	17.8806	8.06349	7.06757	11.1392	28.9863	15.95	11.0152
	13.8261	22	37.5072	16.4462	12.1579	17.0123	23.5	10.8235	15.9872	17.9143	17.0411	74.7051	10.8793	30.8182	21.7813	5.92308	17.5342	16.6486	18.1455	79.7857	25.403	24.8167	28.0685	43.6271	49.5692	32.9855	22.1692	67.3818	74.3571	31.9143	58.9048	40.9359	41.5593	21.7119	18.8	50.4375	29.5	24.3289	64.3896	17.7722	43.08	7.91379	25.1972	8.26316	5.14474	16.2754	38.6625	17.3038	14.8125
	9.30645	28.4722	32.7917	36.2667	16.5294	18.5161	24	13.6184	11.9565	27	18.1607	56.169	12.8	25.2368	17.9412	6.37681	17.8986	13.962	25.3768	69.8209	42.8611	58.3158	20.0597	35.5942	25.3857	31.45	17.35	65.017	71.4237	34.0357	35.3235	59.4364	37.7077	18.5538	12.9063	38.3846	36.1525	34.7083	59.7667	12.0921	23.962	8.10526	18.2714	9.60563	7.22078	14.7792	30.7237	17.4697	14.2899
	11.6364	25.519	35.7059	35.3947	16.8947	14.4737	22.9375	14.6494	7.55385	34.9275	21.3239	38.3188	13.0135	22.2857	19.2388	6.83051	20.9863	30.2658	26.7532	67.1875	40.6667	64.45	22.3036	48.36	28.9057	24.6721	12.1594	22.7051	71.082	22.1467	40.4237	43.2203	21.2714	21.3699	16.5139	34.8704	26.3333	33.8987	60.9625	11.4615	23.4521	10.4935	20.0508	7.98182	6.8871	16.4459	16.8788	15.6	9.57576
	15.4133	23.6795	28.7069	33.4464	20.7647	11.7027	19.7778	10.0128	13.1967	22.863	22.557	21.25	8.22222	23.0972	18.2632	7.63934	16.3284	13.5077	18.5938	73.7222	34.2857	30.473	19.7288	51.2131	43.9143	31.2319	16.8493	81.3077	71.3385	22.6786	47.0886	48.675	30.6197	17.4242	13.3846	33.2424	26.1515	31.5658	73.6232	14.4211	24.4474	12.7231	13.1644	7.61194	6.625	11.8689	24.6111	15.6324	99.2727
	12.5132	22.4412	19.1071	13.913	12.9333	14.3768	17.1765	6.30357	13.5797	23.4756	19.6875	19.0152	9.04225	32.6622	16.8026	8.36508	17.8194	26.1948	27.1818	71	44.9661	40.5385	35.1636	51.2	53.5588	21.1719	15.425	71.931	43.0328	45	53.1714	49.4	32.45	19.475	30.9844	33.7179	33.0735	31.7975	79.9286	10.4638	27.2692	8.84127	20.7333	6.77586	5.01316	14.2911	21.0645	18.1447	13.6552
	14.2375	18.4776	33.0667	32.0313	16.8	16.6316	14.1333	6.76389	13.3506	21.0667	18.9231	33.141	10.0127	28.5132	17.6892	5.23611	20.4359	17.6316	26.1711	91.9429	28.7703	36.5135	23.6197	36.2319	38.1186	39.9577	15.5417	50.6429	28.9589	22.4203	50.6471	41.1892	20.2535	23.9487	34.55	35.1486	24.3529	28.4103	77.1711	15.5439	25.5263	9.9589	19.6835	11.2459	5.79487	14.443	28.7719	16.4865	12.1324
	16.6515	24.3485	49.2714	44.4189	13	16.5672	22.4	12.7222	13.7714	26.9853	22.1385	21.7826	12.6557	22.2931	14.6613	21.6875	19.3378	22.7015	16.3793	66.84	42.1447	28.2143	18.5846	42.5195	44.0395	32.6538	23.6716	53.7436	42.6515	23.6034	41.1528	46.2794	18.0746	29.082	32.4828	27.2179	31.4074	31.6667	32.3333	15.3733	28.5	8.47458	13.1507	6.26866	5.05172	11.85	15.8904	17.1899	28.2414
	11.431	18.7213	31.5676	40.3117	11.2857	15.0282	17.7222	13	15.1091	21.4211	16.7722	40.9861	8.65217	23.679	17.7763	19.9559	12.8824	16.1733	43.3276	50.2769	33.0678	31.0779	26.65	45.1528	47.9077	38.5714	23.1935	68.076	45.0667	28.9706	34.2911	51.1228	37.2833	25.3036	26.0862	31.3214	35.4026	24.6076	78.9615	9.79105	30.2727	8.41667	13.7162	6.65152	5.925	12.25	22.5278	21.6379	10.3333
	12.6667	23.4444	33.3438	25.6053	9	14.5333	15.45	15.1644	12.2429	21.7794	13.1781	49.9	13.5926	27.5873	13.614	19.338	14.6974	22.0896	23.4865	62.7258	34	33.082	34.5385	41.6552	53.6232	32.2254	22.6986	59.7922	36.7692	26.7761	50.7125	46	31.2203	20.5429	38.3509	28.3594	22.4242	37.6438	81.7564	10.3	19.7164	9.30137	10.2432	7.04286	6.375	14.1711	24.75	20.7662	34.2286
	10.72	25.3582	35.4138	43.377	13.6471	16.2152	20.3333	9.50667	11.3108	31.9459	12.9508	34.8649	9.3662	26.4776	20.6184	11.7945	15.8772	24.4416	20.1618	66.8571	45.2941	27.9857	35.875	43.2188	41.5823	23.3077	25.8608	60.3889	81.5063	32.2794	42.4328	39.1711	34.4658	30.1806	26.0615	30.4394	42.3571	12.8052	55.6667	14.8788	20.8133	8.72973	19.0133	8	5.82432	14.25	7.5625	14.6349	13.3478
	14.129	33.2923	34.5658	43.4118	12.45	24.8857	18.75	10.7273	13.9041	28.4407	19.6471	57.7353	14.9661	28.5949	19.0339	25.3671	20.5263	18.2115	26.6818	61.9375	33.5882	29.8286	43.4068	30.0597	71.9429	24.1944	25.0128	63.058	70.5823	35.2121	38.5932	34.1765	17.2	17.1646	37.5522	9.96203	67.4568	25.7342	82.3125	6.4	21.9041	8.24286	15.3051	6.76316	5.15584	11.9241	28.7612	22.2692	12.5325
	13.2321	24.9483	34.1667	49.8714	13.2941	13.2319	30.3529	9.89333	15.9444	25.0172	28.0267	16.7324	9.41772	21.56	12.7619	24.225	24.0517	33.4918	18.3194	47.803	35.4026	22.2286	31.6786	30.8205	39.2727	11.8148	23.9844	40.5849	19.0435	27.5593	44.3243	47.8333	28.9437	20	36.3333	30.5972	45.6375	30.0175	62.2133	11.7869	38.5676	7.80769	18.6267	8.13043	7.05357	18.625	22.7083	18.5147	11.1389
	13.625	21.9865	33.2879	39.3684	11.5882	15.8451	16.6429	18.7564	13.5085	24.125	19.7969	49.1127	9.43662	20.7049	16.8491	16.0323	18.8529	21.4262	21.7179	66.431	40.1618	21.0952	38.7297	57.9831	45.0323	19.6625	21.082	75.3333	65.1216	33.4259	47.75	49.4655	35.8438	13.7031	24.197	40.5753	41.2727	13.6471	69.6	12.75	32.3896	8.46667	20.0282	9.50667	6.07463	16.8382	23.0789	15	22.9846
	16.1538	25.0125	36.5513	40.5455	12	13.5821	17.4375	7.66667	13.7403	22.8642	21.0897	44.5875	8.95313	34.7429	18.6034	29.1781	23.303	18.2817	37.5645	89.4521	41.7403	36.75	21.2206	44.6176	34.9467	25.875	14.9412	71.679	24.4	29.3467	39.7361	43.6232	20.2727	17.7018	21.0972	26.3594	22.5	18.8904	72.0886	9.05405	28.3385	7.2	14.3485	5.14493	4.325	13.7895	26.5797	15.2174	12.7778
	12.2571	22.1029	41.7846	36.3529	17.1667	12.3288	33.6	12.9565	13.65	28.9487	17.55	43.3333	10.6857	30.7538	13.0794	27.6615	13.6719	22.7821	20.4568	85.339	45.2982	34.3043	20.6389	37.7625	51.0923	22.4722	18.6949	66.3377	65.3099	30.9104	46.9737	48.8788	28.7286	16.7692	21.5634	28.1207	37.6707	31.5526	70.7975	10.8254	31.0877	7.87838	18.1786	6.77778	6.66667	16.2609	26.5441	15.3333	8.98592
	11.6944	21.8261	38.8462	35.3134	11.7778	12.5946	22.6471	14.9123	15.8082	25.5443	17.2785	55.5641	12.9286	26.3214	18.8475	22.3378	12.5128	24.0897	14.325	75.5946	43.6709	53.2542	16.95	50.725	51.3934	16.4872	20.338	76.1695	24.9231	34.1818	49.557	49.6712	29.8548	16.9306	26.6061	33.7945	30.8077	14.3429	63.5195	6.90541	35	8.06849	20.0649	5.25333	6.12857	16.473	34.1486	11.8235	8.79688
	10.6184	24.375	33.32	39.7576	9.89474	12.0127	25.0667	13.3243	11.7722	18.7049	22.7917	23.8986	9.26582	18.4118	16.6316	58.5946	17.2881	22.3562	29.5246	59.2436	7.87179	34.6522	35.9375	48.8793	52.0862	22.7895	24.5857	77.5902	42.1552	25.3898	53.0685	46.9286	24.4416	24.1389	40.3286	45.6667	27.7313	17.8136	63.7722	11.6818	20.6471	10.8333	19.0862	12.4407	6.29577	14.082	22.1818	16.1935	15.3571
	12.65	19.425	23.6842	15.8028	10.5263	15.9242	23.2353	13.525	13.25	28.8772	18.2982	39.7808	15.3924	23.0946	22.6765	43.3393	15.4231	23.6667	28.0139	65.9367	54.2875	32.8154	33.56	45.6438	30.76	15.2162	24.1139	74.6487	61.6316	39.6951	42.7375	44.0313	24.7458	20.1356	19.4	28.1094	32.75	27.6964	70.8966	19.6552	27.2857	9.74026	18.039	13.8571	6.25641	14.2727	25.7667	13.625	15.4615
	16.1071	22.0132	33.8421	26.3553	13.4375	13.2687	21.9	12.5781	13.2911	27.7534	18.1014	72.2933	12.7662	33.1392	17.1884	26.2933	17.0704	14.6154	37.9722	69.5072	53.0127	39.619	32.2838	61.338	45.7742	18.45	17.8101	68.0986	23.5733	36.1538	41.3582	48.0282	13.7705	29.2833	26.7813	27.2911	38.8	31.8194	63.56	9.9	30.3818	7.8125	19.9833	17.339	6.03125	15.04	24.9706	17.5263	17.88
	14.9459	24.3621	28.9865	33.5882	12.9412	12.4133	32.0588	5.33766	11.473	22.8987	32	49.8615	12.2459	31.0625	16.9857	25.7941	25.1625	17.0667	34.0411	50.9444	28.6207	46.5584	33.1081	43.6207	34.8846	29.339	23.6615	72.6866	62.2623	30.3378	42.1519	23.4675	13.4531	19.2759	32.6667	24.3103	19.8361	32.7069	54.3611	18.3088	25.4688	10.0606	17.1795	20.3827	4.94444	11.2329	38.4032	10.5429	13.8103
	15	15.8209	31.9868	42	9.73684	12.6795	22.2	10.7458	14.9351	23.5397	13.625	60.9231	13.0649	23.0141	20.1029	18.8684	12.6849	16.7067	31.7288	71.6447	39.1607	50.3718	19.0339	40.3623	43.4769	22.6349	17.35	81.9857	47.7432	25.9861	45.7705	30.25	12.9722	22.6582	23.987	31.7826	25.7302	47.4655	51.9839	19.3393	16.6712	7.7	16.058	18.0143	5.86842	14.4416	14.2456	19.3684	10.7838
	14.4684	29.9344	33.1111	31.7286	13.0526	15.9857	26.8	9.91139	14.5366	25.1831	15.5882	10.7037	12.8205	16.6056	20.027	36.5968	16.6623	17.5167	20.3803	43.7759	31.2911	27.6316	33.338	62.7778	41.8475	28.8101	20.1077	58.7213	62.2911	28.5833	58.9359	49.3571	12.2881	27.5075	25.8816	28.0789	19.2603	47.1786	51.9296	14.875	31.4521	7.44928	11.0845	18.1159	5.02597	14.5224	15.225	13.9221	12.1972
	11.5625	19.0133	21.3429	24.6667	17.7778	12.3077	20.0625	11.8929	13.4754	21.0351	13.5574	6.34177	10.1356	27.4359	13.0625	48.7164	19.9455	17.9737	27.5658	77.8033	45.7015	64.96	34.6515	44.3966	55.5065	17.0714	18.4058	66.0405	66.6582	21.0633	49.5641	41.2857	23.3699	26.4576	21.6857	29.1642	37.9714	21.4375	48.4247	19	23.475	8.12857	16.5	20.5844	5.76389	13.1	11.4583	16.1806	18.4857
	13.0167	15.7808	41.1486	43.9577	9.88889	12.7857	25.3158	13.0536	14.0921	29.8182	17.8214	7.45902	10.4615	35.0694	21.4722	40.3158	13.6875	26.459	25.4655	84.8354	28.5217	67.0526	36.9306	34.5692	42.575	22.9552	18.4127	68.44	47.7778	37.8571	43.8816	55.5263	16.1053	17.3625	21.2656	32.2273	31.9841	22.3281	71.2973	17.5085	30.209	10.9672	24.3731	10.9701	5.26316	13	15.4051	15.5	11.8519
	13.4286	22.6333	30.9853	43.1216	11.8	16.5875	15.625	15.8361	12.7639	21.6282	25.4493	7.74359	10.7368	31.0172	18.9054	45.5263	19.1017	14.9178	31.2143	37.0959	31.875	61.2059	12.8378	36.8254	26.8243	18.6234	20.5833	47.5641	56.08	21.4085	36.5	49.7949	19.2319	23.3714	25.1818	25.5375	55.1282	26	68.8077	12.2254	31.8974	8.21667	17.3611	16.0588	4.5	12.3393	16.1622	14.5844	11.7778
	12.2125	17.15	28.4915	44.5467	8.83333	13.35	14.375	11.3167	11.2	27.475	21.8961	5.87013	11.1538	24.4459	21.4133	31.5714	17.6623	18.0769	36.831	71.7941	22.1379	24.4079	29.013	49.6308	45.8904	21.0127	22.4138	77.7703	54.2083	35.3108	43.9118	49.5946	14.4828	26.4231	21.6515	31.6522	23.5658	23.2625	67.0351	14.0484	32.7215	9.67647	20.5072	14.6429	5.69231	13.2714	12.8056	14.0526	8.775
	12.9846	21.4833	40.7867	28.7595	14.4667	18.5893	25.1111	16.9833	12.5128	20.9155	19.8833	7.23684	10.0714	18.9079	12.7097	43.7538	12.1563	24.7179	23.3043	81.9552	30.3582	50.8974	27.2632	55.9733	41.4	18.9	16.6667	67.3125	37	32.0169	43.8077	48.1316	8.62295	12.8571	28.3768	29.8214	26.4928	17.7534	95.4925	19.1639	31.5753	7.13433	18.3729	10.7857	5.36986	16.4154	14.8933	13.5517	12.9672
	12.0725	18.625	39.7857	24.8382	15	13.9	25.3846	8.0274	12.1449	28.0506	21.5932	9.22222	12.7692	31.6071	14.3649	46.411	18.5132	19.9649	19.2982	67.5942	26.0417	51.88	23.377	52.5758	37.5325	19.378	20.52	78.0139	26.8243	27.4861	43.339	60.6923	15.2632	18.9138	40.5584	41.7538	18.5125	31.3421	52.8209	13.6232	28.3462	8.5974	16.7353	16.5079	6.16667	15.5	12.4493	16.4167	26.9333
	12.942	18.527	26.8148	44.4507	20.1429	20.3016	12	17.3067	13.1356	33.7069	22.8333	8.29825	10.8052	27.2875	16.5522	42.0633	18.2373	27.8	25.5556	79.0779	31.918	22.875	20.7018	58.5634	45.7848	26.5735	20.459	68.0154	55.2405	37.5921	54.4667	41.2203	8.94915	19.4444	26.8169	27.087	61.3293	24.3143	74.4211	20.6849	36.7534	10.3231	7.71429	17.9118	6.04167	12.1231	13.2679	15.6833	9.18333
	9.71831	19.2639	23.0556	42.1538	8	14.5455	19.125	8.39437	12.4079	18.9351	18.6528	9.35065	10.5522	36.6	16.8235	31.2439	18.4923	18.4714	16.0179	67.125	27.9306	48.4805	14.0411	54.6364	45.4	21.0897	19.2059	24.5658	31.4857	23.75	63.0625	49.325	11.038	23.2346	20.5077	24.8026	31.3966	20.5625	67.9333	14.4923	25.7286	10.7	7.55224	20.5	6.34177	15.7833	15.2667	18.3797	37.2029
	12.1194	23.5556	29.7838	34.9167	12.9	15.3684	25	15.3	14.3288	29.0896	20.2105	7.67241	9.78261	20.5823	17.8472	42.2078	11.2432	13.5522	20.4412	68.9677	63.6164	35.8816	21.6714	52.3056	32.2208	30	16.4127	104.424	35.8871	25.7742	51.4364	47.3509	14.2879	20.4125	21.0435	33	19.9178	17.6	68.7846	10.5897	25.5325	8	7.9403	17.8056	6.2125	17.6914	11.1892	13.2658	12.3108
	12.4051	22.1486	21.3816	47.3857	15.6667	20.9444	21.75	16.5217	11.2237	21.4706	14.3636	6.05797	12.4615	18.5741	17.7403	39.197	15.5658	20.6543	42.9077	81.026	41.878	43.3014	30.0909	59.8	42.0517	22.8947	21.069	62.7213	23.6364	14.45	23.863	52.6533	12.7436	21.3333	34.1667	21.2241	46.8933	23.8462	67.746	13.4868	24.7458	9.33784	9.0641	15.7143	6.01282	16.1	19.2	10.338	14.0159
	13.7101	22.2727	28.8814	43.0357	12.1	17.625	19.6667	11.1026	16.5	26.5263	20.4737	9.58209	11.3896	33.7143	16.2237	33.0714	19.0714	23.5833	25.8939	68.5972	35.25	42.5263	38.6866	34.7391	34.85	19.7895	22.1538	89.8261	35.4667	50.3235	47.5833	45.1667	16.1579	20.527	35.0548	22.697	20.2424	13.859	69.2143	17.0909	25.0323	10.1842	8.7	12.4444	7.08	13.2295	13.05	12.9107	7.15789
	14.3611	24.0375	20.8438	49.7143	9.89474	27.1746	24.65	22.4219	14.0588	28.5974	18.7241	7.31646	9.25373	28.6714	15.7051	49.137	18.746	28.3239	24.6061	58.6066	21.2179	52.6842	29.8767	34.6	32.8308	24.9322	17.058	82.5811	28.0597	31.1613	21.2436	50.6585	17.2911	24.3	14.9344	24.7848	32.1286	36.9079	59.9697	16.2206	28.1212	6.89333	5.56061	14.8333	5.88235	11.7179	21.2609	14.0385	7.75325
	10.2405	19.7067	28.2321	23.6806	12.0625	21.375	18.1053	6.15714	12.6	26.0658	19.6667	7.22388	10.5	20.0854	16.4247	12.4342	14.5345	17.3944	20.5455	59.7288	19.1053	48.3167	20.4474	58.8	37.2361	22.7534	16.7436	72.5882	25.6667	24.1013	30.2692	62.1159	19.4795	12.4231	14.8529	23.0862	37.4177	19.1053	63.8462	6.55128	23.45	9.37838	6.41772	24.1636	5.26316	15.5507	17.3836	14.6154	13.6909
	13.1228	21.7077	26.8833	39.6957	16.5263	16.3333	32.5625	5.47222	12.8194	19.8919	20.863	8.53571	15.0429	17.3559	12	17.6579	18.6667	14.038	26.6912	63.5132	25.3333	58.9296	26.9868	46.7692	36.8167	27.6026	18.2727	47.4068	23.4828	31.5714	32.3421	44.8734	14.4211	15.9872	12.8676	20.6765	17.5862	27.1081	59.2568	10	25.1579	9.52727	7.92647	17.631	5.18966	15.6154	19.2785	13.5455	15.5541
	14.6216	21.9296	18.7397	35.1754	10.4667	18.3026	33.5	10.4615	14.8082	23.0563	23.5	7.86765	10.6316	42	20.3472	23.7385	21.2875	24.1846	23.8846	55.4107	15.7105	21.8676	30.8592	54.5263	34.6981	21.4242	23	60.4627	27.7465	16	23.7143	44.6493	13.8814	29.3	42.7143	21.1739	15.7971	27.0462	60	10.8611	29.0533	9.75949	9.1125	7.98507	6.69333	11.726	16.3594	11.1379	25.1207
	13.3377	15.0154	25.7436	23.8116	19.1111	20.8621	23.6471	6.48214	12.6575	28.2281	18.3867	6.98485	13.7286	18.6613	16.8852	26.9661	15.9744	18.2609	28.7069	76.5645	10.6912	47.2941	38.4925	40.4638	39.2353	10.7429	18.3944	65.35	43.3026	34.5641	22.013	33.1143	10.6324	22.1607	26.9118	26.6491	14.8861	14.6615	63.5395	14.6143	26.0135	7.71429	6.32203	18.1571	5.28571	12.2034	12.8143	14.746	16.1081
	10.3896	25.2857	25.0923	50.5072	24.5263	19.2625	31.7333	10.6667	12.5	25.2273	19.6575	7.69697	10.3194	28.9667	16.7792	28.5513	15.9091	18.6441	15.3553	78.4231	27.6377	34.0597	25.4394	43.3625	41.8382	19.5915	22.1343	80.8571	47.0125	21.4868	31.8136	46.1216	11.7059	23.2241	38.1918	42.6615	16.5692	29.8919	27.9275	13.2623	24.9688	7	8.5974	19.8947	5.66667	13.1552	15.1864	9.61429	15.641
	14.8209	21.6714	23.9565	37.7879	9.58823	15.7719	26.2353	25.4189	11.5753	21	20.7576	5.93846	12.6769	37.3766	15.0141	41.7288	13.3548	19.7097	27.75	86.2258	29.7463	24.5811	34.8101	43.0984	34.5738	20.9107	24.322	83.411	26.9552	37.5921	28.6296	52.3038	14.55	16.0606	26.2949	40.8987	22.0769	28.0862	58.5362	20.48	28.2951	9.27586	7.52778	13.6543	6.82759	10.7571	16.9123	13.2254	12.7797
	14.7097	20.6835	27.9242	45.5342	15.8	15.7467	18.3571	14.7639	14.9615	25.8333	24.4872	6.04478	18.377	21.2206	10.3667	40.6984	17.5846	16.6301	24.5821	91.6094	26.0678	30.125	36.8548	63.8438	39.1061	24.5325	23.2295	81.5574	49.3014	30.9589	28.1754	61.2923	15.375	17.6441	20.8701	25.9079	29.2192	27.5696	60.4	19.1739	34.1897	7.14286	7.97436	14.0769	5.90769	14.7846	13.5	16.3375	7.8254
	13.7848	29.7838	31.274	28.6066	15.7368	13.9524	20.6	11.9833	9.9359	34.1471	18.1974	9.39706	9.14754	20.746	20.1389	7.9359	16.3421	16.2881	26.3509	78.8667	42.0781	19.6027	20.5735	53.4	41.3768	15.4079	30.0484	69.1733	53.7439	27.9333	26.0606	56.9589	10.2911	12	22.2625	46.9661	28.411	22.6056	39.3571	19.4833	34.1791	10.6897	4.95	12.7821	4.76923	16.7258	16.1449	7.83333	7.65278
	9	24.9672	31.6471	32.6364	12.5	17.0128	22.1333	11.5672	17.55	22.8286	19.0921	7.21429	10.8235	25.6714	16.4795	9.16667	16.9875	12.7049	22.5	94.7342	35.8904	54.791	22.6949	45.9322	54.4868	14.1077	23.8615	72.1711	50.1897	43.9167	33.2615	53.5882	13.6849	17.52	41.1507	31.48	35.5375	16	78.6719	17.3	21.859	9.16438	6.30435	12.1333	6.38806	16.2727	14.2424	18.9683	10.8077
	11.3099	20.1571	31.0137	49.8571	11.3125	17.0769	22.1111	9.34483	17.1552	26.7097	24.3429	5.14706	12.5946	23.087	24.5075	8.80303	17.7667	23.5263	22.7424	63.2568	45	63.1	19.3158	44.725	42.7595	22.5735	24.4545	81.0385	25.0263	58.2	21.3421	51.5424	11.1948	26.1351	15.7794	47.0741	27.3538	27.4225	73.0143	19.0172	36.1194	8.56061	7.57333	14.9508	7.43836	16.8615	13.8571	17.1892	11.3143
	8.03947	15.0641	25.5694	38.3485	12.9412	17.7027	30.8235	6.78082	13.3929	27.8333	17.0875	7.71667	10.8312	26.1667	17.8393	7.61017	16.0462	21.0893	20.1618	44.8312	41.375	63.2464	20.2381	62.7667	25.4648	25.0156	23.1	63.1061	37.8611	27.275	35.1875	56.6528	21.1964	20.9189	27.5	89.1475	39.3924	34.1746	81.5522	18.0469	37.4	7.56897	6.88889	9.5	6.4918	17.1429	14.2879	14.04	9.07143
	12.9661	20.3077	25.3333	38.05	10.6667	17.72	24.6667	9.69136	13.4058	29.3939	18.7903	8.37662	12.4571	34.5152	17.1733	2.46552	8.55932	19.8701	29.5	78.3235	41.0375	52.1936	32.037	47.2143	34.8667	19.443	37.8333	69.3929	57.9412	31.68	26.1806	33.9857	8.02703	14.6866	27.3067	53.9	20.0385	20.5333	63.7869	16.4912	24.5541	9.07692	7.93151	14	4.96429	15.3636	14.2131	13.3699	10.4675
	17.075	26.8889	25.1111	32.2899	14.6111	14.7917	18.8	8.55882	11.9474	22.7746	15.8718	9.15584	9.66154	35.8657	21.2121	6.35593	8	19.0685	29.6757	89.6232	27.4265	59.3582	24.2609	47.1714	34.2931	24.2105	29.4868	80.0256	42.7237	25.8194	31.2373	43.6883	16.4559	26.962	34.0282	108.443	31.1754	23.0923	57.1692	20.1613	21.3793	9.79688	5.80282	17.359	6.64516	12.0676	15.0125	16.4426	7.56962
	13	21.8644	29.5286	33.2857	12.6111	22.5467	17.4286	8.50633	12.7069	32.1486	16.0702	8.98485	12.3684	23.4754	25.1493	7.19231	14.2203	23.1351	23.45	40.1515	28.0364	45.6667	30.7879	39.8939	39.527	29.6125	28.0714	71.875	52.038	31	28.2432	21.6622	14.678	12.8143	22.5303	100.907	15.5224	21.0441	68.1266	21.7385	22.9103	10.0641	6.61765	21.3243	7.05128	11.4478	16.6032	16.6786	14.3231
	17.3231	24.863	28.1538	31.7671	14.875	12.6102	27.9286	15.7284	10.7419	24.5417	27.0897	5.13924	9.21875	21.7595	21.6026	6.97222	10.7714	21.7733	22.8667	55.2987	38.76	46.791	24.8406	31.7917	62	19.48	26.8378	73.7632	65.7576	49.9077	23.5735	37.8438	12.5897	16.1618	32.8767	87.4545	12.6447	13.5333	56.4028	12.5625	29.5942	8.43056	9.51563	19.8649	7.0625	17.5263	18.8966	13.2	11.5714
	9.05797	18.1148	30.9028	32.8182	22.1429	18.7746	20	12.8814	12.2679	21.5522	21.0137	8.94203	11.4179	21.4474	18.1846	8.58929	11.4655	24.4384	17.1846	60.8734	43.5974	25.1129	29.0149	47.0606	49.2727	24.8571	26.274	75.4179	20.5263	27.1493	25.9048	51.0508	22.3108	17.2	17.0125	88.9487	22.7945	35.0806	56.9231	12.56	27.4648	8.87013	5.6962	20.8889	6.62903	14.141	18.5263	13.8769	7.71429
	18.7792	19.7813	28.5679	8.76364	14.2308	17.3506	32.0769	9.27869	12.0563	24.5	22.4872	8.28788	11.1842	21.0476	16.3077	5.47222	9.04167	23.3667	22.8358	64.8644	26.6538	36.1351	23.2923	27.7183	46.0897	19.8382	33.1842	61.5733	21.2987	29.2	42.0526	41.026	10.8286	15.5846	26.2436	130.263	18.8676	21.8235	60.2069	10.375	18.6	9.94805	7.51316	17.3286	5.46053	13.85	17.775	15.2394	19.5357
	12.5789	25.2821	33.2632	31.2933	13.3077	17.3929	21.5625	12.5132	10.8594	24.8472	14.5484	8.89744	10.0299	30.75	23.4103	8.01515	13.0833	22.303	23.35	68.4545	38.0147	44.6061	21.3582	46.9875	41.4035	23.8167	25.3692	57.473	47.8861	28.2958	43.9342	43.3478	12.7722	16.9455	26.2542	101.671	22.3944	34.2535	60.0588	15.069	31.0833	11.6957	5.32203	17.7759	7.66102	14.5974	16.75	12.9306	8.19444
	9.77922	25.7662	27.0385	28.7119	16.2353	17.6087	31.5625	14.0494	12.6212	25.8312	12.1194	20.3421	8.57143	29.7313	15.0725	8.11429	12.0435	14.4333	30.2727	95.0933	21.5	24.4211	35.3143	41.0274	46.493	20.4306	34.5072	54.1765	49.2105	38.2542	44.9359	35.1081	14.6	19.7059	19.0968	70.9333	14.0395	24.1563	62.84	12.4697	27.5263	7.84615	6.625	17.1594	6.80597	17.3971	18.9868	14.8077	8.64865
	12.7846	28.6923	24.32	32.3797	12.375	20.2	27.8889	16.375	8.62338	28.3553	16.4462	27.975	10.4932	30.1728	17.0667	6.5122	10.8305	16.6962	23.1067	57.3924	30.7564	18.746	32.507	59.7705	43.2	22.2143	36.5441	59.2763	56.4464	34.4776	24.7018	56.9153	15.25	14.6623	15.9219	102.257	41.3165	30.75	72.5362	15.3506	31.1408	9.60526	7.45946	16.0417	7.38889	19.3088	18	17.2807	38.0133
	12.6667	17.0405	33.137	35.9	17.0556	24.0435	22.7143	6.55882	11.4675	28.3559	26.7612	22.0256	11.8026	36	18.7015	6.84615	11.597	18.3043	30.5574	77.1091	31.8246	17.6806	47.7429	37.0658	46.6379	21.1139	50.2468	72.1487	39.9245	26	33.4697	55.1944	15.403	26.4909	28.7206	101.656	26.7838	18.6087	74.9016	13.9167	36.0862	9.91667	6.06757	15.6912	5.17568	21.1143	19.5915	18.9643	9.20779
	14.2911	22.7679	27.8689	42.4737	13.8421	25.4928	28.6875	19.0735	12.7875	28.2692	14.6528	20.5	8.18966	26.5735	16.6133	6.90789	14.3289	15.3182	19.5091	55.4237	37.8611	50.3544	30.75	51.303	40.2623	22.519	26.7013	78.7273	28.6986	40.5316	25.3378	61.3378	13.9865	30.5373	12	102.676	16.1429	24.6667	61.3788	16.9481	34.6769	7.88889	6.36207	16	5.26389	16.8169	12.4091	16.7532	31.8406
	14.0303	26.2333	21.8904	38.6709	9.52941	22.2308	21.95	17.3731	11.2462	28.7222	21.7857	30.1429	10.5333	16.0615	17.2895	10.8676	10.7714	16.4107	22.8125	70.5652	36.4571	15.9452	26.7821	33.6818	47.2105	27.3429	23.1695	69.7778	40.4348	34.7848	22.3385	51.9315	14.7625	16.3462	15.2692	61.4179	14.7813	13.0526	82.475	14.2333	29.1795	7.38235	6.56667	20.2203	6.61333	20.2241	15.6712	14.3333	17.3729
	13.9024	23.25	28.025	31.961	18.3889	18.381	32.6316	20.1803	12.4828	30.6667	23.9487	30.1333	13.8182	18.5254	20.1379	7.69737	10.0794	19.4	19.1515	68.0625	37.2949	28.3125	21.4744	52.1757	50.1053	18.6806	52.3165	86.2188	43.678	34.7089	14.403	43.6267	29.0896	22.5217	33.2639	47.7215	17.3896	35.2794	77.1493	12.7042	31.7042	12.9189	5.86441	11.6389	4.78689	13.8571	15.8933	12.9	21.0938
	12.7015	22.4737	22.16	40.5469	12.7059	23.0152	25.0952	5.84058	11.058	21.4697	24.803	21.4091	13.4133	24.0375	12.2857	6.84211	12.8947	14.5616	17.5522	69.4286	47.8514	51.5256	29.9344	44.8451	38.4605	17.6806	46.9333	62.1774	45.662	33.1029	51.1967	44.7808	23.0923	12.6316	32.8714	58.8857	13.5405	24.6282	77.2113	10.6625	36.0484	8.34783	6.82051	22.4655	5.47368	15.1899	17.2131	13.7532	10.8182
	11.5968	17.6462	25.7857	44.5172	15	23.8387	24.1765	4.75806	15.4154	24.2542	19.3944	26.0179	14.0139	28.0405	14.0833	9.22414	12.8281	15.2034	28.9367	32.1667	24.4394	53.7183	18.8214	50.2281	41.4328	14.194	54.9091	70.6389	38.1266	20.4054	24.8608	44.507	22.4035	18.8696	22.475	96.8904	12.9605	24.8354	76.2241	14.141	37.2532	10.0921	6.91379	23.8939	5.56962	14.0127	13.65	15.8028	8.6
	12.5909	17.1774	28.6667	39.5696	13.7895	24.2308	22.7778	6.83077	14.3288	26.3239	23.8824	58.6835	11.8545	23.4359	18.7869	7.02899	13.6087	20.0606	30.8448	104	34.7105	43.3939	28.7059	46.1081	52.9016	24.0633	56.4746	79.6	44.4921	34.6267	24.8158	50.7821	11.2273	17.8657	25.2687	52.3205	18.5135	43.4177	76.2609	12.8571	28.5	8.27869	9.01351	14.1923	5.25	18.027	7.28814	9.79661	6.61039
	10.4085	18.8312	27.7467	28.4915	16.0526	17.4783	18.8947	7.23377	11.9688	23.7813	20.2206	72.8667	12.2286	16.775	16.2113	7.84722	14.6167	19.2237	28.125	70.0541	37.7042	46.6154	26.7538	32.2692	35.5484	22.1039	50.8732	65.0685	28.7162	15.5556	29.4167	47.4265	27.3846	19.619	29.5526	52.9394	14.7288	20.5405	67.8596	13.4058	17.9077	11.7458	8.02899	12.3	7.71212	20.8806	15.5429	12.1266	16.1786
	15.1795	18.5802	25.8205	31.6719	21.2778	14.5224	15.5333	7.14706	12.5658	22.45	16.9857	80.2	9.63235	16.9103	19.026	7.06329	12.7222	32.6582	22.4342	89.2105	21.5844	29.5536	30.5342	54.0725	46.6522	30.3421	48.4118	83.375	28.9677	32.0541	32.8514	65.8636	14.8	24.0625	14.8406	83.4133	20.1379	30.2308	57.175	18.3947	16.6494	10.5614	8.68333	20.5385	5.375	17.9744	14.0429	20.7586	29.697
	11.8889	26.9583	29.4	32.5658	13.2143	17.3239	27.1053	10.8333	13.6071	31.4706	26.6875	49.9861	11.5238	22.0423	15.6986	10.4225	9.58462	19.3108	25.05	75.9474	48.0526	39.6029	13.5	40.2174	48.9839	17.6471	34.8571	66.069	20.88	27.7714	22.7763	43.8875	30.9351	23.2	11.8514	108.907	16.8923	29.0959	64.7941	14.7353	19.7436	7.60256	8.82143	19.9385	6.40984	15.6032	17.9143	12.5897	10.4265
	14.7049	31.6962	26.6786	21.5345	14.1176	16.4938	26.8571	9.46552	11.4533	22.6712	13.9697	65	10.45	27.9873	21.6912	6.44444	12.7746	17.5484	27.1449	69.8361	53.5088	24.0667	32.1333	55.1967	24.5972	19.9298	47.5846	68.8103	37.9298	52.8333	33.2787	25.8308	24.2625	17.8906	12.5156	70.8831	12.1688	27.6892	58.6667	8.81034	19.2857	8.98485	9.66197	11.5538	6.7541	12.3667	16.1897	12.4091	8.35714
	14.9091	28.3924	31.6515	26.9848	24.1176	14.6716	19.5882	11.6	12.1636	34.0506	20.6724	20.1724	13.5455	21.6438	20.9079	8.27778	11.1304	21.9467	23.2143	48.4938	34.6269	45.7544	17.4231	41.7213	61	29.8077	36.7576	60.9483	23.5316	47.4359	35.4691	58.4231	29.3793	23.3898	18.3623	114.315	19.9265	20.3293	60.5493	14.4366	14.6944	9.61403	6.13115	13.1333	7.25862	17.6667	17.125	14.6964	10.5224
	12.6716	22.6623	24.3067	23.3333	13.4444	17.7656	28.3125	13.4474	12.193	27.0741	34.9474	32.7681	11.0526	46.1216	20.3333	22.473	15.9483	20.5325	28.0423	60.9474	28.1875	20.3784	28.3857	44.0167	44.3971	16.6203	42.9342	64.7857	30.2949	40.1404	48.3857	27.8333	11.7125	24.8289	28.3125	87.3165	12	28.7273	82.0179	18.0263	16.6429	7.65278	10.3291	22.1587	6.44118	17.3902	15.5167	14.3571	6.86076
	10.0375	29.7317	20.825	40.7541	15.9333	25.8824	19.875	14.1806	9.90141	22.013	24.5333	26.0597	10.8387	19.3	21.2192	21.3188	15.4219	17.7368	32.4868	68.3243	13.519	43.2727	31.7937	62.4167	45.4462	15.5667	39.3382	54.1	26.6833	53.7222	22.0597	48.2639	13.3611	17.8472	38.9429	64.6463	23.7051	23.6712	87.5139	17.92	17.0161	7.5082	11.4821	9.75362	6.08955	14.4737	15.3514	14.169	11.4407
	15.9286	29.4304	30.3281	31.4493	21.4286	29.0862	22.6875	15.6613	11.825	18.0976	31.1467	18.4545	12	18.2951	21.9524	22.1486	15.6351	16.2	27.5211	66.0923	18.0714	54.6615	35.25	40	42.5593	11.3194	53.7544	73.5634	32.2424	28.3509	36.5897	62.0339	20.2794	18.9444	23.7568	109.971	26.9833	31.1884	81.7895	10.0395	16.6125	7.86154	7.89706	17.0667	5.6625	13.6923	19.2308	13.9483	9.31944
	15.3425	23.1852	29.5949	30.1356	12.6111	22.7612	32.5	7.125	15	20.4744	36.1558	68.2632	9.78205	27.1379	21.2152	20.4079	15.1	12.9444	31.7377	70	29.3333	33.0833	41.2319	45.5385	39.4444	13.8621	45.623	65.9367	36.4918	28.2603	34.4079	48.3857	23.6667	10.9872	20.875	88.8462	17.0678	34.4769	88.0172	17.3247	16.9552	7.57627	8.19118	20.5139	5.62319	20.0536	17.6364	12.5652	8.25397
	11.4068	19.2969	24.3947	25.8667	9.88889	18.1039	26.9333	14.2785	15.1429	20.8026	16.8451	19.5375	12.5942	33.0294	17.431	20.8088	13	18.8696	21.7612	61.9383	30.931	48.7432	37.8136	57.6393	43.3333	16.3544	30.4118	71.4706	47.3143	29.557	26.4783	55.3281	18.4875	11.1143	28.6607	87.2333	14.5	31.9359	86.7308	18.4412	19.0135	7.77027	6.94937	17.0139	5.61194	10.8507	14.3934	14.3289	7.81034
	14.4384	27.9589	27.5507	18.4933	16.8333	14.8219	22.25	7.60274	10.4107	23.0263	22.5625	24	15.3014	30.7759	22.3425	20.8406	14.0862	19.7838	37.274	35.9875	27.5333	40.3553	33.0135	39.1216	45.6071	30.141	48.4737	80.6377	28.2368	29.8765	49.378	59.2078	19.7231	23.7419	37.8	87.1351	24.6933	30.7119	65.1013	18.0658	17.2338	10.0154	8.57576	20.1266	6.85507	12.85	14.7297	13.4366	9.7541
	14.7681	17.0308	21.2836	26.5733	15.8824	21.6974	31.7368	9.79747	13.1607	28.2877	17.3968	33.1667	10.1081	17.6912	18.7922	28.9333	11.7361	24.2466	29.4	80.7922	48.5738	49.9063	26.2625	50.3243	42.2895	22.3538	46.1806	84.9344	35.7089	32.4464	35.0313	52.6721	15.6027	16.4861	20.3913	98.4935	49.7097	16.6094	58.675	13.2763	17.7179	7.74194	10.5167	21.3158	5.86957	20.7846	18.6462	11.8095	13.3043
	10.8228	23.6438	28.3088	33.4286	9.73333	17.137	15.8571	8.66667	10.3108	28.1857	18.6176	18.3939	10.8551	24.7679	15.6515	19.9565	15.375	16.9545	27.3067	52.0959	38.1233	35.7429	24.3289	34.3188	48.2278	19.1111	41.9821	54.1912	55.9494	22.2778	39.1471	55.3103	25.7385	16.1754	18.9661	72.5	16.6533	23.7564	49.6857	16.5385	18.8923	9.025	9.30509	16.5	5.92754	13.6962	15.1	12.5593	7.33333
	11.9828	23.3472	25.1594	32.3167	13.6111	18.8611	32.9444	6.11765	11.8375	23.7564	24.1096	24.5667	9.4	23.4643	15.4861	19.8333	11.7368	17.9114	29.2025	59	25.6719	58.8158	29.1061	31.9701	48.6552	20.9701	51.0921	70.8125	29.5079	33.4507	29.8784	61.2254	16.8861	16.2917	21.6234	69.6032	12.6154	15.6883	70.726	14.4211	20.9138	6.95833	9.025	21.3333	5.57895	16.4265	14.4925	11.3026	8.34568
	9.75	29.8983	24.3235	26.0333	10.1875	21.3276	28.5333	14.3636	11.2143	21.6724	29.2364	22.7692	10.6575	30.2537	17.7778	27.2203	15.2286	22.0588	25.0375	58.2542	17.1364	60.0893	17.5385	62	40.8143	24.7778	50.0357	54.2899	50.5775	27.3	39.8448	34.1528	21.5789	30.1429	20.2203	126.57	20.4933	19.7368	62.0154	16.2532	30.2903	6.74545	7.275	19.6667	7.01333	16.7432	17.7222	15.3043	18.3898
	10.4355	23.6333	20.4189	41.7414	13	24.4789	11.8333	16.0896	11.9643	23.726	18.2951	31.6441	11.6176	28.7949	15.3438	25.1899	15.1646	18.4133	33.1846	68.2917	31.0182	32.6897	25.2468	42.2817	41.1579	17.3433	60.4203	66.4444	49.175	53.3507	47.3478	55.7321	9.89474	19.0704	21.8036	76.1045	22.1159	22.5833	59.8056	13.75	25.8286	8.11765	9.68657	13.4615	5.77273	16.0328	17.0278	19.3919	8.4697
	11.6029	12.5972	33.4638	29.625	6.9375	18.2308	22.0588	13.5224	15.2361	16.85	18.0122	6.65	11.6027	19.3134	18.5068	25.9178	13.1067	24.2609	26.2754	27.1558	29.3846	30.9583	23.9444	60.6786	40.75	25.5179	52.4267	71.7719	51.5556	44.9077	40.3286	60.1884	16.8852	11	34.1786	88.95	20.5541	23.8514	75.5882	13.3506	24.7414	7.69333	7.9403	16.2206	5.47887	12.5	14.7467	23.9634	13.8154
	12.2838	19.1975	27.1538	13.1781	7.29412	16.4103	20.8333	15.7564	11.5217	22.4833	16.28	5.46154	8.87838	25.3625	17.3281	14.8125	15.28	26.6957	18.8657	47.6719	12.7313	41.125	27.4328	42.9178	49.6833	22.4583	51.0694	71.8852	48.1605	24.6333	38.0127	26.4143	26.0317	17.2533	18.3729	69.9492	14.4746	25.5254	74.5588	21.3766	23.6607	7.7625	8.30159	9.81356	6.36923	11.7778	12.6232	11.6081	10.0685
	13.375	18.8857	23.6119	35.473	8.2	13.2533	25.0667	12.6389	15.5	26.2105	25.1538	8.45763	14.0864	28.25	20.95	44.8378	15.6071	17.3077	29.6087	96.4286	32.5732	34.7436	23.9241	50.7414	42.3836	11.4776	22.1148	72.3051	42.3548	30	41.6471	46.6379	27.0299	11.1014	28.519	66.7123	18.2099	30.7778	71.0533	9.37975	20.0571	7.35897	6.75362	10.7097	5.77215	17.3607	16.9242	17.6486	44.9118
	12.9437	22.5244	31.6267	37.3014	9.61539	24.2941	21.125	18.1034	10.0328	19	32.4545	20.9178	9.77465	15.8481	18.6623	39.6515	14.4407	16.8909	24.875	57.0395	25.9114	53.525	19.2419	34.5873	44.6232	19.8182	28.0172	34.5455	46.6757	25.9467	33.8	24.9324	18.3714	32.9103	22.4032	85.8171	12.9865	30.3974	56.7949	12.3279	21.6324	8.14925	8.27027	12.5179	5.78182	19.3867	15.3108	14.3684	6.74627
	10.5857	19.4844	26.7059	34.1143	8.94118	16.2561	22.9474	13.6538	13.4063	25.0617	33.7121	29.6308	11.8226	24.058	22.4559	52.2692	16.0986	18.1711	24.5893	49.9583	54.7121	57.9048	15.9661	35.2917	44.4754	20.4691	37.6026	66.7206	42.8514	26.8933	35.0405	54.7973	28.7895	11.8793	34.4795	69.1375	13.4058	37.65	56.8451	14.3671	18.8387	8.88235	7.43662	12.2424	6.98701	16.0147	14.1176	16.6269	14.12
	12.9014	22.5156	19.3889	13.6	13.125	28.4875	27.875	8.65517	12.5172	25.72	22.5313	25.0641	9.33846	37.1447	18.75	50.8421	14.6721	18.3188	31.6835	80.2794	14.5	34.2037	28.6545	41.0946	36.775	24.026	31.5333	84.4872	31.1867	27.8814	45.4167	66.6974	23.0779	19.3333	27.0988	73.5395	22.52	18.5068	46.1029	16.5063	18.1549	7.27778	8.1	14.5125	5.475	16.1579	16.7353	17.5479	7.47368
	12.9474	18.7857	21.0789	25.4583	6.70588	22.9437	16.6316	11.1707	11.8481	28.5974	18.5424	25.2895	13.2632	19.2609	16.8228	22.0822	13.9114	15.8615	33.1324	54.7077	53.7931	31.7273	15	47.6406	45.0845	24.209	27.7391	73.9846	47.2424	23.2281	50.7917	44.2105	14.9865	12.9863	28.9737	52.141	15.4605	30.2727	72.3385	9.38667	22.3194	6.26923	11.4324	14.9315	6.55385	16.5556	19.0253	21.3544	10.1786
	16.5211	22.9189	15.4714	21.9464	10.3158	19.9846	31.4	8.74359	14.473	27.2273	20.6456	26.6301	14.7895	29.2456	16.4231	36.8806	15.4079	25.9298	21.8205	48.9706	35.6184	50	16.2712	36.9211	34.8333	27.525	25.3067	74.7586	40.8875	26.75	39.9024	35.7463	34.6786	21.918	37.0345	98.2464	12.45	28.8293	44.0556	9.22078	22.1429	5.7193	5.67797	18.0435	5.29577	22.481	9.54286	21.2778	13.8205
	11.9615	19.5522	19.6032	25.6203	6.42857	21.1385	18.5294	21.9245	13.125	23.4211	24.7167	21.5441	13.0758	21.6721	14.129	36.9429	12.1528	28.7273	44.913	72.1875	40	21.7385	22.0154	49.5	42.9545	21.5513	33.9846	77.9077	35.225	44.0833	38.7183	33.6866	22.987	26.0508	26	79.9385	15.1622	21.9697	59.9012	11.7895	20.6623	7.23529	8.27273	15.4754	4.94595	17.3462	18.5211	22.8846	21.1525
	12.2742	25.3529	21.1757	27.2097	9.72222	17.2078	20.5333	21.0656	14.6203	20.0182	15.8462	23.2429	10.9873	18.6087	21.5692	37.1923	10.5972	25.8833	29.7424	67.7051	27.5714	45.0597	23.0597	37.3067	45.8393	30.5397	29.9875	68.6452	61.7792	27.3784	48.025	56.8056	14.0385	14.2113	24.2656	63.8769	12.4462	30.5625	57.0714	7.19178	20.5571	8.22951	8.20779	15.6667	6.40909	17.1852	16.0175	17.3134	9.06329
	11.3333	20.1711	20.4921	26.8	9.73333	30.5692	24.5	18.16	10.7119	17.1618	11.9861	28.6769	13.5075	18.6575	18.6769	38.4444	12.4583	24.6857	60.6508	49.942	26.7241	14.9286	14.9868	52.2203	17.0139	27.3333	20.9333	77.7662	54.1667	25.1233	42.9853	54.2	21.2623	16.5821	25.1392	66.4625	31.6406	23.7333	78.0658	6.02899	21.197	8.55	9.15385	20.913	6.83333	10.3846	16.6061	17.2143	8.42647
	13.0656	26.1646	26.0933	26.7949	7.22222	23.1842	25.7059	20.4643	16.8727	28.6393	10.0667	30.8824	9.50769	30.1154	23.2439	17.5938	11.0877	13.7848	70.4531	66.4	21.3944	40.9726	22.197	53.2933	34.2857	23.2188	45.3553	70.2807	42.8644	30.6757	23.1061	46.8551	7.92647	18.0345	21.2152	73.2031	24.3182	15.8286	83.873	11.9375	22.1039	10.2295	7.46552	10.0137	4.67647	13.2931	16.5333	15.029	6.13433
	11.973	28.4643	20.1897	25.88	8.11111	22.5088	16.1818	18.8088	12.6173	16.5429	10.6897	38.0678	11.4848	33.4308	16.2836	19.4627	12.4667	23.6622	31.1724	64.7273	43.2857	46.3731	20.4737	49.75	41.8286	25.1974	23.1538	76.8718	63.7632	37.0455	36.75	53.3898	29.9559	25.2241	23.1449	79.25	11.8125	14.0339	71.5823	9.08621	19.4478	6.98734	6.61842	18.2609	6.16901	15.7532	16.5316	18.8684	11.2576
	15.3231	21.2125	19.6974	23.7681	6.73333	15.9494	17.0526	13.8873	16.0125	14.3194	8.89855	27.3226	10.3509	26.3788	21.0649	26.0625	13.5067	15.88	56.7403	52.4156	25.9	30.05	27.3934	46.7945	47.027	13.6389	22.6154	63.8846	62.5811	27.493	26.9286	24.5075	17.7465	21.8333	25.5385	34.4	24.507	30.4355	61.8784	13.4286	27.4559	10.0179	6.31429	15.9067	6.06667	16.4028	15.3824	17.8167	11.3684
	12.0328	16.2597	18.0469	29.6582	7.53333	20.8873	28.4444	5.05357	11.0476	16.7733	10.6724	25.6812	8	23.5634	16.6324	18.2794	14.125	23.274	39.9516	63.0127	31.0469	31.0164	14.5672	41.0156	42.3944	22.9559	28.8143	66.8286	33.2949	62.2424	42.4595	44.8182	29.1587	30.9661	24.6667	72.0333	20	32.3115	70.7436	11.8286	23.6625	9.92857	5.14286	19.25	6.19231	14.1831	17.2754	18.8889	13.3231
	14.1375	21.6167	21.5439	32.7627	9.5	26.8625	16.85	9.76712	11.9625	12.2533	10.557	45.3766	10.6456	15.3289	15.8472	23.5139	13.2857	19.1667	37.9747	58.5679	33.7838	37.9855	22.125	49.807	33.9231	19.0972	26.6901	51.3026	24.75	31.6071	52.3333	53.9333	21.7705	23.942	16.28	72.0893	21	26.8553	58.2208	14.9464	19.746	9.98718	6.35526	14.3731	5.42857	17.4531	17.9667	12.4366	7.84746
	12.825	20.7887	18.7826	27.125	10.2778	19.8659	17.2941	8.7971	12.7089	14.88	14.4655	33.1857	9.67164	22.48	15.873	18.8846	17.525	16.7432	37.2286	59.1948	33.5405	51.75	23.1169	42.5797	44.3875	16.9661	35.5263	29.2542	33.7049	29.7821	30.7069	59.4416	26	32.0333	25.2	46.5	16.1549	22.0714	54.6567	11.0938	18.8571	10.2958	8.36364	17.4925	5.82759	14.3214	12.4348	19.3377	7.86486
	11.7143	20.8644	26.1714	26.2237	9.68421	16.9565	11.3125	13.0597	11.1579	23.2639	16.0714	27.8276	13.8594	21.6026	20.2821	20.4561	7.32203	14.1216	42.5069	59.3038	38.6203	35.8	33.8961	54.3279	39.8861	18.8036	7.71429	57.3974	35.8947	49.2078	41.9692	25.4189	27.4074	21.1563	24.7333	56.2581	17.9733	22.8393	43.6197	10.5352	22.0645	11.0135	10.7821	16.4487	5.62687	13.8214	15.1974	17.6795	11.4035
	12.6964	23.15	19.8308	32.4138	8.35	18.8939	22.9375	8.56923	13.625	13.6571	11.4933	3.75714	10.3562	20.1014	21.2222	19.5571	8.53333	14.9342	40.6203	62.7313	47.027	42.1892	24.9474	43.3455	44.5873	21.8036	15.1228	64.6949	44.375	24.9273	44.7571	44.1	22.3544	16.8571	22.3067	94.2836	11.5397	22.7324	47.4737	6.03846	22.3151	8.78082	6.3125	19.3182	5.30769	15.3684	18.4464	17.0571	6.25
	10.141	13.8608	26.7361	30.3514	8.0625	23.3478	17.875	12.7931	12.2895	23.7794	9.88136	6.05634	10.4211	22.9359	16.2692	20.1176	7.16418	24.8158	42.9242	23.5	36.8696	54.9487	24.1358	38.0625	32.7213	25.5538	12.7215	68.24	35.5256	38.9855	24.0179	55.4219	20.7949	25.7	28.2388	80.1071	15.5556	28.386	60.1127	11.6667	24.6765	7.49254	5.86111	14.9367	5.98485	14.9672	17.5488	22.4789	8.175
	10.4063	21.6447	20.5256	31.7468	9.05263	17.1071	24.85	9.14103	13.1125	24.1899	19	6.1875	12.1194	22.3684	17.1111	19.9355	10.3165	23.7931	19.9403	55.0847	41.4333	45.5942	26.7627	55.4857	48.5775	24.3784	12.0909	64.6393	48.3378	27.0182	44.0167	46.1538	25.7353	30.3276	28.1646	50.0294	13.3973	31.2639	67.125	12.075	22.6933	9.5443	6.47222	13.5541	5.57692	11.5571	14.7391	17.5067	6.275
	12.0282	27.7692	27.0933	26.3553	7.94118	17.6835	21.4375	10.8986	11.6377	16.3226	13.2687	17	10.7627	17.4688	18.92	24.7	11.4923	18.1127	44.2024	54.6129	40.8553	54.697	22.7857	35.9322	49.4242	11.7705	12.3438	59.4875	36.0741	47.1831	52.3036	26.3621	12.8514	30.7397	20.4583	37.9825	12.7895	15.4655	72.8846	9.72222	18.125	8.19048	7.95775	10.6176	3.98361	10.4932	17.4918	23.9194	7
	11.4861	23.6034	28.1846	31.4085	11.1667	26.6786	31.2857	13.4138	18.6154	16.8514	15	25.7089	13.25	30.9103	21.1184	40.6667	10.7286	17.0847	21.3671	54.4167	28.6949	25.519	37.6418	57.3667	49.9375	22.4079	14.0286	60.5658	21.2456	26.9688	39.6727	49.961	11.9464	25.8642	40.5833	60.1818	17.7143	26.2821	53.8889	11.55	17.0536	10.9722	8.08475	14.9342	7.42373	18.0156	14.1493	24.5797	32.3247
	11.45	27.3684	18.0132	31.9221	14.2857	26.7463	21.75	14.7705	10.8769	26.2162	13.3375	6.23611	11.2927	31.8333	15.4464	15.6429	13.0385	10.1846	46.1833	45.8769	20.9	41.4615	26.1125	47.4079	43.5909	20.9467	11.05	31.75	33.7015	46.4225	45.075	39.1688	20.2692	29.625	30.4375	107.561	14.5735	23.5246	73.56	10.8481	22.1429	9.04478	8.71642	10.1538	6.93548	12.6892	14.7532	11.7273	11.7463
	13.7945	24.8125	23.5696	16.75	10.6957	24.8219	24.1429	16.6667	15.4706	16.4853	12.6949	4.98734	8.85294	28.3824	20.88	29.7627	9.80303	16.8611	54.0526	45.6119	44.3934	30.1475	28.7586	37.4407	51.75	25.2692	15.6393	57.3947	42.5373	35.3636	22.9688	39.5069	27.05	26.8154	22.1111	85.0566	22.2763	24.0656	76.1471	13.4533	20.0351	10.9577	8.13513	12.6406	7.13636	12.3117	16.2179	20.4677	7.26984
	12.5875	20.7385	25.9688	28.8571	7.5	18.9821	21.4118	13.129	13.5	25.2025	14.9492	5.53333	11.0256	19.6154	16.6184	45.1282	10.75	14.614	71.7143	55.375	36.5614	44.5526	35.7612	44.6232	39.7813	27.4118	11.8507	69.9242	30.8228	31.0147	44.3143	23.0299	17.1324	28.8611	28.8429	76.3188	27.4237	17.2542	87.9286	14.75	20.7429	8.98214	8.7069	14.1786	6.8375	15.8413	16.0822	20.0779	10.3214
	13.7887	26.4675	28.4026	26.3214	5.26667	18.2931	23.0714	19.3	12.3	26.5125	10.0571	5.41096	11.8312	20.127	20.3247	41.8857	12.0299	8.8806	30.4306	66.6849	45.5373	25.3243	23.863	36.1538	44.1471	25.5526	12.3125	48.0267	25.1125	27.6119	39.7119	42.4521	14.3492	32.597	34.5063	81.1897	19.871	25.1304	67.7403	12.4333	20.9831	11.7763	8.22727	17.4189	6.48333	16.5333	15.4533	17.1385	6.93333
	10.2692	27.1299	19.6949	27.1791	6.25	18.1493	29.8571	11.7403	12.15	17.25	11.4426	5.79487	12.9571	30.8194	23.2917	32.7534	9.91379	13.2429	22.4533	44.95	34.1538	52.4384	26.7925	43.1333	49.6154	19.9872	10.8	62.9167	32.2857	22.6301	40.8462	54.5493	19.7463	30.75	20.4828	94.6962	11.2167	19.1923	74.2381	12.2545	20.2603	7.87671	9.25	17.358	7.34247	18	15.6267	16.2143	7.4
	12.7692	14.1857	23.7179	24.8475	8.52941	21.76	28.25	17.9706	15.3016	21.5658	11.2969	5.21918	8.60274	21.4459	16.2222	27.7778	10.4935	14.3077	34.3239	80.1884	30	53.3393	20.5075	44.6441	44.4426	19.5658	13.1791	66.9375	43.039	17.5507	41.1429	25.6269	31.4267	17.2785	42.2533	51.7971	21.058	26.9107	54.8947	11.6232	19.6087	10.0959	7.8	17.7792	4.97143	13.5676	15.0897	11.5942	7.98551
	11.4259	13.5593	27.0476	33.8082	9.94737	18.4324	35.8235	15.0267	11.4872	23.7541	14.3902	8.96104	10.8831	22.6418	16.2029	37.0769	8.22785	32.087	17.6607	46.8923	18.7436	31.9873	21.2273	41.0541	32.803	15.4242	20.5179	51.8451	33.6923	16.16	42.5325	50.5385	15.0128	32.5536	22.1831	92.3158	13.9744	28.0492	42	25.2388	21.3158	7.2381	8.26582	23.1948	6.03947	12.1034	13.75	16.9143	28.2034
	13.1034	16.4306	19.6714	30.4521	11.8333	19.087	28.8125	13.4507	12.5211	24.3973	14.4359	5.37805	10.1316	24.3375	16.4521	28.8219	11.8378	18.3731	30.4265	75.8947	10.5893	26.8514	10.8226	24.9692	39.8154	25.6719	9.22785	53.55	49.8841	15.4462	41.2055	42.3	11.1714	34.2821	24.8194	66.5882	18.7612	34.2025	37	10.4853	21.9452	9.50685	9.53448	12.4333	6.50649	12.5634	11.3418	16.75	10.2763
	11.3425	19.2206	21.6094	29.9818	8.55556	14.2353	22.4	13.0127	10.8788	22.1169	14.7818	1.75862	10.575	22.1077	26.4872	23.3378	12.8933	12.8551	35.9074	48.1806	22.5694	53.871	16.1803	30.8676	50.2254	18	24.7917	70.6316	42	18.3014	28.0286	48.3731	11.3684	30.9464	19.2034	89.4507	18.9643	25.1316	76.6515	8.01754	25.7966	10.0769	7.60606	17.9625	5.88312	7.64474	16.2821	20.0526	9.12857
	11.2813	18.2877	25.3671	35.8261	7.4375	24.7746	28.2222	12.541	18.5455	16.6066	11.8684	4.62025	10.7922	37.5357	17.8052	32.1081	9.91026	19.1029	30.8462	62.2179	37.2267	53.4464	10.641	40.3418	48.0423	22.6456	13.7231	74.0667	41.4211	12.803	42.5972	44.7867	29.4928	27.7049	27.6	41.1625	26.6184	26.6301	81.1667	14.4821	18.925	9.07018	5.86957	9.87879	5.67797	12.2742	14.4203	24.8919	8.8806
	9.97183	19.3286	30.775	34.4615	5.93333	17.8947	29.1053	13.942	12.7105	19.2436	11.4444	8.45455	11.1216	24.3125	14.9853	41.3226	11.0469	16.7536	26.4615	59.7215	37.4744	45.925	28	38.5195	48.0769	17.8382	17.8684	71.1096	48.1757	15.2373	40.6974	47.2838	29.3418	28.831	18.4	55.6933	12.284	29.8772	80.9437	9.87692	23.0649	8.92982	10.08	19.2568	5.73684	9.85526	16.1892	13.6364	27.3375
	8.36066	18.463	21.6282	36.1351	6.16667	30.3793	33.2105	9.91177	13.5526	19.2532	10.5571	5.01429	8.77027	25.2727	18.2239	30.5172	11.1772	15.3731	34.3521	27.8983	31.8772	37.2535	14.8902	38.8649	45.0968	18.1475	21.5758	70.3226	35.9286	20.5949	10	54.1081	22.2133	36.8906	23.2703	88.3649	21.4507	29.3833	64.8571	18.7143	23.9028	9.76271	9.375	22.4	6.97183	7.76812	13.3714	19.0536	13.7368
	9	14.1833	26.1228	28.1333	7.625	24.0986	19.2105	23.1667	14.641	16.7722	10.4833	7.26923	15	19.0127	19.5634	30.6545	9.36	22.6795	28.6806	32.0429	40.2	46	11.6316	46.2286	50.5513	15.0896	13.3684	65.9565	39.7049	23.625	7.61765	54.9231	16.9494	28.1304	18.5606	89.3846	63.2308	23.6053	64.0641	12.1944	23.6406	8.13043	6.1	25.4127	5.18033	10.1311	16.4107	15.9104	6.22222
	9.16667	23.0702	22.375	27.3443	5.9	26.5161	26	21.6622	14.7536	20.8036	13.0789	6.09615	12.725	16.125	16.6786	49.7973	12.0714	13.2152	50.0735	55.2424	26.88	44.2429	21.9683	41.1772	47.9452	15.4444	11.6406	49	36.3582	18.3243	11.6286	47.1282	19.9559	33.2222	18.6557	93.7468	65.4426	15.6167	75.8276	22.6885	25.3824	11.6154	6.25352	16.3951	5.21667	11.6552	17.4	17.3485	9.52239
	10.3014	17.5938	31.137	33.1857	10.7368	24.1067	21.9474	19.1351	26.0667	22.7857	12.5238	7.46154	12.4118	27.8947	18.4638	34.7759	10.0169	15.3088	23.0448	45.3793	39.6438	42.875	26.6933	29.1154	44.6914	16.0164	21.0789	59.6623	35.4386	14.25	10.9344	40.4262	21.5714	38.3333	27.1667	67.2154	49.2394	26.3797	62.4737	20.0351	18.1746	8.38028	6.78378	19.6333	5.60317	13.8955	20.9286	21.3896	7.15517
	10.3836	13.7703	27.9367	24.5844	10.1111	16.5082	25.3889	12.8871	16.3333	19.5122	11.9828	6.27778	10.4483	22.3676	18.2759	30.5077	10.4833	19.3462	28.5128	87.5217	41.0606	47.2667	26.6716	35.6667	31.9091	21.2466	22.1408	38.9688	30.8611	19.8125	16.5263	65.7101	20.4375	41	24.9153	71.6962	62.3056	23.5676	56.931	10.7895	22.7018	9.71795	6.97143	12.2025	6.07692	10.9254	20.1795	27.5345	6.91667
	9.20588	26.0143	23.5286	45.443	10.4706	22.6154	22.375	7.37805	13.2237	15.0256	11.3881	5.07273	13.3833	18.3378	16.0735	42.1549	11.1429	14.8235	27.9444	55.4265	35.1053	58.431	25.0411	16.5593	20.4559	25.9103	12.863	36.1111	45.5077	27.2174	13.0923	57.5147	13.2192	29.7941	21.5	81.3974	57.0667	30.6271	48.1333	19.4366	27.7848	8.11765	6.15385	15.7975	6.38462	13.8333	18.0779	16.9333	6.27143
	8.13115	27.4308	26.0508	36.0484	6.11765	24.2075	22.2941	8.46154	15.7941	22.0746	8.62025	7	8.17241	26.8971	20.1563	23.7544	14.6418	18.7167	42.8592	63.8667	42.925	40.4	24.1571	26.0548	43.5811	25.3378	8.70492	77.2099	41.025	11.7705	16.6029	45.1299	18.1884	40.1316	20.5507	87.3875	67.3478	27.56	59.6364	25.1406	20.2222	9.4359	8.44828	10.2576	6.11594	9.45588	22.087	14.8442	5.66102
	8.07353	25.2436	19.6757	28.5	9.1875	18.371	28.7143	12.4	14.8143	18.9706	10.0633	6.35714	11.7468	25.8696	20.7042	29.6234	14.3659	16.825	33.973	51.7917	33.1667	46.9063	13.087	34.4833	33.2179	13.5	11	69.803	39.9265	12.2949	18.6712	45.6081	29.2787	32.6111	24.4306	84.8571	46.5362	21.7703	52.7821	13.4576	28.6316	8.78788	6.70513	21.2105	6.41667	10.9851	18.7595	29.6351	8.3
	11.3284	15.5946	26.8594	36.5806	8.10526	29.0429	19.5833	38	13.1695	18.4028	17.6557	5.72727	13.8481	19.4211	23.1667	26.7105	15.0588	8.74242	46.6622	50.8831	14.2295	51.8305	23.4	41.4203	24.3559	22.5625	15.2973	85.5077	36.3051	17.4429	17.5763	23.6757	14.6	35.2167	27.6986	77.3684	55.7568	34.7759	47.3611	16.1154	20.7966	8.14063	7.60714	17.9322	5.5443	11.4833	13.6935	30.7931	6.82759
	11.2568	23.2899	20.625	33.589	10.1333	16.675	26.8947	10.3385	14.8077	23.623	12.8289	4.97368	11.25	32.1351	19.0308	25.3571	12.2346	16.974	37.7013	62.2895	27.8939	52.8387	24.9359	20.0857	45.3165	27.481	8.28986	25.3731	43.5254	13.2703	11.1786	42.803	25.8966	24.375	38.6849	49.4478	51.5333	27.2346	63.1034	25.0597	25.3333	9.01333	7	10.7051	5.82051	11.2692	17.55	18	11.9355
	11.4179	28.2059	24.0469	28.7222	9.04762	20.1343	21.9474	13.1053	13.4267	25.1081	10.1842	6.57627	10.6027	24.1429	21.0299	17.9444	14.45	12.0395	29.8545	79.9375	41.4828	38.4737	18.038	39.0256	38.6351	20.8689	11.4805	70.661	69.7031	11.2308	8.9726	54.0986	30.4714	28.5128	21.6269	51.3385	64.0833	19.8358	67.72	22.7167	21.8438	10.7571	5.59701	15.0833	5.85246	12.0351	15.6056	22.5606	6.9697
	9.80263	22.5538	18.5079	30.0385	7.16667	23.1154	25.0833	16.3671	13.6667	9.92308	12.52	6.09211	13.9138	54.303	21.5652	18.8382	13.3231	22.4	36.1176	50.9107	43.1351	32.3284	23	42.2576	44.971	18.6618	12.0779	72.925	41.3293	17.8793	21.6154	60.5254	14.1538	28.2105	26.8696	101.574	45.4928	20.5429	58.24	12.5342	21.1184	10.0455	6.93671	19.5652	6.36842	13.9118	16.9146	19.8767	5.37333
	9.31579	13.0735	24.4058	24.8608	9.83333	22.3529	18.1765	16.5479	14.6818	18.3944	15.9429	8.67089	9.50704	39.193	15.6053	17.5424	11.2083	18.2763	32.6	67.28	32.6786	40.7895	24.9744	43.125	48.2203	12.7759	21.3857	31.2281	54.481	29.8205	14.0714	65.2237	32.0923	28.0833	25.9589	82.2078	47.1818	30.2308	32.5789	16.7971	14.8281	12.5775	7.67213	17.6176	5.70769	9.66667	16.2727	19.6271	5.55405
	8.65217	19.8261	22.5584	30.9861	6.28571	27.8592	27.0667	6.73438	17.1467	22.6429	13.0395	4.76316	11.4179	37.7414	17.5811	18.1471	12.4921	15.8167	29.359	49.3692	37.3167	25.25	20.2	38.2405	25.4706	24.3455	12.4416	29.0571	44.76	21.5968	26.5806	56.7097	21.5	31.6724	28.4107	79.4727	31.5902	24.2787	51.6282	22.2034	16.1944	11.2857	7.13636	21.9365	5.30263	11.2623	20.0641	17.5231	6.67532
	9.18987	17.0702	18.1857	36.2881	8.38889	18.4286	24.3125	19.8333	14.0339	21.2381	8.67857	8	10.6667	30.3	19.1842	19.8182	13.3944	19.9589	36.3443	52.1639	30.1026	38.6761	33.3611	64.5694	40.2381	21.1026	13.5844	60.1429	51.9583	19.8718	25.1061	37.55	15.3462	35.5373	25.8	69.7975	36.52	26.0179	56.9848	13.9531	17.2241	9.86765	6.82143	15.0811	6.92958	8.80769	9.91525	23.7917	51.3544
	10.8209	18.6885	26.9494	24.6184	8.6875	18.5974	21.875	16.4079	15.1486	20.5405	9.1519	4.85714	9.91803	41.0625	20.7	16.6301	14.0308	18.9692	45.443	91.7	33.7222	22.9296	14.625	67.7647	42.4154	22.3425	10.8974	57.9481	47.3108	11.2208	35.7333	67.7969	28.0972	35.1358	21.6438	110	29.2436	23.4923	55	24.6418	20.6308	12.2344	6.36709	10.6471	6.44643	8.63636	17.9836	16.1831	14.9118
	10.9167	17.0278	28.1739	19.0164	9.52941	18.9589	13.9	12.3281	14.7895	20.4625	12.7538	6.3375	11.0282	43.038	18.125	15.32	14.9464	21.1571	26.6842	44.8806	28.4848	53.6721	29.4	49.5075	44.1	11.7377	15.473	34.678	42.8451	17.0263	25.4063	53.0606	17.3729	31.5455	22.0909	81.1077	25.5775	28.5357	62.2	24.8551	16.0448	9.78378	9.19231	15.9063	7.01351	11.411	13.9265	20.7692	15.0139
	9.38182	33.1719	28.7576	18.6102	10.6875	17	21.8333	16.2899	14.7125	24.3281	10.7945	5.03279	10.7288	30.5775	15.971	13.9344	11.6	14.875	35.2338	57.0933	38.3289	26.4559	16.4103	39.141	31.1096	20.1	16.0139	61.6286	40.7403	20.3649	29	41.8101	21.5614	33.7027	21.7705	49.0617	28.1159	29.5077	67.2333	10.875	13.625	8.89063	5.75	17.5	6.88462	7.09836	20.4932	19.5205	9.48148
	9.35897	30.16	19.05	11.2222	6.92857	22.0571	21.125	19.1071	13.8361	26.359	13.7432	9.24286	11.1351	36.0135	15.2899	12.6623	11.0615	11.6719	32.2394	75.8276	38.2464	31.3944	29.9726	34.4868	37.7213	22.6667	8.67105	66.0714	37.4744	16.3333	22.7397	51.5156	17.6533	30.9104	25.8793	44.2027	48.8	35.4737	62.2059	30.3906	18.4	8.54054	6.70513	9.18841	6.34783	11.825	18.6447	12.9385	10.439
	10.5968	31.4756	29.6282	13.6029	7	27.7353	24.2105	15.3485	8.88525	18.6316	13.7119	6.09333	10.9828	38.5069	16.8519	18.6333	15.5075	17.8267	29.4531	71.2658	29.95	49.0167	22.8088	51.4058	45.0625	24.3247	17.5844	76.2982	38.1739	32.8704	24.5932	52.2857	13.375	35.1899	26.6	99.5763	57.5417	29.6389	64.7465	13	14.9265	9.3375	6.73913	22.4828	6.35065	11.961	18.2361	15.5161	7.59211
	10.6154	27.1014	29.92	24.5584	15.4706	28.1818	15.85	13.7162	14.5823	20.8718	14.5972	6.125	12.6154	42.7903	21.6184	40.7846	10.8929	12.5395	28.7568	63.5797	29.7105	53.3947	29.1385	39.6667	37.7727	18.8475	21.5132	74.2	47.3562	23.2055	40.4167	36.2581	20.5811	36.2078	14.7692	80.3968	46.25	33.3231	59.6462	18.3699	16.6716	9.76667	9.47143	15.1842	6.67143	10.2	15.4478	15.5313	9.4375
	12.2568	24.1967	30.9429	17.1519	11.9444	21.6203	13.6471	11.0411	15.8806	19.1897	13.5818	9.07143	9.98333	38.5286	18.3291	13.2941	11.0435	18.8806	35.5526	71.5694	50.6623	28.5672	13.3333	43.8462	31.5352	27	23.2051	47.4583	42.8333	20.7213	18.1667	58.3846	27.3833	28.2239	16.8462	99	56.9265	40.0526	56.4795	20.5172	13.3231	10.1429	8.63513	13	6.31944	13.4051	18.8158	17.2838	7.44595
	14.9865	26.325	24.2987	17.6721	11.4118	26.4342	14.4706	17.1481	16.8537	15.3333	10.3467	4.25926	11.8571	37.0395	14.9254	29.1818	8.22078	14.1392	32.3333	59.1667	40.7692	56.1897	12.3333	37.5938	19.1282	21.7031	9.72464	58.0175	33.925	17.5443	46.8961	36.2933	18.4868	21.459	23.8649	106.444	41.6786	35.5	57.5362	9.08197	24.2969	12.5278	9.15254	16.3158	5.71053	11.9846	17.9833	15.7818	4.71622
	9.32468	24.0725	21.8393	20.4306	11.2632	20.4286	21.2353	20.0526	13.4286	24.64	12.8293	4.52727	12.3833	37.1169	22.6508	24.5571	11.9219	15.2237	31.7571	62.5424	44.4189	48.6667	13.4688	29.8986	45.7778	25.35	20.0641	78.3108	42.8644	13.322	39.0641	20.2857	20.4304	29.2222	20.931	108.395	45.1607	24.1944	56.2097	19.0278	22.1833	8.24675	7.7541	11.2597	5	10.1228	22.962	18.7321	6.32813
	10.0164	21.411	25.0986	16.7647	12.4737	22.8026	19.4706	23.918	15.5634	22.321	12.5417	6.46667	9.01786	42.5	14.8696	13.0147	12.7703	17.3889	32.2597	41.9605	37.6625	22.9394	18.7778	41.5846	44.7895	13.1642	9.86207	71.125	35.2154	17.9359	28.3043	55.1711	26.6769	26.5	30.8333	60.9737	46.8667	26.8429	70.7941	14.7656	22.6094	10.8354	10.2	16.7671	5.88136	11.6324	12.169	20.4063	7.225
	13.0123	26.15	20.8875	21.7105	10.35	26.0517	19.4211	24.5211	14.0167	23.6724	12.2121	5.60938	7.4026	55.5909	18.4237	13.1143	10.9211	14.5455	32.2881	53.0411	31.4533	40.3966	21.15	37.4483	49.7763	20.56	10.3333	59.4359	21.6892	21.6119	29.75	50.3333	14	33.3971	19.3382	74.1829	29.6833	15.4918	83.0139	18.0152	25.9375	9.32468	6.68421	14.0667	5.86885	11.8026	19.4605	19.4706	7.88732
	12.4138	25.9828	16.5574	28.9625	9.85	21.4262	12.8125	29.5256	15.7368	13.4478	12.4359	5.66197	5.96053	44.1795	19.7436	28.2667	10.3521	16.8358	40.2623	36.8246	36.1974	66.459	18.7761	52.5763	43.8769	28.4179	14.9467	82.5357	50.3333	23.4265	20.7632	46.8108	15.0606	31.7857	30.1695	93.5405	29.5556	20.7639	97.2615	21.5769	19.1273	9.8169	8.83117	18.0323	6.21053	10.7692	17.5325	16.15	7.42857
	12.1892	19.5	28.2712	22.9153	12.5	27.8082	16.4286	19.2375	11.2535	17.7051	7.73438	6.46154	10.0328	28.65	14.2346	19.9828	14.3929	25.8302	23.2	55.5	12.375	43.24	18.2025	55.974	47.6102	20	10.5797	61.2623	50.082	21.9351	31.058	49.5763	16.6714	35.2754	30.3692	69.4429	22.7051	36.2987	81.5738	13.9385	17.8621	8.72581	7.42424	12.5132	6.32468	10.3158	13.2787	22.2875	6.55072
	10.9322	20.7321	18.7	17.9846	10.0476	22.6379	23.7368	16.9107	5.54795	17.6316	10.5789	7.95833	8.11475	36.3699	16.2903	23.9241	12.0339	18.5479	46.7042	70.2353	21.6066	56.4933	17.6786	53.4638	41.4925	16.4154	19.8824	62.8148	42.5616	11.403	27.9394	47.6795	16.746	36.4324	24.9016	76.069	31.7051	20.5513	80.4429	11.6269	21.473	10.6842	7.31818	18.1392	6.16667	13.0128	17.2069	21.6389	6.87719
	11.6203	19.2911	25.6538	19.1077	12.875	17.7121	10.6111	19.1639	3.86765	18.4177	11.2208	9.60714	9.96364	40.2963	21.4531	18.6164	14.5	12.8136	48	56.1169	43.8594	71.697	23.6957	51.9385	39.4868	21.0345	13.2059	77.0141	42.1077	11.1045	28.557	53.3108	11.9577	29.3167	29.9194	52.2466	26.7727	32.2838	65.5	14.2143	20.15	7.50725	8.47887	15.8667	4.89286	12.1176	10.2857	16.4595	37.6053
	7.94118	17.2727	14.4375	25.1538	7.72727	26.7931	13.1538	12.7368	16.0282	23.7966	13.5075	3.98333	8.05128	44.4931	18.0833	18.7027	12.6389	17.1429	41.0133	89.5455	32.6579	25.4638	22.45	47.791	30.5062	17.662	10.0909	60.3562	30.3188	13.8861	50.6812	17.5	18	32.193	23.5667	79.4783	40.931	16.7941	64.6032	10.5085	13.7639	6.31034	6.95455	23.9595	5.94444	9.29032	20.697	21.3929	38.6607
	9.62687	24.2542	27.7284	27.2319	7	20.6479	25.625	25.3043	11	12.9286	11.6462	4.7027	11.0508	47.5857	21.6351	22.697	13.1695	17.303	26.2987	53.8358	34.7763	50.6026	24.9825	81.125	29.7121	16.0435	22.9206	60.431	41.0897	15.3485	28.5833	28.45	13.9107	37.5714	37.7647	65.2537	30.0536	18.7237	68.1096	15.9032	18.8769	7.43077	7.01786	17.4375	5.05556	8.44828	23.6667	18.1	14.425
	8.61039	19.322	17.12	17.3239	12.3158	21.5893	34.6429	16.8974	11.6207	19.8	9.55128	6	6.16949	42.3913	18.1519	18.7722	11.6857	11.9254	30.4333	66.6119	29.0139	27.1558	21.95	63.4167	40.5167	23.625	11.1667	60.9429	43.025	14.2154	22.7826	28.5439	17.6026	38.8571	24.2933	83.038	28.8378	22.5256	65.5536	10.5	18.7286	8.84483	6.16883	11.1447	6.54545	10.9103	20.3774	23.5231	13.3167
	11.5205	16.8462	15.4079	26.0282	7.05	21.4265	30.0588	8.49333	10.2308	24.9855	13.641	4.60526	8.33333	47.1639	16.0169	7.85	13.5	18.7183	42.9298	53.2143	26.803	44.9747	23.0513	63.6364	46.8519	21.0152	11.0725	70.8929	43.0508	29.4444	28.3175	53.7576	24.3289	40.1754	35.8485	67.3968	21.2951	24.5246	65.6479	23.5286	21.3235	5.98246	7.51948	10.4857	8.08955	10.7794	13.3333	15.629	10.0548
	9.125	19.5128	23.973	26.3333	8	20.5139	28.1667	19.9873	13.3538	18.2414	13.2933	6.64103	9.68116	46.4561	16.3194	9.13889	11.4918	13.2	24.7215	64.8378	22.791	23.5303	19.0357	48.274	19.2317	19.1184	23.2333	43.3036	48.5753	17.8806	27.9063	19.5714	36.3582	30.1053	27.7727	48.5513	23.4063	33.2911	63.1406	12.9821	18.0714	14.5091	7.70833	15.3077	6.15254	8.40984	17.3418	18.4	9.91139
	9.38182	26.2769	23.9103	25.2821	10.5	19.9605	26.8824	18.4861	11.1846	20.2667	13.0395	4.41026	13.6324	43.4615	16.3548	1.39241	11.7586	15.7368	42.9595	79.4872	36.987	25.5714	15.5	64.806	41.9706	23.3788	14.3699	53.2051	44.6765	20.2632	34.3	54.0822	19.7237	32.5323	32.4521	86.5	42.4805	23.2464	60.3816	13.2462	19.1184	10.3167	5.49351	14.8947	7.13846	10.8718	13.2361	16.0147	7.67089
	10.1571	17.2899	25.4203	14.5231	9.05263	11.3393	32.9231	14.3611	10.9359	26.3067	11.9483	5.875	11.8056	29.2308	17.5538	8.50725	15.1449	10.7089	38.8772	68.6104	29.2949	45.625	24.2329	52.1515	52.8537	20	21.0143	55.1039	42.0137	28.4462	13.7125	41.5147	16.4416	42.1707	32.8	50.8831	35.6812	31.0658	69.28	12.2639	20.6795	6.64557	7.125	14.1571	6.07042	10.8608	13.7468	32.0526	6.88608
	10.3924	17.5714	16.4643	28.4286	9.71429	14.5	25.25	17.0303	14.7595	19.2034	12.9429	2.85714	8	27.2361	20.8701	9.78082	11.1692	20.1579	36.1579	50.4051	27.3103	29.662	18.7143	59.75	45.6271	15.3692	26.3867	74.3014	32.6104	20.0667	27.7015	55.2329	18.6286	28.5211	30.6351	53.0857	19.3243	18.3553	56.68	24.0125	17.5526	7.22059	8.38667	18.0735	6.43548	12.7536	14.7321	41.8356	5.20896
	11.8841	22.9474	21.6049	21.0128	8.07692	18.0833	31	16.0704	12.5946	20.7931	17.2899	6.01282	6.46154	42.0132	21.8481	9.9403	16.7654	20.7179	34.6897	54.303	22.7059	26.9844	14.4035	66.5696	50.8769	12.8387	14.541	59.1833	62.7353	12.7105	25.9831	52.2453	23.557	21.625	27.7568	51.1936	41.3	29.1594	49.2542	28.0286	23.7792	9.03125	7.74026	13.8696	5.8983	7.96667	15.8028	17.8846	9.55128
	11.1846	22.2131	21.3067	19.9315	9.13333	13.7468	26.4118	24.3906	14.8545	19.3333	11.4	7.19481	14.141	26	15.7361	8.02564	12.775	16.3026	40.9125	41.1216	17.0441	44.987	19.9143	42.0779	18.9221	18.7949	14.8393	48.7195	36.8615	31.3607	41.8	24.9833	15.8261	31.2603	47.6923	90.4416	16.9104	30.7826	32.3607	12.431	17.918	10.1343	6.52308	14.1585	5.91304	10.4348	15.0133	17.0175	6.87013
	9.68	20.0789	20.9726	17.6393	9.75	17.0625	21.5294	22.6857	12.1216	17.9275	11.4783	4.43636	7	30.0441	13.5758	10.2537	11.6441	17.3108	36.974	63.082	52.3385	41.5658	27.2917	56.1351	34.8889	11.1746	18.8514	55.0339	43.5357	15.697	29.9286	60.0526	23.1207	29.7368	33.0274	82.0375	29.7288	14.2237	37.8077	25.1053	20.1	7.36111	7.02817	17.3529	5.33846	13.0274	16.2273	19.3143	5.52564
	12.6709	19.7018	15.8272	21.7895	8.75	16.7564	23.6842	21.7966	11.7679	28.3623	14.4938	9.65672	6.9375	38.9483	21.0968	13.5909	13.1077	17.2687	38.4667	85.029	38.5	24.7333	18.1408	64.6552	49.0385	15.8108	10.3289	26.12	48.375	30.1	39.8833	55.2203	28.3421	32.3636	34.76	62.4487	20.2	19.8194	30.3881	10.3934	20.9661	15.8475	5.96203	12.6029	7.18841	11.4923	14.6875	23.9178	8.81081
	11.9403	14.4068	24.1724	28.75	10.9474	17.4459	19.6667	23.1286	10.7018	24.662	14.75	3.58621	11.0274	29.726	15.9714	13.3333	13.3472	15.1077	30.6418	57.7941	36.3676	24.0137	15.7468	59.8971	48.4857	18.3875	21.7	61.3699	41.8077	15.5965	29.7937	65.2462	20.8194	36.4559	31.4776	50.7368	41.6557	30.2222	28.7931	21.0286	17.3088	8.34615	9.37313	11.4923	6.91935	10.6522	16.5469	13.8475	5.23077
	10.7746	25.8065	22.3429	20.3971	5.77778	17.8833	21.2308	36.9	11.0875	25.2676	16.0133	6.53226	8.37931	47.3108	20.0857	14.0135	11.3521	22.6308	54.5211	58.0143	33.3889	51.8116	29.8667	53.8636	33.7742	25.35	18.1053	60	39.3043	28.6667	19.4127	47.5606	16.9474	31.7436	33.8841	69.7377	35.5846	31.541	31.7794	10.2059	21.0328	6.975	8.25974	12.3472	7.76271	13.7794	18.2188	20	7.8
	10.1471	27.0278	15.6964	20.4714	7.76471	15.7848	18.2857	28.1733	12.1486	23.2973	12.974	15.7895	12.9265	27.75	18.5968	11.7273	12.3286	18.9848	39.6267	72.4933	36.3871	47.2586	10.4219	34.3649	64.2051	16.4937	22.481	73.7625	35.6567	16.8644	27.3913	32.8767	10.9014	28.013	33.25	74.1625	24.7826	20.3117	38.8448	8.85	20.6029	7.45833	6.02857	12.55	5.83333	12.6286	19.2838	27.7833	12.1519
	12.5588	24.519	25.9286	32.0159	7.44444	21.5	22	10.3393	14	16.0152	10.5256	18.5395	7.82667	36.2462	17.1356	13.5	9.58462	16.9167	32.8125	52.2295	37.4603	48.4286	15	43.9846	18.5	22.9167	15.6207	78.0845	39.7105	11.7857	29.8065	32.076	25.7931	33.7722	21.6835	58.6379	26.274	23.15	62.6857	14.9028	17.9275	7.32432	6.94643	15.403	6.39394	9.27027	16.4194	16.44	13.2615
	8.91892	19.6557	25.1829	26	9.10526	12.0313	14.2857	19.8205	17.1892	26.807	11.6571	12.7705	10.1618	33.9853	16.9559	15.8718	11.3947	19.4769	32.726	73.9429	40.7391	38.6835	22.1538	57.7937	49.5536	24.2833	17.1392	62.8537	38.3594	25.6094	20.4	25.575	10.6027	25.5432	32.9359	41.5821	60.2895	15.4348	32.2368	12.1613	18.0789	7.80263	6.67105	16.6883	5.85333	12.8358	16.141	16.3667	6.12821
	12.4805	19.5263	23.8	19.2949	13	21.9821	16.2632	23.0656	10.7945	24.5455	4.62295	10.1803	8.17333	41.1143	13.5517	21.3462	13.2603	12.8594	74.0615	53.0714	22.0676	59.1974	10.8228	54.0571	33.974	21.0847	17.5493	57.6379	52.425	32.0517	30.5574	35.9494	11.0548	34.0789	26.7179	108.707	32.5946	18.2656	59.2162	14.7538	19.0405	10.2969	6.48611	14.5	5.41818	10.2162	18.0758	11.8625	7.69231
	10.4744	28.3636	20.7465	27.1013	8.06667	14.1791	16.2353	18.1818	13.3099	23.3108	7.56923	11.2203	11.6184	52.1034	18.9464	16.2632	16.25	14.875	52.25	55.6618	40.0571	39.2125	15.0135	66.8308	48.8148	25.8833	7.51786	64.1528	41.9296	25.8472	26.5072	38.8378	24.2027	28.3091	35.2667	68.4667	25.7778	11.7179	52.4079	13.1375	16.2436	12.5	6.56164	13.2931	6.39706	12.28	17	23.9167	7.92308
	11.1429	25.5067	20.1688	20.3448	6.55	19.8026	32.3333	28.9437	14.0328	16.8167	14.0328	17.4231	10.4098	35.8816	15.3538	18.0862	11.9545	12.5455	43.8205	28.9737	37.3718	23.5972	22.7222	60.4355	21.9355	19.5441	16.4286	48.8125	50.8846	20.3544	22.7458	29.1231	14.1842	16.8689	37.1864	64.8929	22.45	28.069	55.6032	11.5893	18.6316	6.67241	6.91045	16.0617	6.21667	10.5278	13.6338	22.7821	6.55357
	11.0169	23.4262	21.44	10.942	9.66667	20.6234	22.4706	16.3521	10.7	20.169	11.3026	19.9625	4.52778	39.5	18.4737	16.6087	8.81967	11.65	34.3529	47.2154	27.6133	49.8929	16.5875	65.3771	31.3718	20.0256	13.623	80.8718	31.8814	20.9455	32.0641	44.3333	21.2405	28.7123	25.6538	89.28	25.9718	22.4242	52.1739	16.0952	17.3621	7.1746	7.63291	22.1324	5.35484	14.9041	13.3043	21.4848	4.95313
	8.07792	14.6897	26.4737	23.5641	7.36842	17.3529	24.2105	19.3857	15.7746	24.037	11.973	8.69091	7.81429	36.35	23.9138	16.4493	11.5972	20.5082	43.3333	80.4561	36.7385	50.1286	16.931	54.8451	33.2192	23.5942	18.9114	69.029	51.7966	27.3448	23.9831	25.1892	28.2464	33.4138	20.25	51.6923	14.6	26.5833	56.3816	14.2931	19.7867	9.57143	7.33846	11.4615	6.28333	9.82143	17.8276	24.4722	5.07692
	12.44	22.1519	24.2909	18.557	8.15385	17.1867	19.3333	19.1803	13.625	22.8611	14.1692	12.7901	9.48529	21.8312	17.9737	20	14.0455	16.5614	43.8077	63.7606	19.9296	43.7429	28.8551	58.9138	30.2951	19.3049	13.9153	21.6901	32.8875	31.2	27.3288	36.7922	22.1148	32.1017	29.3733	73.5517	25.3036	30.9863	53.9063	15.0506	20.5	8.45	5.75342	15.5821	6.32813	10.8974	16.359	17.6207	5.23333
	11.9296	17.2571	17.7123	15.5513	7.75	14.9298	22.1053	11.791	13.1375	14.0617	9.28378	15.3793	7.36207	34.7414	14.2051	13.5714	11.2321	17.6316	34.3662	45.3636	48.2571	50.8571	11.5584	51.6667	19.7581	25.0149	14.8154	63.4487	38.9855	14.5556	45.9483	40.5821	23.3559	37.2192	20.1972	84.9747	21.6753	27.3521	41.25	14.7344	18.1964	8.33823	6.25974	13.3913	6.6875	11.1304	20.1644	18.0455	6.25424
	11.6418	16.7759	22.5672	16.1061	9.6	21.2712	19.2857	21.2985	12.9	23.6944	9.68056	13.4627	8.25806	39.1343	12.8833	16.5469	12.303	16.2727	33.8462	61.6667	37.137	50.9333	16.1316	64.7721	54.1795	21.8356	21.9571	55.3014	31.625	18.5875	34.1852	28.0976	18.3506	26.4754	26.0278	80.9726	40.8393	23.7385	39.0161	14.9333	20.9375	10.5692	5.24675	10.2468	6.35065	12.1212	19.2273	16.3226	6.03279
	10.7875	23.3544	22.0441	34.6164	14.9	25.9444	22.5	24.5077	13.1795	21.4342	7.40789	19.2424	7.73684	38.2857	18.925	16.6909	11.4935	28.1818	70.9872	47.6338	19.3559	39.64	12.0633	53.4507	35.9733	17.8254	13.913	54.481	35.5844	25.7463	21.3333	29.9054	19.3718	31.6712	38.4615	68.2083	15.25	19.5342	37.2468	12.8028	17.6349	8.05085	6.94805	13.2763	5.3038	12.4286	16.3151	15.4648	6.48611
	6.8806	16.9714	23.875	22.6491	8.76923	17.8788	9.8421	23.2222	11.7662	17.9516	6.78462	13.4868	10.7273	40.5526	15.4638	20.75	10.9643	12.197	35.3559	55.9655	33.2353	23.3571	17.4429	57.6667	40.679	21.4211	14.0161	60.5641	28.6974	17.9359	38.5507	44.1471	22.5897	35.2063	40.7639	53.7333	24.6	20.4118	40.4872	10.0735	19.5469	5.65152	5.84615	10.65	4.76316	11.5	16.4918	22.5167	8.49254
	9.78082	23.9403	22.9474	31.8281	8.4375	20.7083	25.3333	27.6102	15.9545	26.7313	8.91781	14.15	10.6667	32.6579	18.9	17.2241	10.1552	16.9706	60.4688	47.3429	47.557	58.0909	16.9153	43.9863	45.3636	9.26229	13.2542	47.3816	33.8684	19.8667	30.3824	42.8026	16.4079	30.3103	30.6053	82.1268	18.3239	27.8947	27.0794	13.8375	17.9655	7.20833	8.15584	18.6026	5.46154	8.94915	15.5325	13.8831	7.52727
	10.4	31.569	14.5125	18.8462	7.14286	17.1053	23.7895	35.9661	13.475	24.1486	12.7564	10.541	7.42308	37.2222	16.0513	8.46914	11.3288	11.1818	22.6852	59.6471	36.5833	44.2632	18.9744	66.6	15.475	22.8734	25.9844	66.4861	35.7342	22.7538	30.7647	41.5342	18.4833	37.16	32.1951	73.662	28.8841	12.5246	35.7018	15.6377	19.6176	9.93902	8.21311	20.7532	5.87013	11.7656	13.9254	14.8718	16.3418
	10.4355	26.96	22.7391	29.9747	8.125	13.3529	33.6875	17.375	12.9481	23.6615	11.1077	16.5846	10.0137	45.0147	16.1857	22.025	11.069	10.8358	30.8462	48.5833	42.9625	43.5357	16.9589	50.125	34.5526	18.8906	9.52055	69.1867	42.625	17.8267	31.1719	56.3846	13.8644	33.6842	36.5441	80.35	26.75	19.56	59.0256	19.2466	17.8077	8.28571	8.35385	16.443	6.60526	11.8308	15.6545	25.9077	8.07576
	8.87719	23.6364	18.038	14.6545	10.5385	10.9825	21.7222	23.8571	13.5068	19.9861	10.2879	17.6029	10.8286	34.4828	20	10.7759	13.0351	16.2338	32.7945	50.6393	32.3816	47.5352	23.8026	63.2174	35.7639	13.4348	17.1159	65.2466	36.7966	11.9636	19.3377	40.0725	13.2632	34.7975	46.0423	67.2712	22.5833	14.3175	38.4667	17.806	24.7833	6.2381	7.49275	13.9054	5.02778	6.58108	16.4925	18.1739	5.55405
	8.82432	28.7037	18.3509	23.0141	8.88889	12.4189	21.0625	23.1538	12.7971	27.7667	10.4912	14.1781	9.21918	26.9403	21.3016	20.0735	8.66667	20.0909	35.039	59.3766	40.6081	24.55	20.5135	47.9706	35.0959	29.2273	16.5246	67.5	51.2632	23.1525	38.4937	42.4167	15.8289	28.1688	36.0882	75	18.3214	23.4805	43.4429	17.1754	20.1268	6.51316	9.12	13.6724	6.76316	10.4737	16.9028	23.9054	5.98246
	11.8421	24.7333	25.7568	38.507	9.1875	14.9492	26.6818	10.8551	10.7286	19.9153	11.8158	15.359	9.56944	36.9333	14.4722	14.6429	10.2083	17.1356	32.3571	47.4058	37.3333	31.0164	11.6974	45.8667	39.6962	17.3636	23.8475	67.0357	33.15	22.2857	23.6795	46.473	16.3562	29.7838	17.4789	80.1014	18.8448	15.7969	46	10.7414	15.6234	9.28788	5.95652	12.9818	5.23188	11.7333	16.3247	22.7162	6
	9.07792	20.9412	18.3594	20.5938	11	17.1081	11.6667	24.0667	12.7895	16.0714	13.3621	14.9324	7.18033	31.6349	15.3623	13.0519	9.25974	16.05	12.0588	48.1311	49.1493	39.4935	18.9855	41.2895	34.8481	23.4737	11.5538	64.4559	54.3	21.0633	28.8929	49.5	11.9104	28.3636	21.0143	84.4928	20.6667	30.5443	64.8793	9.22368	18.0886	8.8375	5.80556	17.1967	6.87879	14.0704	17.8421	20.4058	7.61538
	8.7931	15.7143	18.6462	22.8361	9	15.25	22.7333	21.5	15.9091	21.7333	11.129	10.4857	6.81579	37.5385	13.2278	22.8689	13.6769	20.3714	11.4937	63.4118	35.4	67.8824	13.4103	63.3768	27.76	28.5	20.0141	62.2192	34.4384	22.2346	37.1159	34.3485	21.1	37.3553	41.2667	85.0345	13.6232	22.0606	74.1757	13.1549	25.1579	7.44615	7.04225	12.15	6.62338	9.62295	19.4286	16.6197	7.37931
	10.7647	15.0556	20.4394	26.7308	8.57895	14.775	28.8421	33.9041	13.3036	19.3239	14.5063	13.6812	9.76316	48	17.3846	16.5263	14.1429	14.4714	11.6282	66.6825	28.9872	46.15	24.8816	57.1642	34.9104	16.3793	16.2941	88.7564	33.0303	25.0625	40.4231	48.4783	24.6364	30.2576	22.1429	93.0615	37.8955	16.6029	62.3333	9.85333	19.6579	9.85714	7.5974	19.3582	6.33333	12.1724	18.0506	18.7671	7.49231
	12.5854	18.7813	15.254	17.8904	10.5294	15.873	39.0526	30.9367	13.5949	21.0167	13.6462	16.0164	8.07576	38.8814	15.4156	22.8136	9.36765	17.0769	14.4928	77.0508	49.0175	46.6543	20.6456	56.25	38.7119	15.0857	19.2273	71.5128	42.2361	18.4933	38.9459	60.7324	15.1525	19.0185	35.1452	88.6607	23.5946	22.1125	100.293	17.5735	21.5172	8.11539	6.91304	12.3662	6.28333	10.8356	13.6379	28.2857	6.56061
	10.1077	18.6567	24.4559	27.0536	9.21429	16.9701	25.7619	42.9701	11.443	18.3036	13.3036	17.9875	12.3553	41.6379	17.9351	17.8305	12.1667	10.7049	10.12	49.0676	41.5556	45.1563	13.0317	50.7059	41.0132	22.9118	12.2895	68.2467	41.859	30.4384	37.4211	41.3676	15.9853	34.7867	31.4	96.84	28.1071	22.2923	85.7969	17.6949	17.7206	7.80263	6.82051	18.3276	5.76316	14.4754	16.8784	10.7375	7.2
	10.6056	17.4306	26.5641	39.038	15.0526	13.8077	26.0588	28.5522	13.4483	19.5738	6.22973	13.0385	11.039	43.4722	16.1364	14.9459	13.4615	14.1449	13.3684	69.4462	33.0286	16.1852	13.3692	49.3521	48.4098	20.3529	10.1053	74.7714	34.2821	18.7467	15.3649	49.1282	13.7719	39.1406	26.56	67.3947	17.3043	14.9178	78.6076	11.75	15.7846	10.5574	8.39744	11.9322	5.78571	10.3393	16.1406	11.9531	5.64865
	10.029	18.7833	23.8103	18.2679	12.4444	17.925	29	28.973	13.5641	23.25	10.069	12.1714	9.07895	26.4328	13.0125	20.08	12.0455	10.1692	10.1061	45.1772	30.7344	50.1765	34.7705	58.3103	33.4247	17.8571	13.7125	66.3509	35.5833	27.56	28.5088	57.8667	20.5938	29.1125	44.8026	99.4935	38.0526	15.9859	39.0366	11.806	57.9306	10.3243	6.68116	11.7013	6.24561	10.519	15.6104	12.4127	6.96721
	13.5606	26.1552	23.1818	19	9.8421	13.4684	22.9375	38.15	15.3378	12.3056	12.0123	14.9833	8.50746	31.4103	17.65	18.2133	16.7368	13.4267	13.7808	65.5333	33.0556	17.6618	19.0127	75.16	51.863	23.8548	19.3038	74.5152	36.9831	23.7231	39.4286	40.0533	14.7333	34.1034	29.2027	86.831	18.6234	16.6267	31.3824	7.92857	49.1515	10.7639	6.66667	19.1034	5.31818	10.6615	15.4776	11.2	45.9828
	9.775	26.0781	15.5263	23.2794	7.47059	10.7763	27.3125	28.25	13.1818	21.2923	14.8289	16.7838	12.4416	33.6447	19.1923	15.9355	10.6607	13.0886	11.3291	58.3594	33.0127	30.5	29.8987	63.3239	25.0571	19.0656	13.6806	58.5139	35.1803	19.6494	25.8442	63.8788	19.7	31.9524	23.3418	84.4125	17.7468	19.2031	29.3276	19.5132	35.1757	8.9	6.92105	11.7123	5.84211	8.75	17.1806	10.4225	11.8056
	9.37931	16.8611	15.4493	21.913	13.5	13.9138	19	26.7432	11.0417	21.3462	10.7662	14.193	8.60294	43.2879	15.2537	13.9577	14.8243	18.2703	14.7975	74.1096	38.2576	46.443	24.1148	64.0857	56.2073	22.2154	19.975	79.4	39.137	28.4156	38.6341	46.55	22.3974	38.8393	24.8448	84.6269	21.7467	28.7848	97.5616	16.7231	31.7031	7.12121	6.98684	7.23529	4.34211	10.0769	12.9836	10.2917	10.5696
	10.8889	22.8769	27.5	16.7541	7	22.5063	26.5	29.9254	14.0893	13.3103	9.3	9.74324	8.61039	39.3625	15.3974	15.8101	9.0411	11.7385	11.9189	60.4035	42.2833	30.8197	10.2951	58.0164	35.5079	18.2985	10.2029	67.7429	44.8545	28.3571	25.1053	19.0893	16.08	38.6571	37.5932	60.5846	31.9846	16.6333	85.961	17	61.3836	7.09859	6.79104	14.7215	5.5	12.3182	20.4026	12.1714	12.2321
	10.6923	22.1781	39.557	17.0317	11.2778	13.1972	15.8824	18.7971	12.1791	18.7797	12.3151	19.8103	7.16901	36.2154	16.9577	17.8889	10.4247	18.9459	13.3571	86.3064	40.2903	25.5143	15.974	58.6447	32.8364	21.7945	12.2754	55.8806	34.4262	14.7619	31.6286	76.6667	14.678	28.8734	29.475	57.679	16.2759	15.5821	69.8421	16.3026	30.9636	6.55072	6.17284	13.5556	7.34211	11.5652	12.1447	11.4783	10.6835
	12.3243	16.9275	20.3718	14.038	10.0625	15.8406	23.0476	19.9818	14.975	17.7662	6.01299	12.7231	7.74648	48.5541	18.9014	14.3846	10.4571	15.1571	14	63.8421	35.6515	30.2951	21.2167	56.3117	42.4412	20.7222	19.4304	73.6667	47.0685	28.5479	37.3729	46.5625	13.4744	29.2568	42	96.8649	19.3043	20.7397	93.6479	16.9412	34.3247	6.10938	5.86111	17.7015	6.39506	8.76119	12.9344	11.1026	10.7231
	9.76543	16.4512	25.5	20.2676	11.125	15.2712	22.5	31.8553	13.2125	22.3151	10.9041	16.3385	9.64474	32.038	15.7069	13.3562	13.2958	9.65278	10.3421	73.48	24.8551	54.4487	14.1772	67.3077	36.5769	15.4384	19.3636	61.9474	35.3421	21.2	44.6308	50.5091	15.5385	39	23.4462	85.3971	20.5161	23.4844	92.1143	14.9825	48	7.15385	5.14545	13.6029	5.36667	9.71212	15.5882	13.1563	5.36486
	11.0455	17.7206	38.4308	15.0625	13.85	16.1231	19.25	25.8608	11.1364	19.0769	11.0641	10.2083	8.29114	43.6753	17.5147	13.4634	13.0667	14.0455	14.589	53	39.2273	55.2143	14.15	57.8871	34.5867	17.5	18.2603	29.1299	41.2625	15.8205	31.1127	43.2698	19.9692	33.0946	39.6333	59.2051	19.9342	29.25	45.629	13.7121	56.0135	10.4426	5.35897	18.0789	6.31944	9.76316	16.3158	13.1159	5.81034
	9.52542	13.5942	38.8276	17.9737	8.26316	13.459	15.4375	34.6901	8.27027	29.3165	12.45	19.5735	8.30769	30.3443	11.5938	14.5362	10.5424	13.2692	10.9107	50.5195	41.7119	37.6818	12.2821	41.8169	42.9054	21.4857	10.7945	67.9355	58.5897	16.1714	33.4691	51.4684	10.4156	28.125	45.5676	75.4762	13.7763	25.4868	79.8421	12.4079	43.9016	9.50847	6.61538	13.7538	7.87179	10.6154	11.6622	13.45	7.23214
	8.07353	31.6	24.9649	12.6615	10.5	16.2333	19.9444	14.4861	7.71429	21.8451	13.3247	13.2321	8.54167	42.4237	17.0667	15.7273	11.6	12.8333	10.0857	37.4865	36.0658	47.475	16.8814	66.8772	39.3194	26.1026	16	67.7627	53	20.5789	36.473	60.1923	16.95	34.8986	24.8611	78.8	16.9286	27.4583	95.7833	19.9636	30.2821	10.3462	5.03279	14.2857	5.03509	10.4133	18.8116	13.6721	9.31081
	9.86364	29.2113	30.5167	23.5811	10.4	17.069	19.8421	38.6712	12.3718	23.2308	11.2667	22.9359	10.7714	41.8154	18.2368	14.2763	10.4737	16.7206	9.75862	50.0625	32.2424	50.3067	14.3091	58.6615	44.8841	18.3333	20.2424	49.2857	41.4557	19.2031	36.1231	68.4262	10.8	26.5507	48.4375	73.3205	13.1343	17.6949	89.4483	9.62667	30.1867	9.52439	6.85897	20.9857	5.95161	10.9306	16.1311	8.89041	5.81081
	9.6	28.7101	28.5526	16.2222	7.36842	13.1538	9.57895	35.9481	10.5897	26.137	10.193	22.3788	8.50877	38.7821	14.8226	26.5345	14.0656	15.5484	12.4416	52.9538	29.3947	23.92	10.2456	65.25	41.0625	21.3636	16.7719	51.8784	45.4125	21.1081	45	39.4737	21.8529	31.9474	42.0282	82.1765	16.1667	32.1014	73.1846	19.1356	33.6892	6.80882	5.87671	15.7213	6.28947	12.3684	15.0448	10.0333	8.66234
	9.5303	17.8947	29.0625	21.6071	14.2222	15.1538	25.4	45.7656	13.6167	18.8873	11.3881	20.3729	11.7215	37.3026	13.8095	13.9355	15.75	14.7639	11.6538	55.8052	33.9643	27.2923	11.4714	76.4058	22.5246	14.6333	20.3846	44.6324	41.7797	23.9298	21.0395	50.0781	17.746	23.013	34.9589	98.1795	28.2167	15.8929	88.1774	17.2286	36.44	8	5.04615	17.4079	6.59016	10.8615	18.8971	10.8767	5.03077
	8.73134	22.0606	29.6216	16.9706	11.3125	17.2785	27.5789	30.8116	12.2658	19.2658	12.3377	18.1408	11.8684	36.7	16.7015	19.0649	9.06757	15.4737	11.4412	84.443	49.4154	24.2813	12.0513	50.6338	24.4051	11.942	19.4464	63.8657	27.1667	27.625	34.1846	50.5316	13.8793	31.6538	38.125	82.9747	30.2152	16.3649	63.0811	10.1852	60.3651	7.32759	6.27941	20.8571	7.64103	9.90909	19.5342	10.013	6.06061
	9.98551	14.5641	16.7273	19.0678	8.73684	12.9516	25.9474	44.3	12.6026	23.6852	12.8254	12.3582	8.44872	43.6491	16.3165	12.1692	12.5694	11.7794	12.6377	71.5513	33.3692	24.6964	18.9	57.0435	46.2647	14.8	21.2923	65.8088	34.2078	18.8551	43.7761	56.6667	23.5375	35.3418	43.8082	92.2625	15.4487	26.9545	63.2632	13.1644	47.3333	6.3125	6.66102	15.0909	7.53425	10.3231	18.3205	10.2833	6.71014
	11.1739	15.6522	41.5362	14.2778	12.7895	13.7424	16.1053	10.6857	14.8143	19.5316	12.92	11.931	7.81013	42.2917	14.4605	16.8209	10.8154	21.3014	12.1159	54.5694	32.6615	26.9726	13.1833	63.0411	51.8472	14.4098	9.22581	61.7179	22.7821	25.6667	26.1341	50.2754	16	24.9241	23.2319	35.7375	36.2254	18.8571	31.7797	15.9091	55.8987	8.18966	5.86667	15.9394	6.87654	9.91071	13.629	14.7344	60.8533
	8.45946	22.4627	34.6842	24.8	11.1176	15.0441	20.4211	24.9474	10.5789	19.5128	12.8667	15.7662	9.58904	37.1967	13.4776	20.7703	12.3284	15.194	11.5862	52.1974	24.5231	38.1875	17.9014	64.3043	33.8082	12.2174	14.7097	67.3443	60.1714	23.6579	39.481	56.1639	21.4769	23.2817	34.2564	46.5395	11.6711	22.7361	94.7125	19.25	33.1667	9.84615	8.39744	14.1692	5.89024	9.61194	18.0972	11.7143	16.7794
	9.225	23.371	34.4355	22.7538	10.8235	14.8077	22	19.0896	10.8197	17.0676	6.63158	22.3676	9.31579	44.6329	18.1639	21.2895	12.6104	17.1176	10.137	44.2813	56.1791	46.9625	20.038	44.8088	38.1923	9.55172	14.3462	80.6452	50.4156	28.0758	37.8553	43.4231	15.2533	26.4143	52.8305	74.48	28.0597	17.1429	68.1618	17.4684	51.8974	9.22581	6.57143	14.24	6.51724	13.3559	19.7258	14.5921	6.19718
	11.2424	17.9385	33.9107	14.0132	11.6667	18.6	19.4118	30.0517	14.0526	14.6308	11	26.7922	8.77778	33.75	15.12	16.2368	10.6389	17.2055	10.9868	55.8939	35.5735	44.0462	16.4286	51.9762	48.7143	19.6515	26.2537	31.1167	32.5467	26.029	37.1111	42.6812	9.35088	21.2532	30.8286	87.7931	14.8824	21.9041	73.2703	17.2459	49.0253	9.94286	6.225	15.3867	6.61017	10.3733	16.5974	9.72973	12.3188
	11.4727	11.8551	24.0286	19.2586	14.4375	14.4861	13.4737	21.0286	13.8793	20.1739	12.1692	27.25	8.06154	31.6462	18.5238	14.4286	12.7639	18.6515	13.6714	68.7721	37.2295	39.0822	35.1449	52.0128	52.3538	8.58108	21.5455	83.9643	37.3448	18.931	38.9701	52.0267	18.5584	32.9701	46.6232	68.5634	17.9114	21.9194	34.8286	14.6	54.4026	9.86885	8.10811	14.0633	7.57627	9.75714	13.1406	11.3571	8.46753
	11.1875	23.4921	43.9726	13.974	9.58823	14.4375	39.2941	36.2609	11.8289	21.4118	12.359	15.4545	9.66667	44.3194	16.2542	14.2899	13.2571	15.95	10.5195	79.9487	31.9828	29.8448	32.4627	65.129	53.4	11.9375	23.5172	62.5588	50.9351	18.8289	16.0725	47.0323	20.3636	35.2917	31.4138	66.9474	13.3625	18.8986	84.2537	13.1404	37.3125	9.15493	5.19355	15.6622	6.51389	12.0423	14.2933	10.8194	6.71233
	9.23881	13.0952	30.4407	15.8158	7.78571	16.3793	19.7895	18.3077	15.5065	20.3947	12.6296	26.7183	9.82857	28.5238	17.6053	20.25	13.1803	17.7143	11.2703	71.0667	36.1594	33	28.9077	50.0678	17.9605	9.25	15.2353	85.2679	33.8169	21.3784	38.5167	37.3194	23.2987	32.7564	41.5517	94.9855	16.2456	29.16	99.5733	14.3544	48.8228	13.5538	5.9	14.0714	3.83784	11.75	19.5172	9.34426	7.04225
	7.91304	14.6857	21.7167	16.4714	14.0625	14.8625	18.6316	13.0533	13.2787	23.2917	9.90164	22.519	9.16438	36.1481	12.7432	12.254	12.0127	9.72131	12.0746	49.803	51.7722	21.3333	26.8333	57.8919	46.5517	8.44737	13.6857	65.7463	50.5875	20.137	37.1154	49.4051	21.6575	17.7273	25.7308	82	12.8036	37.4444	66.3286	14.807	26.8816	6.78481	6.26582	14.5063	5.76667	10.942	17.2987	8.56	6.58571
	11.4079	16.2958	22.9483	13.3684	8.35	21.5067	18.5	25.6923	12.5224	23.8429	11.8171	19.8519	8.12069	46.7778	16.2958	19.8831	9.64557	15.3333	11.0758	47.5714	33.4444	26.4658	15.9552	55.9625	63.9403	11.2468	27.5362	82.1233	37.6719	20.8596	41.2329	49.44	12.8375	25.6582	27.0658	112.625	11.9211	22.2143	89.7143	15.2143	46.3387	8.21739	5.71053	19.1392	5.67857	12.6269	15.1	12.322	6.925
	11.4868	18.4861	25.0147	16.2857	8.35	12.7632	19.6667	17.7581	11.8784	32.3833	16.6053	19.0313	10.1733	42.9487	15.2143	19.12	10.7917	17.0921	12.6964	31.4605	42.2308	28.5417	25.3784	63.1781	53.2	22.7321	19.5263	88.4426	43.5375	19.5694	43.5714	44.5875	9.7069	15.0351	40.0972	93.9839	22.8194	29.7778	79.1408	11.6944	48.5143	6.1017	7.41975	12.8286	5.94737	11.5	14.1618	10.8065	14.6061
	9.1746	19.2278	33.1026	19.1343	9.38095	16.2727	24.2667	37.2254	11.7167	22.6	13.0313	20.7089	7.78481	53.3333	14.3188	16.7794	11.4348	16.5513	9.6087	40.5614	30.2368	40.1094	16.2329	73.5205	38.6364	11.6667	11.8333	63.1818	34.3051	18.339	20.443	62.0455	18.2424	17.5714	29.4098	89.0308	15.3816	22.5974	97.0875	17.8194	49.3733	9.15873	8.76056	12.875	6.33871	10.8571	16.4394	11.9028	7.36066
	10.9286	16.3421	28.6613	18.5965	10.9444	14.3651	21.4444	27.1304	12.6203	17.5424	13.0513	14.7273	8.57143	39.3684	20.7778	11.5606	9.5	13.1754	9.7375	44.6027	49.2625	49.5735	28.3803	57.8714	45.5667	11.0154	16.8814	71.8442	37.1017	28.2833	39.9474	47.9385	17.7013	22.85	19.303	76.6567	33.7414	21.0132	43.2105	10.8551	41.1695	7.95385	7.24286	15.5385	6	13.75	17.0725	9.63158	15.4918
	9.0641	13.6714	28.1972	17.8684	16.8235	16	25.5385	10.0897	12.1692	15.8696	14	23.6892	8.67742	46.775	22.2097	20.5441	10.9643	11.375	9.98361	61.9167	38.169	27.1803	21.4487	81.2875	60.9265	12.2857	22.6721	74.7857	46.3718	19.0179	39.1389	43.2388	13.0833	42.1429	23.1017	92.5	14.9155	15.9104	72.0769	14.0411	53.8947	7.29412	7.22667	10.9079	5.98551	9.53623	14.0678	13.2308	7.38889
	9.1017	14.7794	24.2078	13.6825	8.21053	19.7321	20.7	12.1935	13.9595	18.4384	10.3158	20.0135	8.55738	33.0789	21.6	22.642	14.5584	18.9333	9.97436	70.1818	30.4754	24.2658	15.6667	63.0645	42	10.0137	11.9483	60.0441	49.9868	16.9516	38.9077	50.1343	15.4744	23.8734	31.8767	72.0167	29.0972	19.4935	78.8267	14.4688	43.5484	8.45	7.0597	11.7821	4.47297	13.5441	13.1692	13.1667	8.71875
	9.66197	18.6721	42.5373	5.85075	9.2	17.2833	22.6842	8.46053	13.8525	17.8987	11.9839	18.0877	13.8333	39.4079	20.8103	19.7794	9.2987	20.4868	11.5333	27.25	18.3846	37.9054	18.8	75.2571	55.7846	9.27536	16.6	50.5556	48.6842	18.6711	31.75	55.3182	20.3766	28.3797	40.5593	55.4853	14.8077	16.7241	88.026	14.4478	50.3816	8.63291	7.27848	14.4189	6.26154	10.7027	19.0333	12.5352	6.93056
	10.0667	15.9221	20.5753	15.7302	8.27778	18.0938	23.2105	11.9697	11.4286	16.1781	10.7013	28.6933	13.8615	41.0649	28.8228	17.15	11.5333	13.1111	16.3784	56.3291	38.1525	36.3594	13.7333	81.4483	36.4848	21.1207	22.5658	47.9077	49.0923	26.2297	35.1167	61.1667	14.0988	30.8	18.6034	67.9459	22.2468	21.9722	42.7541	12.5179	30.8197	8.85185	6.24051	10.4138	6.47368	12.9028	12.2742	9.82192	6.70492
	11.2419	16.9091	33.7692	15.5753	8.625	14.2941	14.95	11.9828	15.6203	15.5231	9.36842	17.1549	25.5385	33.4265	21.6765	7.62667	11.0385	19.7759	12.7532	55.8718	31.8289	23.3467	23.5789	60.9333	42.0526	10.9859	17.8028	72.0351	41.5256	16.7821	39.7246	53.3971	11.4211	30.0411	26.8101	71.9821	14.8269	24.025	76.9032	9.61765	38.6964	8.45763	7.26667	14.6429	6.25806	8.02703	16.5541	11.6923	7.34722
	10.7143	13.3429	33.8472	12.9474	11.5	11.5441	26.5556	10.2143	10.4151	24.1507	10.0548	17.6774	18.2203	46.4667	27.8846	9.95833	9.60563	30.4915	11.6883	76.5946	39.6711	45.2676	26.8814	71.1912	42.3284	11.3816	16.9459	67.3623	45.4769	29.4231	32.0606	48.013	19.8219	16.4459	51.9873	54.9298	18.16	20.0988	35.6563	16.6563	42.6962	9.30882	5.80597	16.614	6.40278	11.0645	19.169	9.93443	6.57813
	7.35714	17.1184	30.5614	16.4328	9.6	19.1351	23.6471	12.058	12.3529	25.0294	8.84722	21.6538	21	44.5303	21.3378	9.57534	12.5211	17.1351	11.9494	67.7368	30.6364	36.359	17.2927	34.5342	54.7813	9.40845	25.025	56.1471	32.8261	15.6515	34.3188	47.589	18.5513	29.1525	47.3625	61.3784	30	18.1017	53.3026	8.43103	44.9315	10.5325	5.55556	12.7288	5.98571	11.1282	14.6429	8.51948	5.65432
	12.3607	17.6418	39.2027	21.2958	8.86667	20.4237	22.2222	8.71875	12.8387	26.5738	9.67797	19.4	18.1385	49.2532	28.8861	11.1148	9.68116	19.6575	10.2459	65.961	29.75	19.2414	18	59.0676	49.3455	13.0986	22.9714	59.75	53.6154	10.8767	24.0685	51.3385	16.8462	32.2329	28.2	55.9265	35.5147	20.6	66.125	11.3803	39.1538	7.74138	4.26786	12.3729	5.64557	11.8171	16.8246	10.2581	6.74648
	9.67647	18.9577	32.6757	15.9091	11.0667	16.3438	16.3889	8.42105	15.5833	22.6944	10.2029	10.6316	20.4861	40.7821	19.7639	8.4079	13.6447	17.5571	9.04615	76.6818	52.9016	21.8939	9.8125	70.6379	42.5254	13.0278	24.2923	30.1724	41.1644	29.0385	34.0811	58.4	24.8448	36.254	27.5072	36.0128	13.3833	15.8393	89.017	13.1867	36.4167	9.1791	8.08108	11.4154	5.06579	10.1899	12.0286	9.55224	5.52703
	8.77922	19.1304	37.1186	18.3158	10.6471	16.4722	25.85	6.62712	12.1081	21.3788	15.7183	19.3143	28.3182	34.4028	23.1429	16.5333	9.53731	12.4211	13.6757	52.75	29.5846	31.3433	12.9506	71.8833	26.1	18.284	12.4348	55.3134	36.6377	20.4154	31.7375	46.5397	19.569	14.4068	19.9315	92.9867	28.2459	28.0375	63.4133	16.541	47.5616	7.18333	11.8571	12.125	7.93243	16.2321	17.7215	7.21795	8.04688
	13.1818	18.8276	37.7975	17.6176	9.44444	16.725	21.7368	13.25	14.5082	23.55	10.8986	11.9153	22.1316	44.9315	30.8261	10.0145	13.4333	15	13.375	55.5441	43.6933	29.65	19.2267	59.443	43.5179	11.2143	23	23.2597	32.4	21.5373	40.3214	60.7619	16.2078	34.9138	31.7879	61.0299	12.5405	19.1449	85.7353	15.9821	46.1194	8.54286	11.3553	15.6	4.66667	8.67949	16.6349	14.726	45.7321
	11	17.1842	23.2778	17.1039	6.5	18.3382	17.4762	11.5385	15.9836	24.3125	14.1538	18.7403	14.5769	45.8448	24.3594	10.3485	11.4605	13.9706	11.8154	38.9231	35.6885	37.7759	13.9063	50.2338	42	9.97403	8.47887	62.6944	52.7419	20.1053	34.5571	45.8056	23.0897	40.9028	27.7222	78.6866	15.9677	29.2881	119.594	8.70886	38.8841	8.28333	15.0541	15.4247	5.15	10.3472	13.7656	13.4237	8.65574
	8.83582	19.8056	38.2987	13.025	11.5263	22.2338	36.3889	8.36842	12.7	34.0333	11.3671	30.1739	15.2917	30.1408	24.975	12.025	12.1385	18.4085	12.3333	29.1316	37.7344	25.1867	11.2535	65.7595	51.7049	20.4242	21.4231	63.3684	50.4737	23.0143	34.5429	44.2344	16.0135	28.7625	24.3582	63.5753	28.3671	23.9206	82.942	16.9688	45.339	6.11842	12.0625	14.9041	5.37179	11.5385	14.8333	11.3	17.5085
	10.5147	20.5065	25.0545	20.7231	9.52632	20.493	9.41177	8.94828	14.3973	29.1818	15.9322	22.575	22	35.5616	27.875	11.5593	12.1757	12.4444	14.2813	63.8718	26.525	24.9583	28.7931	62.5946	35.1795	12.3026	24.8438	65.1607	41.942	15.7733	31.2281	47.2241	27.6842	18.6333	24.8961	57.4194	15.678	16	92.3793	15.4262	56.1786	9.42105	8.33898	16.6389	7.34483	10.9565	20.6389	13.1053	6.51316
	11.4259	19.4727	31.7101	11.9103	10.5294	22.2881	24.7857	7.85294	16.4462	21.873	13.5769	23.5143	22.569	38.2676	20.875	12.1316	12.8904	14.6286	12.2329	41.7937	30.9677	47.7193	16.8169	43.7568	19.6271	9.92593	19	63.1515	37.3226	16.4127	36.2131	48.6032	17.8182	25.0909	32.1429	91.2568	14.275	21.3846	88.3103	8.67105	31.1096	10.5763	9.32759	18.4156	6.64615	11.3718	16.5139	8.92308	7.86885
	9.44872	22.52	37.8571	17.9865	11.8889	13.8276	15.7222	7.82278	11.2466	26.9846	15.1167	21.4286	17.2113	25.7015	21.7879	10.5875	11.7273	23.8696	10.5902	73.2647	30.194	20.5645	21.7361	54.2338	41.4464	20.5439	23.325	75.3684	44.3649	22.1053	42.6271	56.6761	13.75	18.7941	21.5694	73.1034	21.4412	20.6104	51.0147	11.8356	46.8442	6.78689	15.4925	13.7	5.03636	12.9	16.3117	8.73684	5.90278
	12.5	20.3429	34.5357	16.3194	10.4375	17.3091	21.3889	12.3966	13.1286	22.2586	10.6429	17.2532	13.3462	38.8354	25.9667	10.4722	12.0781	17.8861	10.386	50.3881	31.2308	27.7463	23.0182	56	53.9494	21.36	16.141	66.974	43.1688	14.8493	44.4571	51.8769	12.5278	19.661	23.8983	99.4848	28.9863	24.4328	71.9467	12.6909	49.7414	9.45333	12.2881	12.075	5.60294	11.3	17.5088	9.93243	5.97297
	9.86364	16.2031	35.3038	15.4	9.94118	18.8493	24.45	10.25	9.66071	19.2319	14.1351	26.8846	22.4557	37.4464	24.4918	12.8228	15.3134	23.493	10.4844	64.0909	34.662	47.5	16.6528	47.8088	53.8529	13.2881	25.7887	76.4655	35.6154	19.6393	37.3867	57.0822	25.5068	15.3067	36.2436	94.4262	13.5833	30.6351	64.0769	14.1688	46.4769	6.78378	5.97333	16.5823	6.28205	14.5	17.4675	8.81081	6.23684
	10.5694	16.3731	38.6719	15.5429	10.6667	14.9	17.05	15.6974	10.55	26.2833	10.4262	26.4179	12.8689	50.6936	24.0921	11.1186	13.4483	21.0375	10.7468	52.7975	34.0988	22.6962	13.2179	58.2949	47.1429	13.9559	26.5938	70.9206	42.4868	22.3333	44.0658	48.9315	13.2625	32.1692	43.4225	84.6833	31.3636	20.4091	77.3529	19.0769	40.0946	8.86667	11.5313	16.5362	4.63934	8.81356	15.7206	9.78082	7.98592
	9.84746	17.4722	31.3684	19.8305	8.94118	17.3284	18	12.1216	12.5738	26.9583	14.375	31.0921	24.0923	47.6575	18.2388	10.2586	10.058	25.7286	11.3378	35.0779	33.9857	28.5909	13.0938	66.9655	48.5205	12.0541	19.8451	52	42.1299	12.7465	43.3768	54.7258	17.1974	32.3803	15.6184	69.5641	9.4	30.0563	68.4189	16.3086	45.4737	7.84483	9.39063	16.6154	6.54839	10.6154	13.0357	10.4848	7.31884
	11.8421	16.7308	35.8514	17.3448	9.63158	19.2763	21.5882	7.6	11.322	21.2125	10.8481	25.8289	22.4167	33.1864	22.7949	5.39683	11.3333	9.32051	9.87342	39.4789	33.971	21.2121	14.48	66	56.24	15.4464	17.8358	54.5085	68.8816	14.9571	46.3291	52.8197	11.3846	28.8169	29.1625	95.6575	16.6338	19.0132	83.1081	13.7465	47.1774	9.02778	8.16667	14.3291	6.14063	11.7879	13.3067	11	7.19231
	12.0128	17.3425	35.4167	15.0606	12	14.2321	25.0526	6.13433	12.6885	32.9333	12.2381	15.1786	26.8125	40.7857	23.9273	8.12987	13.5455	12.4286	10.4366	58.7465	42.4493	31.95	18.5357	58.9306	41.6438	11.0769	21.4861	71	64.8361	23.7966	29.6154	39.5263	19.7237	36.0339	46.0282	61.1408	14.4714	27.3846	87.6716	11.7975	48.7627	9.76923	13.5294	15.2462	6.36986	9.70886	17.1818	12.1268	5.54667
	8.73134	15.6333	31.5077	19.6125	9.46667	19.6438	18.05	8.29851	14.7778	24.5897	13.7857	33.726	27.8226	40.8286	32.3934	13.4923	9.48438	13.1552	11.1786	69.3889	35.1964	29.0278	10.2344	38.1571	59.3913	11.2388	16.6957	57.6897	33.2692	23.8028	33.9189	60.2462	13.0548	39.9273	19.9344	69.8986	12.925	30.9524	82.0417	11.3766	48.9077	6.4359	7.60526	8.46269	7.37931	11.7183	12.9821	12.3333	9.36842
	8.62025	17.45	23.5417	19.5167	7.44444	18.5143	24	9.27778	12.2576	27.6071	14.1772	27.6377	31.8209	40.987	23.5833	10.4194	12.1714	11.481	10.7215	65.1207	28.2308	25.2656	25.9221	83.2836	19.3538	22.4079	13.0169	62.7018	42.5	26.3898	19.5789	59.0727	14.0345	26.7273	31.0875	57.0667	17.1034	27.0658	80.9221	18.2985	43.4359	8.45679	7.64789	14.3377	5.88462	9.1039	16.9322	9.57143	6.13333
	11.5405	17.4756	36.3797	17.7273	11.6667	21.7857	35.2222	13.0702	13.3286	20.0833	11.8406	26.8333	30.7414	28.3151	25.0833	9.35593	10.7586	13.2121	13.5781	49.2051	49.1186	26.8375	12.7193	67.1695	35.3393	11.5135	13.6557	69.3771	49.1408	29.2179	44.4125	54.4688	14.5373	27.2676	25.4138	37.9831	29.2424	25.0615	56.4085	9.46479	25.7544	6.53247	10.7671	22.6418	5.85135	11.4026	17.5606	9.63014	10.859
	7.47458	15.5857	29.1067	14.7458	7.8	16.1233	24	10.2436	9.26316	31.4531	10.9459	24.3896	24.4533	44.6545	21.8448	12.9828	12.625	10.2222	7.97101	67.5091	29.5556	30.8243	16.7067	69.5441	39.9041	13.3385	33.0714	54.9189	38.9605	14.8875	45.1757	41.2361	15.0615	25.5926	35.6	32.459	22.9241	15.2676	69.5075	18.5763	46.6203	9.13793	10.6154	12.8923	5.08772	10.8272	13.2763	10.1194	10.4444
	12.1029	17.2388	35	16.0633	14.7	21.0667	19.3889	10.6897	12.6769	25.7536	11.5625	14.8889	16.8205	36.1481	22.125	17.0154	10.7656	11.4853	14.3684	56.0877	49.5	30.5584	14.7463	57.0633	39.5616	15.6753	28.7532	62.2105	58	20.5893	36.3433	53.7436	16.2113	21.5345	46.4776	51.678	15.25	18.1351	86.0513	14.4746	53.8986	8.98684	9.16949	16.7237	5.37662	12.3973	14.0345	8.01587	16.8182
	11.3	16.3571	38.7667	13.5641	10.8333	19.2321	29.95	11.7826	11.4265	28.1538	14.2297	36.971	17.4328	41.0294	18.0615	8.03947	13.9178	9.40541	12.0125	44.5775	37.4857	27.9114	21.4937	63.3284	39.5139	17.575	30.0779	67.2295	53.971	16.2208	40.1644	48.3824	28.7971	18.4063	34.5441	38.2703	15.6667	20.625	83.9863	18.6712	43.2692	11.0714	10.9559	15.4795	4.09231	12.4545	13.4079	10.6582	6.6
	10.7439	19.359	36.8308	13.4262	11.7143	15.5972	11.7778	14.9861	10.1846	24.8732	13.1667	28.791	18.8933	37.338	20.4459	10.5065	11.8272	11.9867	14.3088	27.7321	40.9153	24.0517	10.1667	70	20.8182	13.1029	24.3788	82.0526	48.0617	20.4935	33.4605	65.1379	19.5806	22.2586	23.7969	70.7541	14.0172	28.0375	80.8788	14.0274	48.0984	8.55072	7.47436	19.1475	4.56667	9.68056	16.8919	12	6.72881
	12.0441	17.625	20.7179	15.1733	14.7647	22.0375	19	7.3	14.6056	28.6757	12.5593	29.1071	19.1207	44.7397	18.1842	7.72881	8.26471	7.34375	12.3077	32.1467	35.9324	45.4	13.129	80.2679	48.6429	15.6098	31.2319	63.3455	45.7727	24.7532	42.5658	45.4459	31.2676	38.7286	36.4478	98.2857	15.0308	16.4559	77.137	15.2297	20.875	8.02469	6.73214	17.6842	6.125	13.2692	14	10.5	7.79167
	10.1644	11.24	36.1154	12.3611	7.9	19.3594	22.9375	10.1528	10.8472	25.1034	9.64706	19.7042	21.6543	44.6	31.7746	9.65	9.97436	11.7162	10.6842	34.7792	31.3239	25.209	19.8667	76.15	44.1467	24.6897	36.3898	69.6615	44.9359	25.3934	35.9589	48.0781	25.697	37.411	38.4478	97.541	17.125	18.3333	91.5	11.6	39.6324	10.7632	8.48052	14.3924	6.27941	10.971	15.1014	10.0862	6.05714
	11.2162	14.2419	37.6582	19.5802	14.6842	16.1948	24.3333	13.4545	10.6579	21.4533	7.49123	17.0429	23.6667	29.85	36.6393	9.57692	13.5714	9.26761	10.5614	65.2769	28.0303	41.209	18.6957	57.1644	51.5714	10.7805	38.4833	67.1642	44.8235	21.1948	44.9701	51.125	24.8525	26.4545	31.4833	67.0875	13.2162	16.6812	79.5333	15.2308	43.4583	10.6316	8.47143	9.61039	6.04412	15.04	16.25	10.5067	7.72222
	13.5172	23.225	34.3026	13.8235	13.3158	16.7714	26	7.54286	14.9464	26.0702	13.0147	34.7586	19.1549	40.2375	26.2759	11.1475	8.86667	11.4667	10.1739	48.5833	46.4474	24.6026	10.6154	73.5714	44.8649	19.8657	22.3333	79.7143	39.1304	14.4	37.2162	48.8701	17.831	19.7467	39.0156	79.2615	15.7971	19.6818	84.0714	11.5833	42.2162	10.1944	8.82895	16.1316	6.65	10.4118	14.5857	11.0847	7.26087
	9.7027	17.2131	37.3913	15.8438	14.1053	13.3671	27	17.1333	9.25316	20.8088	11.7705	16.1045	24.7879	38.5909	22.9403	13.2222	10.3467	13.2206	12.0159	50.3038	24.1829	21.5316	27.3125	60.2535	43.5875	11.4231	27.6462	63.961	44.3718	17.5373	38.625	52.7966	34.1351	31.075	41.8125	66.5972	20.5395	28.2581	82.2958	15.1375	51.5556	11.9467	9.41177	9.06061	7.43056	10.7917	17.7237	9.0274	6.14865
	7.85246	19.7869	39.0896	16.1408	11.4211	22.5405	29.3889	15.9077	14.6711	27.9016	14.7627	24.8481	20.6833	38.8553	27.1563	12.6622	14.1014	11.2152	10.9861	48.2759	31.0704	22.6076	14.5676	71.2467	50.6618	8.36923	33.0411	55.8289	55.3507	14.0864	37.597	61.3043	20.1364	34.9375	40.0714	62.3684	23.6182	16.4878	69.0625	9.34328	43.5538	6.62295	17.4545	18.0759	5.44737	8.40984	18.0822	12.0282	6.13158
	12.3816	13.6071	32.0339	11.1563	13.8095	18.2069	17.9474	7.22368	12.25	29.3472	10.8286	23.1912	20.5735	35.4085	26.4	12.3793	9.34848	15.9342	11.6479	84.3194	30.5469	21.974	30.0411	65.5439	36.72	20.0769	38.3385	69.5484	47.5517	27.7432	10.3896	48.9538	29.9394	17.8448	30.2375	76.0822	31.0759	27.7467	50.0781	10.3867	67.931	9.57895	8.21622	10.411	5.94805	13.4474	18.0641	12.44	5.48052
	10.7857	16.9437	32.2714	18.3375	8.76471	17.0395	17	6.2	11.7813	18.4828	11.1806	21.1507	23.6765	45.7538	24.9275	15.0161	10.1	12.6949	12.6	56.1525	39.8421	51.831	13.1286	66.1392	42.5065	11.0462	30.5385	67.026	46.0263	25	8.23077	59.1739	28.2	22.4561	45.4412	36.3571	26.3	19.3793	77.7258	16.4462	36.6167	8.80952	13	16.75	6.12903	13.8611	16.971	10.2712	6.90909
	8.97403	16	31.2712	22.2029	8.58823	21.2105	15.875	10.1899	12.4231	27.5467	10.3134	19.9429	27.859	46	15.7297	8.66102	13.0299	12.1538	11.9412	69.1125	52.6308	21.5692	12.9275	82.2763	35.0506	9.30137	37.0405	55.1228	65.6607	15	10.2911	37.7353	24.4737	24.0429	35.5263	47.2581	13.6203	15.3662	69.4483	11.3443	36.9286	7.66667	8.49351	18.2162	7.10526	12.2162	16.6111	12.7647	13.8571
	8.16438	19.5128	32.7627	19.0533	8.57895	13.1385	20.4211	8.89231	11.1029	18.4179	9.82278	19.2857	26.9286	44.3846	18.0405	10.5	8	11.5775	11.9231	55.4133	9.74359	42.5429	26.0469	54.1077	45	9.94805	44.0548	57.1587	33.8514	16.2353	10.9487	57.8133	16.7143	23.9	38.2456	99.0294	18.5818	22.2239	70.5303	15.1139	40.7414	8.36111	9.63077	13.4478	7.4359	10.4068	16.9118	8.76389	53.7391
	12.25	16.338	22	15.6719	7.94737	16.1351	25.9474	8.91026	11.1846	28.127	11.5658	16.9661	17.9844	20.6389	19.5811	11.058	10.9474	19.0556	10.75	54.5147	29.9605	52.4545	14.557	60.6066	52.3182	9.76667	48.8308	53.6094	54.5362	20.2836	10.5079	49.2364	30.5696	34.0606	38.2308	85.6757	16.7	25.6974	87.6711	23.1447	44.3974	8.43836	8.25373	14.5652	6.26316	9.2987	16.65	8.93421	13.4026
	9.68354	17.2152	26.4237	10.6974	10.6667	21.1186	23	10.3472	11.0492	21.3231	11.3636	28.4714	23.1096	41.1154	24.5385	14.4	11.3472	9.47945	10.8974	69.3158	30.7895	15.5833	12.7143	63.5	40.9211	22.3279	43.8056	52.1333	45.5128	16.64	9.52703	43.8852	19.5441	27.6308	30.8205	84.6027	30.8642	14.7826	83.0484	14.5758	40.7632	10.961	11.7119	19.9359	8.39189	10.3514	20.9853	10.0526	21.9821
	9.77941	17.359	22.4615	12.7368	9.78947	16.5738	19	13.5357	12.2162	25.7123	13.9867	20.7419	19.0405	40.3833	22.7895	18.3286	12.6949	9.15942	11.7808	54.8852	30.7813	25.9016	10.1045	27.873	43.807	12.0571	35.0143	55.9872	50.7143	18.8644	9.81333	49.15	25.6667	40.875	43.8906	73.1795	19.6806	31.1935	92.5517	16.0714	49.6271	9.47826	8.21429	13.0263	6.8209	11.0526	18.4211	13.7368	7.5
	12.2105	16.0714	29.2958	15.5833	7.23529	19	8.46667	14.1207	13.6341	25.3333	13.3125	15.8824	31.325	36.3077	30.1389	8.71795	9.15278	11.3243	10.9855	69.1688	38.3333	24.3103	9.76119	62.209	50.6857	14.2059	43.661	76.3333	51.5875	28.8533	9.44615	56.169	28.2949	33.6154	15.7794	91.6892	17.6133	22.0154	85.6786	16.9474	44.8214	8.30357	12.625	15.825	5.92754	12.2113	21.1111	9.53623	5.65
	13.2029	19.0909	28.481	14.7612	10.4737	17.6716	17.5263	5.32143	11.2683	22.0845	12.1642	13.9615	21.9872	33.8028	17.6338	14.5571	9.13333	7.54237	11.5857	54.8857	51.5541	20.411	20.7069	61.1607	52.2714	13.2857	51.5714	25.0526	53.4359	19.6061	8.1	42.5714	24.6377	29.0175	32.9516	79.7975	24.6753	16.557	74.9825	14.6364	51.8986	7.89041	8.4918	14.0678	5.69863	9.49153	18.2597	11.3077	8.25
	9.5	18.7703	34.1803	14.7963	6.44444	18.6471	37.9231	7.63492	12.359	21.7397	12.3077	28.082	17.0588	47.75	24.0462	14.3231	11.7761	12.5	12.4444	66.3485	43.1053	27.8644	23.8103	63.4875	37.1667	13.5823	54.8714	62.9833	56.25	12.569	8.42253	49.4737	28.4531	15.3243	38.5507	36.7143	26.3429	17.913	54.4306	13.3448	35.25	10	12.775	8	5.01786	12.9661	18.1077	11	5.34848
	9.41379	20.6301	25.2083	13.875	9	16.7895	26.375	6.07246	13.5278	28.0781	14.05	17.1538	22.8592	51.6923	25.2987	15.75	9.98571	11.2623	11.5091	64.8442	34.4177	25.9041	11	50.5231	44.1392	12.0128	46	57.4667	50.7625	27.4426	11.039	51.443	29.6049	24.3906	43.5541	63.4918	10.7627	19	102.969	9.96154	30.859	8.70313	9.75	16.1923	6.26866	7.73214	25.3425	12.9143	8.79412
	8.64063	19.9744	22.8197	14.2879	11.4737	22.481	25.3529	12.1579	16.9333	20.3875	11.125	20.3433	20.3898	53.9859	21.1622	11.6203	10.0127	15.3077	11.1045	36.0154	55.3611	46.5493	24.9875	31.44	44.1912	10.6552	23.5636	84.6232	25.6429	9.1579	13.4915	38.2838	28.962	16.0923	29.5574	66.1408	13.2632	19.3472	85.5	10.0533	46.7231	11.08	10.7361	14.6441	7.63291	14	21.6	8.93671	8.53448
	10.8077	16.9737	33.4444	14.8406	9.42857	17.7945	23.85	6.37681	14.7375	20.2468	11.4189	18.0143	18.7536	38.0702	24.0725	13.3636	10.2424	15.481	12.2361	45.4189	60.973	34.4615	12.2895	73.7018	31.4063	12.5616	53.8254	82.1471	44.9114	17.3816	13.1045	73.9452	16.9041	22.9857	42.7838	56.0704	15.0143	17.775	101.537	12.3016	47.6623	6.23077	10.5738	16.4211	6.40678	11.88	19.9718	9.19697	8.38461
	9.90909	15.5417	24.6892	14.55	8.5	19.8493	17.8235	9.425	14.6053	31.2179	10.5844	28.3143	26.5976	47.1493	27.8533	12.3385	12.8243	11.8378	12.7308	56.3729	25.5636	41.6076	13.4107	74.5172	44.4677	16.8205	47.3676	69.5333	36.5823	28.3284	11.6806	49.8243	28.3607	27.1351	38.9167	64.1139	27.7067	16.0256	76.3026	18.2121	43.2083	8.23377	11.507	10.9189	6.76563	10.4242	19.4848	11.931	11.5211
	13.4444	13.8784	35.3871	14.1154	9.4	19.5915	29.6316	13.9718	10.7763	19.1786	10.1216	22.1364	29.2625	39.4754	20.0299	9.74286	17.5965	8.50794	11.3065	79.2615	26.7164	36.0909	10.7619	81.8133	37.8545	13.175	38.1644	71.6491	46.9552	36.2281	14.8056	51.8947	31.9296	13.1273	35.2373	66.7231	33.1636	20.9077	51.3333	20.6154	43.7119	8.65625	6.89063	18.8657	5.87671	11.6032	19.3117	8.07143	7.82609
	9.36842	15.9118	28.7719	14.3684	10.2222	14	28.1579	12.4932	12.8974	33.1216	12.3699	17.7763	20.8676	52.9483	29.5625	11.7797	17.0506	9.97468	11.8254	28.9394	14.1857	37.375	27.0154	69.8281	35.7647	17.625	23.5571	49.8788	46.3803	20.5263	15.339	38.7206	28.3243	24.3538	38.1235	83.5	10.6901	24.2388	105.733	11.2466	23.4483	10.6197	9.7069	20.5294	6.43103	11.4868	16.1333	9.32203	5.69737
	11.1358	12.1356	28.9481	10.8077	10.5	17.8333	26.15	11.6724	13.3947	23.7377	15.7581	21.4561	13.9492	50.5	31.961	8.03448	14.7342	10.8846	10.6712	44.013	41.303	46.05	11.2319	49.9747	29.8382	14.4935	48.2466	65.1039	38.5147	23.4219	13.6316	55.6184	32.3803	19.9625	30.4098	66.1528	14.1964	32.75	88.4828	8.38461	29.7313	9.91429	8.98276	12.1471	5.18293	13.1579	14.8108	9.76712	7.15584
	12.4545	15.1194	17.75	9.78205	12.2632	19.5385	22.1667	8.35593	13.9855	20.0169	12.25	26.5882	21.1724	41.9211	23.7692	8.96429	14.9189	11.7727	11.5696	56.2742	15.0462	43.5132	13.45	58.5857	38.4595	13.0395	51.7143	61.1231	36.2807	14.2703	14.5467	53.1739	32.9744	25.0857	31.0169	65.125	12.5	27.859	93.4306	14.087	41.4557	9.37179	10.8312	11.2222	6.12308	11.7778	17.4487	9.73077	6.82667
	13.2987	15.9452	28.863	18.75	11.8947	20.7463	17.625	8.8983	10.64	23.9589	11.0395	29.3205	21.9531	43.8276	15.4783	10.0972	11.5	14.338	11.6714	36.8088	30.8	25.4348	15.5522	74.3377	37.1266	21.3538	43.5833	56.8228	52.8261	16.7429	19.029	49.4167	28.7797	22.2632	40.4412	64.6102	17.2464	18.84	76.3382	19.5352	45.5	10.6618	11.1159	15.6716	6.20588	14.0435	20.7662	10.973	5.80769
	10.2532	20.2836	26.9577	11.875	9.33333	23.5584	20.7	18.141	13.8727	24.1538	10.0759	16.3333	22.9452	53.8986	28.8182	10.6897	9.64706	12.0968	10.1774	46.8831	46.4416	25.7143	19.15	35.6721	38	25	23.5246	57.1207	44.5345	18.3971	8.35526	50.6806	24.6557	23.8	28.4306	70.3167	15.1739	25.3151	72.918	17.2692	22.8933	6.53247	10.9344	15.0395	5.63934	10.9831	16.0822	8.58929	5.96053
	12.7895	15.8308	29.3333	11.4032	13.65	20.3611	20.8235	10.8	17.1169	32.4744	14.8919	25.7681	15.3448	47.3158	27.6618	8.81579	17.8718	9.58667	12.1266	46.8116	32.925	31.3333	11.6	73.7015	21.2051	8.71053	46.5846	70.1169	41.6667	20.3684	14.9483	65.2714	26.0588	22.2568	26.5738	68.5517	15.2405	25.9672	86.1923	16.2603	51.8382	10.2462	8.98305	15.9412	7.29114	9.24638	19.3088	9.65385	7.95833
	11.8475	15	34.2429	13.2763	9.875	17.1333	31.8235	8.32353	13.0694	29.7258	12.5405	27	20.9677	45.8684	28.8026	12.2278	14.1017	11.2394	11.1563	58.6721	42.5541	23.0769	25	84.0323	40	10.2941	35.3636	59.1667	55.8205	15.4179	16.5147	53.3167	23.5079	24.5068	40.3768	78.5479	23.5385	20.2703	74.8529	17.55	41.8088	9.33803	14.6053	12.2	6.79661	11.3594	20.7143	11.6774	4.04762
	11.9375	19.4	30.1864	14.8718	6.44444	17.7887	20.0588	6.975	11.6618	25.1364	11.1053	19.7206	25.8182	48.4493	16.4545	9.79268	14.05	12	11.4464	53.6667	32.1053	22.0625	13.3194	68.8205	43.7794	16.8571	42.1406	27.2895	49.3378	19.3377	12.0921	51.6479	34.0152	26.8154	24	109.633	14.8529	21.7619	76.675	14.4051	29.8857	9.31579	9.4359	16.942	5.95082	12.3438	24.3966	11.7541	5.71053
	8.66129	17.1912	24.9872	14.9655	10.3	17.5968	20.3889	9.26582	13.859	26.3731	12.375	22.9833	22.7949	56.7568	20.0923	10.6522	17.0789	11.3	12.3088	36.8833	30.8986	26.1774	24.6757	33.4265	27.6533	12.7385	29.6129	87.4444	42.4744	22.3333	13.4627	42.8056	39.0417	22.6579	36.6081	106.923	12.4848	16.9394	49.375	25.7027	44.7213	9.19512	8.76623	10.1639	5.65278	12.1449	22.3649	10.8028	12.0253
	13.8986	15.4561	32.3692	18.0299	8.55	15.5625	15.7222	11.4857	10.7541	32.7969	12.2787	20.8875	18.4789	39.2029	14.7797	11.6479	12.1714	12.4156	11.2714	71.5069	28.9701	32.4507	22.1404	58.12	30.0172	10.5714	41.2267	92.629	61.7639	28.9189	15.8592	24.2394	34.0779	22.4138	29.7869	81.7792	34.5479	19.8387	79.3026	18.6267	45.15	10.3099	11.5676	13.1404	4.72059	13.0541	17.4483	8.82813	88.0606
	10.7333	17.0656	38.2338	12.2143	9.57895	17.5513	13.4444	12.8966	13.8475	29.1449	11.3824	55.8442	18.0182	38.76	20.2698	12.5588	11.9531	17.1757	11.4865	70.6232	28.961	21.4706	14.9221	57.3478	14.6765	13.6071	44.1892	53.9571	56.4085	21.5714	10.8375	64.375	31.8361	35.3611	25.8734	92.9643	26.1176	16.9	86	14.1714	36.4286	7.2069	10.5469	13.8904	7.53731	13.1029	17.5063	11.0606	98.0143
	10.9859	19.95	37.1515	11.8714	4.47059	19.2895	11	6.65	13.4306	21.55	13.5469	22.3544	16.0545	24.4658	26.3962	15.1053	17.9833	14.9474	10.9241	40.1143	52.6607	32.0781	17.1711	33.4667	40.962	17.8553	25.4085	30.9306	53.875	11.7949	15.2152	33.4935	20.9359	20.3056	28.8088	79.2308	14.7887	24.1757	71.3846	15.55	44.75	7.95455	12	13.9385	6.9	14.2131	20.8	7.87879	93.6714
	13.1528	16.254	23.7895	13.7895	13.5385	17.4265	12.75	14.3167	16.0811	26.8947	10.1803	25.5818	28.3194	28.5921	29.7857	9.67857	14.7162	9.96429	10.3766	27.3056	29.4194	57.3108	17.2237	55.7973	51.4667	19.6986	51.2632	65.9688	59.9697	14	14.3684	57.9747	22.12	31.3393	37.1688	63.6769	27	20.25	60.4177	10.4627	51.4286	9.32203	8.16456	15.2429	5.98246	15.8919	25.2609	9.10345	41.6986
	10.6338	17.4286	28.8816	14.4426	10.3125	18.2208	11.75	10.6	14.0769	22.1026	9.04545	20.7143	21.4054	19.9375	28.5818	10.275	12.6	17.9067	10.9474	50.9825	25.8983	90.7705	27.4359	80.3784	38.3088	14.5088	44.1688	32.6567	53.3509	33.675	10.5517	50.8621	30.7375	48.9508	31.3143	60.2958	21.6053	15.3182	33.7838	15.0789	43.4127	7.56579	10.6545	10.4605	7.82759	11.697	19.3117	8.60345	32.6667
	11.3291	18.5	35.6	10.5672	11	20.377	9.5625	6.04286	12.9242	23.2278	7.62295	18.1733	18.0893	24.5385	26.5	10.6111	11.9868	24.5893	10.92	45.6711	18.0769	95.0132	12.65	58.5217	42.9605	20.7237	54.7692	64.3115	44.1186	21.5385	14.5833	59.7143	25.5286	39.2051	37.3875	36.5	14.3553	31.9028	96.962	11.0685	61.3571	8.20253	8.36111	17.5156	7.78873	13.1111	23.2909	10.3103	40.1333
	7.83929	17.3443	30.8689	9.12987	13.1176	16.3393	10.9474	11.2571	13.6567	25.1233	10.7857	28	18.973	30.8696	21.8289	9.71642	16.358	28.6203	11.2647	65.6491	37.0694	79.2113	21.2468	54.1316	48.8769	17.4035	39.4935	63.4138	45.7321	16.2692	18.0864	53.0877	32.6866	21.9825	41.8974	74.0641	27.3117	16.5	34.7639	15.9831	37.507	8.77193	11.2879	19.2759	4.90323	11.9	20.2368	11.082	62.254
	10.8235	16.1351	33.9605	12.725	12.4706	22.2985	11.7647	14.7945	14.2857	23.589	12.0282	14.4795	15.8571	41.8158	18.2083	16.5429	10.7241	29.197	10.3279	67.4375	31.7647	40.803	11.6071	55.6557	14.6957	12.0159	56.1714	61.0169	56.1864	21.0147	11.6761	54.48	33.7391	34.7833	37.1892	72.7361	17.3889	18.2373	96.1493	7.08974	43.7531	8.47297	8.69565	19.2703	6.41818	9.38461	17.5455	12.4583	33.1507
	8.55385	17.5763	33.5362	9.73134	9.23529	20.5652	9.19048	8.2	13.7105	23.339	16.6333	22.6081	23.6667	28	17.3333	13.5278	14.8133	24.75	12.4286	77.7436	26.4146	64.7	15.0571	51.4426	23.7733	10.7759	27.0811	59.1774	49.7333	13.5316	15.5667	60.8293	22.9747	27.0145	40.1875	73.4545	26.9857	19.4342	86.8064	14.7286	55.4375	7.43548	10.569	10.3182	5.74026	10.8429	17.6571	11.4219	30.9138
	11.1071	15.2429	29.8108	9.81013	8.68421	23.1471	11.3125	7.6	16.058	26.5641	11.3889	26.8519	20.2687	39.2785	23.6522	12.4627	15.575	13.8784	12	35.6716	31.3857	50.4444	15.8276	47.8281	50.2222	9.15254	29.5	70.0145	41.3929	18.6087	22.3158	55.1139	23.625	31.5	41.7037	74.3974	19.5797	27.3506	34.4286	17.8727	43.5075	7.42308	11.3833	11.625	7.025	9.45333	18.6769	13.2838	42.3438
	10.6182	15.9322	27.5082	38.2	9.9	10.1739	10	12.9831	16.7581	19.1111	12.5867	15.6567	18.3429	19.7222	18.6393	15.5	15.8101	24.0877	9.56579	56.9333	29.2361	91.087	10.1304	46.2308	45.5432	11.831	23.85	83.8636	50.4937	19.1094	28.3194	57.8966	33.7778	33.7632	45.2727	91.6301	24.875	23.2414	74.6329	10.7969	36.6316	9.38461	6.54054	16.9221	8.09589	14.75	14.3906	12.4921	33.7018
	9.69444	15.7705	16.6364	53.6	8.64706	12.3077	12.8889	4.69231	9.91781	29.6364	9.1875	15.7875	11.2679	41.4167	23.4828	6.49231	16.7067	15.7813	12.7397	60.1765	32.6081	47.2833	21.45	54.4795	25.3562	9.64407	24.2143	84.625	39.5	11.3235	28.5493	29.6418	31.3333	38.2969	27.8689	80.1282	20.5405	18.3443	89.2794	10.8983	38.5256	7.25714	7.12987	19.9636	5.38356	12.4394	17	10.7463	113.58
	11.3421	16.1	29.274	34.4545	6.73684	14.3611	8.73333	15.6176	12.1385	26.8136	13.7333	27.4915	20.8289	30.9643	20.8475	8.77966	12.7403	17.4789	12.1831	50.7143	13.2836	87.2987	19.1765	54.2424	47.4833	10.4242	34.1045	73.5075	30.8475	11.6818	28.4769	57.8033	29.3623	28.3929	18.5385	65.2	14.3662	22	75.2877	17.4179	41.0649	5.60938	10.2154	15.0395	6.11842	13.6143	21.2564	14.4655	27.5862
	13.2254	16.0645	29.4821	33.5333	14.7	15.7167	8.8	9.61194	15.1475	22.8608	12.6301	16.1515	13.85	27.7719	18.9821	12.1846	12.5676	18.8308	10.1831	55.1642	30.2321	53.6	23.7368	62.1379	42.4737	7.65789	38.6711	70.806	24.6974	17.8393	30.9701	50.9452	33.7818	35.641	14.375	107.987	25.697	16.5517	112.807	20.0274	34.4583	7.19718	12.4559	9.87143	5.83333	12.0395	22.0169	11.4872	15.7826
	10.0519	15.1026	32.1667	33.4714	8.53333	12.4286	9.77778	12.8947	14.2895	22.8718	13.1169	14.8649	17.8529	21.2877	17.1429	14.5588	15.1207	22.3472	10.459	37.8036	24.2794	73.4167	11.8281	39.3784	34.4648	11.5974	34.141	65.4868	38.7759	24.0513	33.069	49.2949	35.6269	48.8608	33.6184	69.7143	31.8657	19.5417	33.4833	14.7302	40.6338	8.89286	7.8	15.1493	7.04348	9.1875	14.8158	11.7901	22.3553
	8.625	15.7231	28.5571	40.6714	9.375	12.9016	9.125	9.47619	11.1231	24.1842	9.29508	30.6111	13.2958	33.4156	26.7564	10.1818	14.7206	28	9.87273	27.8333	32.3286	15.1266	29.7195	46.2069	29.5753	20.0351	20.1897	67.4583	34.2927	17.9487	35.859	55.8167	25.875	26.0597	26.8889	75	23.3671	24.3247	78.25	16.3667	41.4795	5.94444	7.07792	13.9726	6	13.2692	16.5313	8.86667	21.3971
	10.6479	14.9286	28.2281	35.6329	7.8	13.0781	13.5556	8.66234	12.1739	28.2656	9.09836	19.9221	21	30	21.0779	9.84615	13.6552	18.5696	12.3333	72.0299	25.5526	73.1154	12.2069	34.9118	21.9241	18.7544	42.6471	60.9403	56.5556	28.2807	34.6786	45.9605	28.1184	30.2195	19.1714	83.8793	32.0417	20.1053	88.5085	23.125	50.2879	8.33333	8.1831	19.7662	7.25676	13.3143	19.2769	10.6795	23.6765
	11.3793	16.5484	30.3125	40.7436	8.125	13.2581	12.6667	10.3077	15.0429	24.0441	12.5357	21.8103	26.6316	21.973	21.6709	9.71667	19.7436	15.8194	11.6269	73.2917	13.3276	76.4286	14.0455	41.5658	43.0133	16.9167	20.9857	56.2985	28.1061	29.6324	23.2424	37.6	38.2	30.9697	32.5231	66.5167	17.6	13.08	86.6212	11.8036	40.5179	8.34722	7.86486	19.7667	5.81538	11.9211	15.5846	10.4262	24.9747
	12.8028	17.5833	38.0676	32.5333	5.5	9.85897	13.6875	17.0921	11.0921	30.5753	11.1184	13.8421	22.6462	20.6883	24.4054	15.4909	12.2609	26.7463	11.5313	62.0517	29.5	71.2034	14.2029	49.8143	27.5424	13.7532	45.9063	53.2949	37.2373	31.0759	36.8429	44.7727	26.1967	28.8077	24.7375	79.5373	26.0164	30.2714	93.8429	17.8393	36.7042	8.7069	9.56452	13.3514	5.42857	13.7727	18.475	12.5676	22.5862
	11.2615	15.3194	32.1379	32.075	10.0556	14.1772	7.75	9.90909	11.4737	23.2698	9.54688	31.5424	22.575	30.6897	31.1111	14.9831	10.7692	25.0988	11.8933	63.1039	22.2083	56.8983	14.1148	62.1045	37.6176	12.4865	39.339	62.931	32.1525	18.2857	27.9844	47.675	28.5821	32.4	16.7143	57.3375	32.493	19.1918	74	16.8413	54.8861	8.06061	9.68657	12.1351	6.64474	11.0513	13.9054	14.5882	16.6765
	12.087	18.1404	31.6316	45.8696	9.88235	12.4167	19.1875	13.2466	16.0968	30.8734	8.84375	20.3582	28.7895	41.5405	29.0779	10.5432	10.209	23.5075	13.3279	55.8485	32.3651	84.2817	9.23077	54.375	49.6812	20.569	37.971	65.5593	47.4533	15.8769	22.7586	48.6818	28.6892	28	21.4909	67.5921	29.1286	15.9167	89.983	15.5789	44.4118	9.22034	12.431	9.70667	8.23333	8.98485	18.1186	12.4143	17.9744
	8.55072	19.9595	34.6456	35.6364	6.76471	10.9474	17.4444	13.4571	15.2	25.2125	11.4697	22.1757	26.7761	22.8644	24.4783	10.7797	12.5758	17.942	10.8947	53.1846	22.6795	77	13.4054	58.8267	24.0588	14.8596	32.2632	60.8625	49.1375	22.4412	22.6377	44.4868	25.5714	29.913	40.9107	35.525	12.6032	18.2394	71.7101	12.9077	48.9483	9.04839	9.36	21.1176	5.49231	9.29091	22.3506	11.4324	27.0256
	11.4359	15.3974	25.5263	37.1067	7.05	11.5303	16.5	7.60345	14.9595	25.0758	11.7949	27.6951	24.7377	24.1625	23.7794	13.0513	14.2838	11.2647	9.72368	49.1207	23.4	98.4058	13.5256	61.2	23.5949	8.18421	33.4068	67.7313	36.8462	17.7042	24.0769	26.8553	34.8378	18.1757	32.4746	37.68	56.5946	18.3934	76.6333	14.3108	46.7794	6.66667	8.63636	14.1404	6.53165	12.0656	21.2375	11.2923	17.4342
	11.5574	21.0759	23.0139	45.6207	13.6111	8.81944	9.57895	12.3425	13.9385	21.1507	10.7121	27.2568	26.3385	31.1867	18.4407	10.1519	12.5556	10.0519	13.3913	28.0909	22.8026	80.4576	20.7727	45.8	46.6842	18.6143	38.7213	85.7761	43.8816	20.1803	22.9747	52.557	26.0789	40.0641	38.7619	63.5128	67.3833	21.6	79.4545	16.7027	56.9737	7.96875	10.3462	11.2593	6.5	8.46875	18.7966	10.92	22.7903
	9.73333	12.5443	22.0294	32.3824	10.25	11.973	15.4706	12.8308	15.9737	20.5493	9.93103	33.5593	22.3514	25.0417	22.0345	14.507	14.88	28.5882	10.7679	73.7797	37.2203	36.5263	16	70.0175	48.8916	23.9324	25.4032	26.125	47.25	19.5513	23.9189	49.3333	26.0714	30.8481	31.1111	74.8077	21.5833	33.0959	79.7895	7.82143	54.9231	8.91525	10.64	16.3611	7.32051	11.6429	19.2388	13.2143	14.569
	12.6761	14.6571	32.8088	38	12.6667	14.0253	26.7222	17.2	16.0656	20.5088	10.2609	23.9848	28.6094	32.35	18.2911	10.3077	15.3188	16.7241	13.2	60.9429	37.2436	54.0145	11.4677	46.5205	27.1071	10.7763	32.4342	80.3731	49.6833	28.8814	29.5	59.8966	32.8267	27.9	34.0556	79.5758	35.0667	22.8333	87.3939	14.5625	47.8333	7.52941	7.16883	15.2222	5.82895	11.589	16.4118	11.9589	18.2237
	8.18841	16.9103	27.8101	27.371	8.14286	12.0154	12.9412	5.8	15.3043	24.386	10.6716	24.9655	25.9452	18.8493	25.0476	8.66102	16.5942	18.05	12.1831	80.7121	32	49.4286	14.1159	56.8056	32.0571	15.2973	35.525	80.375	53.7973	23.9306	35.5224	55.2154	31.2987	37.7632	35.8448	98.6296	38.5205	36.8226	96.4118	12.3875	35.3158	7.52308	11.6216	11.3375	7.41667	13.4262	18.1912	11.8158	24.4875
	8.36585	18.8553	31.2368	24.3291	8.2	14.3151	25.3125	18.8136	13.6389	26.7875	9.73913	10.8077	27.3333	56.5645	19.7468	15.2029	19.1154	24.2027	14.1818	54.9667	30.2051	28.6338	14.7313	55.5224	30.6102	17.4462	43.5	56.2143	48.5781	29.0769	30.4225	36.3725	28.961	29.4107	15.6418	80.8571	27.5517	26.9595	81.5195	13.6842	34.7662	9.29577	6.88333	10.2394	6.91176	13.4643	19.0864	12.629	25.7031
	10.9054	15.8649	32.1389	40.6533	9.94444	12.6765	19.15	13.0313	14.9344	31.1266	10.9355	31.4286	21.9077	53.1186	24.7013	11.1392	10.0959	16.6364	10.2759	41.9079	35.3733	31.3562	13.807	64.3662	35.1688	22	44	40.0351	42.3816	11.5152	16.0833	52.4727	23.0506	17.8052	21.8276	75.7564	44.0615	28.6714	93.0256	9.87143	42.1	10.3968	8.56897	9.91429	5.25316	13.0656	18.0667	11.9677	18.4
	10.8276	14.7368	33.5417	44.8475	9.88889	13.8028	14.3846	8.77027	15.2203	31.5738	12.9865	24.8767	24.2329	43.8033	29.4265	13.0946	14.7969	23.1887	10.9577	46.7833	20.8816	73.2467	16.7321	55.5769	24.9857	9.28571	37.3951	68.6892	40.72	20.5781	19.2794	62.9118	28.9825	29.6714	38.5625	64.4918	34.7681	15.32	88.3333	15.9661	50.25	7.41096	9.32895	13.8462	6.03448	11.0455	22.3871	11.7821	32.4028
	11	16.2911	29.5286	51.8644	9.3125	12.2857	13.6667	8.50769	13	27.3939	11.9333	24.45	29.8406	53.3676	22.9	9.67105	10.589	22	17.8267	75.0135	29.1429	38.4872	19.7945	60.0735	35.5	10.3973	38.4156	67.3636	47.2388	9.67692	30.8246	48.831	35.3077	29.7284	39.4531	82.7042	43.6462	19.5303	89.0704	14.5763	56.1486	6.86486	10.375	10.4032	5.64151	9.72308	19.1912	11	13.7455
	7.8	14.2222	37.8696	46.1053	10.8235	15.3231	10.8333	16.9726	10.1714	27.8088	11.9861	34.3291	26.9701	38.2125	27.3281	8.88608	15	29.3387	14.4483	53.7833	37.7679	74.9077	15.0175	69.95	45.4	10.013	29.1014	71.5781	46.7031	13.9851	35.7867	41.3788	31.4079	15.9875	28.2639	70.4058	51.3276	18.1169	68.2692	16.8	40.0405	9.52632	12.9077	16.557	5.67241	11.4304	23.2895	13.3898	31.8594
	10.9851	17.2969	30.7465	29.6607	10.7	14.0833	27.1333	9.64789	13.8	29.1026	12.5316	34.8841	14.6575	27.4706	33.9706	14.7333	18.7857	17.6111	11.0862	37.7833	29.3667	79.1061	14.137	57.4557	41.0984	8.68	41.2167	52.3913	38.493	16.2	21.0351	39.3875	34.7089	26.8594	39.1282	76.1714	17.5821	21.9859	80.6102	21.0933	42.4348	10.0492	7.50847	16.2564	6.74026	11.0179	13.1379	13.2162	14.0806
	8.89474	15.8305	24.5658	41.8462	11.1176	13.5185	18	16.3667	15.8529	26.1324	11.9839	49.2113	28.2857	26.3827	25.5395	11.5513	13.4444	13.2632	9.48684	51.7941	18.6842	20.0794	13.1842	55.2923	37.8462	7.28986	34.1967	65.4605	52.7917	21.6102	25.6125	50.6234	20.1579	15.411	47.3803	72.0909	34.6833	22.3733	75.5072	12.3824	22.2105	8.57692	7.83051	18.7875	4.5942	10.9211	19.678	10.0658	20.3418
	9.15942	16.6234	30.7931	40.5294	10.45	12.7193	30.4375	17.4533	13.0714	27.7183	9.67949	30.6912	11.2692	42.3607	19.4103	17.6377	15.8	16.6393	12.7826	95.3333	26	38.7407	25.8961	65.5789	39.1061	11.5	38.3143	65.8209	36.5143	15.0395	27.2179	57	38.1695	41.0417	27.8816	34.9828	33.0811	23.25	80	21.9615	49.8442	7.37975	11.2794	11.3625	4.78082	12.3056	14.6271	11.4706	15.9394
	11.6964	15.7123	35	34.0263	7.84615	14.6769	9.92857	24.2	13.9315	24.8961	12.1379	30.1829	18.4783	34.1786	16.7792	13.2982	13.5538	3.91358	10.918	37.0789	30.8235	80.8902	14.9861	59.678	22.6203	17.6761	36.9841	55.9444	43.2308	23.5942	28.8243	48.4868	26.2069	32.371	27.6765	48.1711	21.4231	37.3636	36.5325	10.4156	41.0649	8.6579	14.3375	16.386	7.83929	12.9545	22.3279	12.6613	10.8871
	13.0882	16.1148	21.8103	27.9692	9.3125	9.11111	16.3333	11.1299	15.6282	27.7375	12.7246	25.9672	12.3088	45.675	19.6538	10.9855	18.5781	12.9194	10.1974	57.7857	25.5294	78.3239	17.1642	56.2078	39.2278	14.918	44.0746	34.9828	47.9444	14.45	29.2	56.8243	33.5513	23.7595	37	62.5	14.1449	19.8333	69.3699	16.1667	51.4643	7.875	8.81429	16.6622	7.64865	13.4286	16.0972	13.3768	102.167
	8.52	17.1791	27.5658	27.0435	12.4737	15.1618	9.73333	12.2537	16.0556	31.7436	11.625	33.3026	11.8727	29.0588	22.85	15.4416	13.8158	21.5345	8.44262	42.0395	33.4706	78.5179	11.8767	44.2917	28.65	10.7288	51.1791	35.9855	55.7576	16.4737	20.4412	43.7213	27.069	15.5217	37.339	90.15	31.7975	21.3947	73.726	13.2941	45.2899	8.73418	11.4324	13.0476	7.01389	11.3288	16.8961	13.0179	18.5588
	12.0833	15.7302	25	20.5972	9.22727	11.2679	17.55	17.8088	15.3939	27.6552	11.6338	31.0571	13.0128	47.4557	27.7067	14.4167	12.8551	10.7833	10.7368	47.2	29.3824	54.7206	26.4595	33.7385	35.3793	19.7848	30.4265	59.9697	40.7581	15.7143	18.0938	42.9028	40.0563	38.4634	38.6184	73.7794	52.9655	22.2394	93.0267	13.3276	34.6724	9.21311	10.32	18.1579	6.90667	10.5441	19.6104	10.9726	17.9041
	16.2029	17.725	25.7333	42.9483	10.1765	14	20.5	14.0143	13.5909	26.675	10.9853	28.6377	11.0282	35.7895	29.9861	13.7571	16.7848	14.5513	9.86765	40.4035	16.6212	107.806	14.9211	49.8889	37.9412	12.7162	43.0633	67	39.3478	29.0615	29.4068	48.0267	20.36	14.9483	39.6563	69.7763	31.5949	16.614	47.2923	17.8983	36.987	9.25676	12.6957	9.93056	5.39655	9.81013	15.5395	13.0571	10.7937
	8.93243	18.5385	33.44	31.0875	12.6875	12.9403	20.7692	18.4925	13.0274	24.5526	13.15	31.2308	15.2241	36.6364	28.3455	12.5309	15.8947	19.6901	14.12	63.4074	35.069	42.9605	11.9531	67.9455	33.8933	16.0633	44.8	93.9178	42.9855	15.7	31.3538	52.2917	29.4063	16.1786	29.6765	65	39.6757	22.661	32.0847	17.6167	50.3974	7.62687	11.4478	10.5397	7.03077	8.11864	15.9412	11.5915	14.6316
	8.49367	13.0615	30.7571	29.2333	9.05882	13.3974	24.375	11.4286	12.0506	23.7692	12.4714	23.4219	12.8442	48.2464	19.7162	14.1282	13.3333	17.2031	12.0833	56.0244	48.8462	66.5147	11.137	55.9672	24.2346	19.4667	41.9718	87.803	55.4933	11.4231	32.6316	45.2769	29.125	28.3571	38.9091	58.5942	32.7089	19.0548	46.7231	14.5143	40.0508	7.54237	7.25714	19.7237	4.97333	10.1356	17.2807	11.6786	40.1795
	11.1154	21.2	28.8955	35.1644	5.89474	12.9221	22.5714	20.1429	13.0299	26.8481	12.7722	26.507	12.1154	46.1625	21.0563	10.5833	14.9855	12.8281	10.806	66.9722	35.3036	34.0769	26.2564	60.5067	14.8375	17.6212	48.2969	54.9375	36.0779	13.8333	25.7719	49.6129	29.5082	31.0845	29.7027	68.8064	18.9118	21.6393	91.2899	17.9107	54.0125	8.64474	8.33766	14.25	5.23333	12.8182	15.8525	12.7797	11.5571
	8	13.2025	29.6615	36.7308	12.0588	14.6143	32.6429	16.8286	8.89552	28.1081	10.274	34.493	12.2319	42.3636	19.8246	10.8611	14.5556	15.2	11.8714	45.5316	30.2917	95.7681	20.6875	59.0667	36.9583	16.0746	56.1818	56.5526	36.7763	19.4938	29.9605	22.2308	33.8852	33.3559	43.9825	58.9041	27.4937	19.6094	90.9342	19.1707	54.5775	9.51429	8.38461	15.2027	6.48718	12.7625	16.3898	13.0857	112.312
	9.42308	13.7215	24.6456	44.0758	7.46154	12.8816	28.2	16.4868	13.1176	22.0167	12	24.4286	14.9103	26.2069	27.2462	11.7534	12.6094	26.0649	10.0938	47.6026	34.3846	80.7895	30.2405	60.3692	26.3086	25.8	31.3636	51.2154	33.6418	19.9298	25.5375	53.65	26.6032	29.5263	13.5526	79.5085	14.0811	20.2361	36.1061	16.641	66.5373	8.64557	7.39744	21.8056	6.08621	13.9367	17.1625	11.2923	12.3968
	9.43056	14.9744	30.5278	33.4783	15.0625	15.7538	16.1579	18.8438	15.2632	28.3333	10.6835	22.2143	22.6	34.0897	26.2969	11.4359	18.5574	15.8333	9.83333	42.5694	25.6724	29.7821	13.0536	79.5172	37.1186	10.8947	36.871	54.1316	53.9103	30.913	28.4444	39.4286	40.5862	31.4625	10.7973	36.1071	28.4805	14.2759	115.909	15.3418	35.058	7.4	8.4079	12.6786	7.02597	9.8125	15.9706	12.4167	11.6707
	11.5167	16.1558	36.3443	37.9661	11.7222	12.913	29.8667	15.6571	11.5345	25.5556	8.9359	38.3143	17.9241	34.4655	21.3077	11.6825	15.25	13.3667	12.2754	49.2667	33.3529	39.8548	15.8816	66	30.4286	22.9242	59.9	39.9833	50.2375	15.7313	26.2131	50.9322	22.3425	29.9714	12.0759	69.2051	59.6567	20.4937	74.2131	11.0758	38.3971	9.22059	14.65	13.6104	5.96154	10.5821	19.141	11	101.57
	10.8732	21.3768	24.4308	39.1972	10.25	11.8784	31.2	14.2051	14.2532	21.6329	10.9718	17.5286	14.4815	39.6486	25.641	12.15	13.3538	19.4125	10.0282	55.2368	20.1186	76.6912	9.21795	57.027	16.3429	17.9692	55.641	65.4521	40.2254	17.975	35.2909	63.1803	32.2373	45.3067	12.8533	37.6493	16	21.013	83.8026	14.377	40.7719	10.6324	8.84746	9.38461	5.93103	10.6667	20.5789	12.5	11.2899
	9.26154	21.3167	26.1333	51.6724	8.29412	12.3871	22.375	21.1169	15.3158	24.8846	13.7258	21.5179	10.4203	21.5	23.027	18.5556	14.4231	16.7436	10	63.6986	20.7432	85.1642	10.2344	56.5375	29.5909	14.5758	42.7763	44.137	40.9	25.5493	33.029	55.5574	28.9846	29.4714	29.8	81.8961	51.5696	27.3875	86	18.7121	54.8485	9.40845	9.15385	13.9726	7.04412	12.1	22.2817	10.0536	12.5
	12.3509	15.1831	30.4063	21.8871	11.1429	13.64	28.5714	17.2857	17.85	28.5692	11.8983	25.2576	14.7123	24.641	23.875	10.5067	18.3165	17.4306	10.4058	56.8261	24.8036	82.5375	15.6333	54.3289	21.2	23.1186	48.675	72.1447	43.377	16.0506	30.825	54.2857	32.2985	32.0779	11.7123	103.543	14.5897	14.431	76.7241	18.1	36.5303	7.32051	10.9189	19	5.57143	13.0633	17.3425	11.9508	15.3472
	12.9487	13.7833	21.5758	30.7639	12.4118	11.6552	16.5	27.6081	13.6329	27.6324	11.2911	12.9359	14.0556	35.339	25.8312	12.5	14.4507	19.2273	12.3875	31.8514	43.72	52.2933	16	64.2903	34.96	15.5479	43.3824	67.0256	53.3507	17.1081	22.8	44.0519	27.069	40.7286	14.1351	93.5735	27.1154	17.0303	67.2899	11.9677	50.55	8.37879	9.43333	10.1733	4.76923	11.3036	16.5345	9.69491	14.5455
	11.8596	18.9828	26.0615	33.6892	14.45	15.2069	24.75	13.3393	9.39683	24.2985	10.6316	32.1286	14.0161	29.2759	16.5781	11.6379	13.64	9.52308	9.54545	29.5614	39.9615	85.5714	28.6029	35.4931	44.6212	25.0128	38.1286	60.5893	51.3056	13.2405	16.75	26.1067	24.5161	33.0694	10.3636	96.3056	12.6667	18.9655	95.339	14.5397	55.7231	6.5082	10.7867	12.1026	7.06329	10.6125	19.6087	12.3896	14.2727
	11.377	14.0526	25.4643	38.3871	8.27778	14.7692	23.7778	12.8615	15.7458	24.6667	8.8875	22.8056	9	29.3684	20.7848	7.47887	16	18.1579	11.9333	64.1	31.28	95.3333	18.9873	58.1081	36.9872	11.5325	50.8769	70.1571	43.1231	16.5972	28.4	59.9306	28.3117	28.5893	22.6522	46.2206	26.7333	33.5286	32.3833	10.4487	45.3793	8.19444	14.0513	8.87692	4.65	8.05333	12.7869	15	15.4648
	11.5921	11.9032	32.4507	31.7969	10	11.9324	21.2222	8.54545	17.5844	26.3684	13.2456	35.9103	12.2581	35.7237	24.9868	13.8125	14	14.7681	13.4189	38.6212	37.4416	36.4857	9.17647	56.8596	35.1724	20.7031	49.8481	47.9718	37.8649	14.2951	30.0253	51.5658	33.9474	32.3607	21.6962	52.9595	25.2833	31.4359	68.7297	14.2432	46.7167	9.73684	9.52	8	6.54054	10.9153	16.386	11.5588	11.4576
	11.2	15.5395	34.4154	35.9552	7.64706	11.069	12.75	15.7013	12.1944	28.7237	11.4107	14.6032	14.3026	30.9615	23.25	14.2785	17.3974	19.4821	10.5714	32.931	18.8	77.9516	13.3462	57.4605	31.1385	18.4737	36.1207	75.3	50.7794	15.2639	28.675	22.6825	26.8361	23.9853	17.8816	73.2571	22.2167	17.8243	97.2273	14.7	41.3462	7.41026	7.86111	13.913	6.375	11.3836	18.9744	11	11.2787
	11.7125	12.8358	31.9524	40.7792	6.1	14.8214	13.3684	27.5256	15.859	31.8226	11.961	33.8592	15.4386	23.0506	15.7612	7.72414	18.0256	21.0526	12.1282	41.9595	23.1786	65.962	16.8421	59.6429	33.2	8.7069	43.2394	71.619	39.4032	16.7931	24.3889	26.0159	32.5758	34	25.8448	86.9231	38.6034	30.7193	81.8	18.8333	53.1644	5.78378	9.5375	12.3521	5.93103	13.35	18.8	11.7368	39.0725
	12.5526	14.0781	23.8571	39.1972	10.2857	12.527	17.3684	33.4103	12.7333	24.0133	11.6329	29.0769	16.6061	16.9452	18.6761	15.6786	18.8816	16.1875	12.1061	54.1803	14.2051	71.9268	13.6571	79.5167	16.7015	13.75	52.3243	37.8684	36.473	35.1579	26.6761	64.0517	31.7143	32.8261	13.3165	65.507	27.0159	17.8052	92.4521	15.7049	44.1923	7.40678	8.25974	11.1316	7	13.85	15.7353	11.4286	109.889
	9.53247	14.2658	28.2564	40.871	9.125	11.9464	16.5	34.0667	13.1467	24.3333	9.94521	56.0164	17.6133	38.6133	27.0167	11.9714	13.8919	14.8871	10.2875	40.8955	32.2239	61.1867	8.29114	61.1167	43.3676	8.29114	61.7333	44.4444	43.0952	13.1867	38.443	48.8088	18.8525	16.8841	30.7532	69.2586	14.9841	18.3684	83.6	19.5424	44.2329	10.7679	12.7213	16.7297	6.12281	13.4667	15.9714	10.5946	32.5294
	10.4568	13.2794	32.0147	21.2687	8.6875	12.4571	18.2105	42.5538	12.2239	32.7419	11.3467	43.557	14.1176	44.1923	21.9	9.75676	13.6491	19.6349	11.6615	26.4182	48.6579	63.0247	13.7273	59.0125	21.3718	24.3733	45.831	67.6364	41.5147	14.339	32.8154	37.2813	30.5932	17.8026	31.3662	65.2821	35.8272	24.209	35.2429	13.7125	41.209	10.4605	8.14667	12.6761	7.05556	12	16.2222	9.4918	40.5909
	10.6232	13.3038	26.7403	31.8421	8.9375	13.1077	21.4706	39.0536	12.7432	19.8689	12.7761	24.4219	15.7037	24.3571	24.3167	13.5467	14.3824	11.6034	10.5676	52.25	29.65	85.7051	9.12	56.9123	42.9821	8.28571	47.274	78.3966	49.2254	9.67164	27.1538	51.6406	13.9615	29.4143	28.3067	91.6667	27.6962	23.4429	66.6269	11.3158	43	7.34615	9.51948	9	5.87342	11.8841	18.7966	10.2763	13.5172
	10.5789	16.1558	33.527	36.3947	6.52632	12.2576	18.7692	16.7143	18.4655	25.0526	9.76389	32.2727	16.4714	39.5507	27.9275	9.11688	11.4107	13.1154	12.1918	57	27.8077	50.2179	13.9452	69.9836	27.0877	8.66197	25.5857	54.8103	27.7342	9.83051	33.8214	50.825	31.8947	29.7397	11.4416	66.0746	17.3881	17.9351	69.4459	14.1017	41.5517	9.325	6.53165	10.5797	7.01389	13.0923	19.5588	9.08537	10.2787
	8.26087	14.0141	35.2034	19.6912	6.71429	14.5833	16.8125	22.1452	20.5968	26.4464	11.0658	32.3881	10.7059	38.4156	23.825	8.7541	12.1493	14.72	14.4189	51.2414	19.35	104.513	12.2985	66.5972	28.3194	7.75676	50.4933	32.8448	46.4821	20.1304	29.8684	50.6486	33.2419	28.4857	23.3906	70.7679	15.3553	18.2923	84.8974	8.87931	45.8987	9.07246	10.2794	7.63291	6.42105	12.8442	18.4684	11.2405	19.6
	7.28788	18.8442	36.5821	16.3913	7.44444	12.0606	21	34.4107	15.5942	28.0779	10.1429	31.4603	19.5373	40.8571	23.6	6.79452	15.2466	17.2468	11.0976	68.2692	30.75	30.5714	11.7662	58.8077	24.96	7.77941	45.1341	64.7069	44.3333	18.3421	35.175	73.8657	33.2692	35.1607	34.2059	78.8354	27.5303	19.339	57.7119	11.5781	49.3026	8.54237	9.28814	8.63793	5.18421	10.1549	17.2985	9.3375	11.0133
	10.4531	15.209	34.2917	34.4638	9.17647	14.6508	13.65	32.2982	18.3	29.1563	12.5513	23.6429	12.0143	32.1733	14.3793	9.52564	12.5179	16.1974	10.9344	51.1111	35.6308	32	16.7273	65.25	30.6757	9.35088	58.1139	68.9828	61.2203	21.2059	37.0526	49.7848	18.1667	34.6119	21.2192	93.5	18.9559	25.4935	77.2727	18.6389	27.725	7.08219	8.59494	8.91026	5.95313	12.8767	15.6622	12.4143	13.7895
	12	18.6721	36.2933	44.2911	11.1176	12.0952	27.4444	40.1299	12.5231	22.4625	13.1098	26.7258	16.5714	38.7931	19.6429	7.73846	13.125	17.9722	8.68421	48.1351	34	59.04	8	57.7931	28.6316	11.8308	47.3375	52.1695	39.1111	25.5652	36.6493	34.5517	25.9583	26.35	29.0299	79.1311	16.3026	16.5179	107.65	10.5714	27.6667	9.09231	9.63889	10.0139	5.7	9.01538	22.9851	11.473	9.91667
	10.7973	14.05	23.9104	54.275	7.78571	13.2405	25.7857	17.2951	13.7414	15.8644	9.67568	45.1034	15.9697	26.05	28.3913	6.85938	15.4375	13.85	11.2368	69.1695	28.1029	83.8375	12.6094	40.9531	29.2609	8.95946	48.65	65.6563	49.431	17.4923	35.1607	29.1333	29.7317	26.8333	34.7692	46.0164	26.2537	29.9565	71.6522	17.1333	48.697	9.56962	9.175	20.403	4.97368	11.9872	15.5063	11.5088	10.7302
	10.25	17.0641	27.987	20.7	8.64286	13.4833	27.5263	24.8286	14.2785	25.7619	11.9683	26.5538	13.2254	38.7969	16.2679	7.90667	11.4839	12.7215	11.8442	42.9825	37.1944	76.6176	14.7632	66.2564	25.9118	10.1864	47.7867	53.5147	39	15.9552	30.7468	39.0676	25.7288	31.5	15.1667	83.6667	16.5352	19.6494	87.8983	10.25	22.1739	7.72881	8.30435	9.11475	7.43284	11.7231	16.3636	10.9839	16.7848
	11.169	14.6486	38.5313	45.4333	9.2	12.6349	16.4706	41.3788	13.1714	27.3375	10.0921	25.9595	9.57143	39.6056	23.4237	12.2241	11.2364	17.9692	12.6061	62.3944	12.9091	55.6406	15.1549	65.8243	28.3377	18.6765	51.5541	65.4426	35.359	20.7031	27.9118	23.1111	20.0133	24.4348	26.2	69.2545	12.0469	26.2083	89.4557	13.2078	22.725	8.65385	8.37931	10.2899	6.10714	14.4605	18.2532	10.2424	11.7297
	9.53968	16.0133	25.7975	21.8125	9.6875	11.9565	32.7857	39.6522	13.5873	25.5479	11.169	22.0274	13.0519	21.0128	30.2436	9.82051	12.5122	15.7321	12	46.5672	66.4722	42.8356	9.72368	53.8846	35.1774	13.0154	45.9531	79.1053	42.1842	25.1695	30.5513	24.0606	28.1447	29.1268	20.4146	57.1622	40.0299	20.4167	87.5424	9.91379	27.5946	6.75325	10.8305	16	5.63158	8.68333	18.9444	11.0149	18.3188
	13.1389	17.6538	32.9855	33.0172	10.6	12.3279	24.4737	38.7458	12.1607	22.939	12.1096	36.069	17.2273	21.087	29.8644	9.32911	12.5128	16.2203	12.0132	56.7667	35.3559	57.3867	8.47297	59.5185	27.1558	14.4868	37.7385	64.9481	40.7397	13.0811	31.6883	38.2364	34.8571	7.68919	30.6866	101.561	23.6125	18.0132	69.475	24.127	20.5172	8.2987	7.07576	14.8857	7.26316	14.6154	17.2535	11.7297	11.2533
	11.5882	17.2319	25.1268	46.2658	10.8571	17.0615	11.5556	40.35	12.2241	29.3438	11.3662	36.7069	10.5714	38.0893	23.0845	7.5443	16.8649	20.1207	13.3115	39.4533	25.1129	46.8108	14.5077	57.386	29.625	15.0385	39.625	72.9481	45.1266	26.6216	32.527	27.7391	35.0694	13.8732	12.2179	74.3038	13.0909	32.3	83.4935	18.7179	25.9655	10.9818	14.5345	13.0548	7.05479	14.6379	14.9853	9.73846	33.9747
	10.6027	13.4079	32.3919	39.129	8.70588	21.1311	12.7	25.1266	12.2295	28.3377	9.04286	36	12.8125	41.9643	30.619	7.67188	17.7586	13.7612	12.7	48.6842	37.0441	81.7821	8.64286	32.2113	26.1026	24	47.4267	57.2152	31.875	17.1613	27.1013	28.7	32.8305	14.9872	18.4487	69.2857	18.6944	24.2586	56.1091	11.7945	20.8052	7.12987	13.2051	12.8421	6.05714	13.1392	18.25	12.1618	16.1389
	8.55072	13.4493	25.9595	43.1765	9.26316	17.4035	24.1176	33.1846	14.1842	33.9041	9.39683	23.4595	14.3699	37.6324	16.4156	7.4	12.6842	13.35	9.68852	49.9467	17.0441	42.5833	22.1781	60.2073	28.3239	15.6866	55.95	70.5373	63.3382	24.5	29.4462	35.6164	32.4429	24.0541	21.5139	60.3077	41.8889	29.2222	64.8955	26.8125	34.7164	8.56164	14.3036	15.2424	7.93151	11.0244	16.2388	11.3148	11.2097
	12.3951	18.5536	28.4769	28.5902	7.05882	12.4103	13.4118	40.8235	13.8197	29.541	8.33898	24.4286	13.9831	23.6301	17.4286	8.57895	10.431	16.3472	12.3443	31.5079	62.8873	87.6923	14.4167	56.4156	28.1507	12.4328	56.0597	66.8209	33.6267	18.4688	29.5455	41.1552	33.6883	17.6964	33.7733	68.5735	29.35	16.7792	108.153	15.9	33.2838	6.92308	9.27119	7.52564	5.97059	9.66177	15.3125	10.0625	20.7973
	10.8841	14.7361	29	32.4706	13.4444	15.4839	14.1053	54.4493	11.8088	26.9474	12.6184	33.7069	15.2239	24.0308	27.2464	6.73684	17.9091	16.5161	12.1449	59.3134	24.2698	68.2881	9.36487	62.5075	38.1538	23.9865	39.3158	67.05	52	30.4416	45.6282	51.5658	20.2029	16.3108	20.0727	79.0923	13.4545	34.2692	105.394	18.1449	21	7.79221	12.3167	12.6962	7.53521	13.2692	18.8103	11.4138	18.5556
	12.8732	19.3333	28.2537	28.5278	6.44444	16.6329	17.1111	34.0896	9.42188	31.7778	10.7538	39.9701	16.7458	41.8788	30.75	7.46575	12.2836	10.7662	9.68182	60.45	40.8243	76.2817	22.7143	56.5147	20.1897	16.7692	38.6203	54.7636	45.5	23.4478	28.7143	41.6857	23.2794	14.4915	21.9189	66.8961	16.6786	13.1017	73.2078	14	34.125	8.41026	10.2973	18.5443	5.48485	11.0633	14.9221	12.2679	12.6351
	10.9744	13.9242	36.4655	37.3165	13.1053	14.4857	13.75	35.6875	15.4557	25.7547	7.71875	22.1184	11.2206	36.1692	15.76	5.42857	13.5132	23.1316	8.4625	65.6	35.6438	74.0455	11.2208	56.4487	37.475	23.7671	48.2105	78.2297	50.3836	43.0455	22.2286	42.8873	33.7576	8.40984	22.3115	95.8615	41.3788	26.4795	74.5652	17.5439	42.3553	7.46429	9.07692	22.825	5.31343	10.8333	16.4342	12.5278	14.8154
	12.4483	17.1772	27.0411	34.1899	13.7778	19.7042	22.45	38.4394	16.3333	22.2388	12.7848	19.0317	19.9118	34.082	21.2785	6.94366	15.2152	17.9531	10.2838	49.4143	29.1231	108.214	15.3194	66.25	22.1324	9.46429	40.3514	51.4203	21.8718	11.8082	25.6452	38.3134	33.2059	13.2281	16.95	65.1875	33.9333	17.7586	101.871	16.1169	31.375	6.74286	14.3478	13.4667	6.57895	12.6486	15.2029	10.8594	13.75
	13	14.3944	22.8696	50.2034	10.2941	9.68421	17.5	37.0313	16.8312	29.6842	9.52857	32.8718	15.5179	25.3382	21.4865	7.21053	13.7662	11.8475	10.9333	55.5789	22.1143	74.7313	14.9487	53.0781	26.9464	9.5942	53.5443	87.4487	38.7703	23.3944	17.5584	41.3889	21.4655	9.17241	19.1449	85.2424	12.25	16.0893	97.5429	20.9474	33.4675	9.69737	11.359	12.6486	7.23288	10.9655	19.0137	11.9833	12.2857
	12.2571	14.1231	31.6406	22.5172	9.6	15.5625	23.1765	32.5263	17.7385	32.037	10.7083	25.8312	16.6316	55.5	14.4828	7.08475	14.2923	8.12987	13.5395	44.6203	12.5467	69.0649	21.557	64.2154	38.1154	9.21739	65.7467	66.9437	51.4342	26.7321	35.7818	38.9683	23.2969	19.7288	26.6528	42.6026	69.6338	20.9118	100.033	8.86076	23.3188	6.37681	9.06329	12.4386	5.625	11.6494	23.8507	12.8125	11.5147
	9.54098	16.4118	31.8333	37.3077	9.66667	16.0641	22.2143	30.5513	17	29.0536	12.5303	14.2625	16.9118	33.5441	22.0649	7.25	16.8923	15.1552	10.7237	58.6667	49.8507	39.0635	11.7027	69.3438	22.2985	11.5797	43.8219	83.6974	49.6267	28.6765	18.942	42.6944	26.3099	15.6528	16.3934	77.1304	34.35	34.1159	78.1806	14.3662	41.6923	5.86301	10.3387	14.8919	6.08197	10.5769	18.3421	13.4262	12.7679
	11.0656	16.4568	32.7681	43.2405	10.1667	20.6615	10.6154	37.475	15.8961	26.1714	11.8961	34.9722	14.375	34.2933	25.3143	9.95522	14.9474	9.42188	11.2982	40.4576	18.1884	45.8182	13.2973	66	25.8052	21.0833	46.4355	67.875	29.7679	23.6923	33.4737	44.4605	20.5946	21.0345	28.1667	67.2405	17.4605	20.7297	74.339	11.3968	33.5797	7.36765	8.47692	14.5156	6.90476	12.1639	22.0833	10.5873	31.4769
	12.1385	17.1875	39.1455	39.8649	7.30769	16.5753	11.55	31.1493	17.5286	23.6351	8.15254	29.7625	20.9718	37.1791	18.8065	8.09836	13.1452	17.9467	10.6375	52.3143	30.7424	53.141	17.6825	72.2712	34.625	13.8243	50.7069	67.3827	46.0656	27.3544	32.9706	34.589	24.2405	20.2973	22.9487	78.5325	31.2105	13.9516	70.7183	26.6308	33.2025	7.7931	6.11538	20.725	8.5942	12.5375	17.4118	9.48649	109.918
	12.7949	15.56	41.0625	45.6957	8.89474	14.2373	29.5333	43.8596	13.3205	26.5606	10.3134	28.8333	21.8806	20.7821	23.141	7.71831	11.629	8.21538	9.75	39.2368	44.2833	62.0526	14.9125	51.5	27.4684	19.2	44.1039	67.75	41.9701	13.8413	42	33.75	21.4167	13.8772	24.4	74.6133	32.1111	21.8852	44.1842	22.4348	29.4179	8.32353	7.14474	19.0667	6.29231	11.1	10.3378	8.34483	12.6923
	11.3276	20.9028	25.6667	40.8904	13.6923	17.15	9.9375	38.443	17.8929	26.7759	10.4386	19.2833	12.8028	27.7895	16.75	6.10714	15.9836	8.22727	11.2714	43.3594	38.2208	67.1406	24.975	60.8289	53.4789	11.8214	25.3784	61.6721	52.9324	29.6441	21.5316	42.4394	20.2203	12.6563	22.5	69.3818	49.5125	11.527	64.8689	15.9	36.3718	9.2	6.42105	11.5077	5.65	11.625	15.4177	9.27586	12.8462
	11.7101	18.2466	19.2333	28.3582	6.52941	12.8649	10.2632	31.5278	16.5397	23.2459	11.1667	21.6613	13.9464	28.2879	23.675	7.89474	17.4576	15.6667	11.2273	46.7027	43.4615	56.7656	17.7922	66.1867	23.2581	17.8947	45.303	54.1324	44.8986	25.075	41.5672	39.8	19.8718	14.75	17.8429	76.4333	61.4177	20.5455	68.1282	14.4658	37.4844	9.21311	12.1045	13.7286	7.63158	12.3919	16.8421	10.9487	15.8406
	9.06667	12.6129	37.9655	35.4487	10.5263	14.2609	17.0588	25.6923	15.6	28.2632	10.0533	44.6716	18.8052	44.72	20.1912	9.89474	14.7377	10.04	10.1905	49.4462	36.5517	55.5441	23.7625	32.8475	42.4576	16.8235	34.2	65.2432	51.9718	19.7742	37.623	46.3288	18.6711	11.0423	32.6667	60.1803	40.9605	15.5441	31.4821	14.7286	34.3239	9.3913	9.24691	9.21622	5.56522	11.9726	16.2121	10	12.0833
	12.8136	19.8475	32.9831	31.2	7.94118	12.4783	18.7368	14.9298	17.6316	24.0877	12.2603	28.9342	12.8772	35.7887	25.5636	11.274	14.2429	10.9333	11.9565	43.5758	33.28	67.5325	20.7848	60.4839	18.3226	20.4375	50.5949	74.5811	43.9079	26.039	34.5224	33.5079	28.6774	19.7015	24.2625	71.8429	36.058	18.8732	80.1818	15.1129	31.9531	6.80645	6.21875	9.47436	5.57353	11.7368	15.8395	10.9643	102.345
	11.9153	16.6622	32.7273	45.64	9.47368	15.3065	26.8421	22.4865	14.7313	19.6909	11.3067	26.6667	13.9836	32.0857	18.7049	8.3662	11.9855	14.2208	14.4	48.8305	22.7632	60.0779	19.5714	63.1404	39.7013	23.5238	42.5	67.5735	40.0175	23.8971	21.6429	28.2763	25.6667	17.597	15.7059	35.0704	31.7656	29.5	59.2308	14.2857	29.8939	9.19737	11.3281	12.4179	5.44444	8.86885	13.6081	10.8033	9.16216
	11.2388	15.2581	21.7945	32.1695	6.89474	19.9857	19	22.5833	20.8788	21.1184	11.36	24.8167	21.9863	22.7778	26.2237	9.71186	17.2394	10.971	10.2133	51.6341	35.9153	17.5395	19.9737	54.7941	31.68	21.7183	42.0169	90.2951	46.4167	10.6923	35.6	39.5938	33.1757	12.726	12.3898	75.975	70.1707	17.3857	63.8267	12.3385	36.4627	7.87013	10.8507	8.19737	7.05479	14.6232	11.0526	12.6184	13.942
	8.69231	18.7083	29.9091	46.7385	8.68421	13.0357	12.6667	24.1081	16.6885	25.0676	10	43.9667	17.5882	38.0959	17.0641	8.13043	16.4125	9.45	11.4156	24.75	38.8028	47.0357	26.7031	72.4568	36.8596	21.9091	64.5789	63.2405	38.7714	20.9429	40.2051	50.0351	15.2237	21.0758	16.7125	56.8667	66.9483	14.3333	70.7679	10.0536	36.0685	7.12903	11.1639	16.3165	6.84483	7.31579	17.9643	10.8889	11.3966
	10.7536	13.3077	28.6167	18.1389	6.4375	16.5769	9.875	19.7013	20.4267	25.5	6.8	15.8529	16.6301	46.1639	25.1475	8.01282	11.6076	14.3906	11.3	60.9189	33.0625	104.629	18.0986	85.1667	39.1972	11.4638	41.2295	66.5972	39.1125	17.5694	31.7231	37.8625	15.8806	13.5797	15.2769	85.5205	37.2949	19.0923	70.3582	10.1139	40.5	6.65217	9.56757	11.9394	7.17857	13.597	19.5714	10.9872	8.3125
	12.56	17.026	22.5588	34.1692	12.4737	19.0339	12.6471	28.0877	16.8116	24.72	10.1579	37.8305	19.6	33.1176	20.0253	7.6962	9.68657	15.2813	10.5882	54.375	15.5143	52.4198	27.6338	72.8036	31.7013	15.3056	39.9444	76.4571	62.1475	32.5696	28.4203	32.8955	25.973	15.7778	17.2687	81.9265	61.3571	15.3167	69.5921	8.16456	39.1	7.46552	8	10.726	8.01818	12.4211	15.5357	13.2	11.4118
	10.7273	17.3382	23.1392	34.4247	9.27778	15.7436	14.6316	33.4722	15.2778	22.65	10.4474	48.9508	22.9848	37.0769	18.9577	8.5	10.8732	10.9821	10.2857	51.125	19	70.6429	19.2308	38.2833	21.88	18.2533	48.7532	50.1233	49.6974	20.4426	34.4375	43.0328	23.8333	16.7215	17.8333	85.8553	37.4915	17.7206	59.6835	14.141	30.3718	8.15873	7.84416	14.6234	5.38571	11.2703	13.775	11.8	23.1642
	12.1282	11.1389	26.8961	29.7544	9.88235	14.1875	14.2632	23.629	14.4267	23.5333	9.64474	47.7059	17.6379	36.3571	17.8667	8.11765	9.7027	10.3881	11.3676	54.5479	35.0769	71.1385	26.1053	69.2836	31.8101	8.65517	50.6341	66.4355	51.1486	15.7222	27.7794	43.7846	16	21.7541	23.5571	78.5676	37.697	34.475	86.0141	14.0933	20.9107	6.71233	8.6375	7.67949	5.07018	9.28571	18.125	10.9107	9.56061
	7.58621	16.5972	25.1286	32.8243	7.78947	19.2632	17.5	26.625	16.1852	23.8551	11.8833	22.678	15.2899	39.2321	19.5	8.47273	12.1852	8.20513	10.5968	38.7179	23.5185	72.5733	24.1392	61.6316	36.1286	9.06757	58.0676	54.6667	39.8551	19.7105	35.1389	37.2436	22.8108	18.1587	25.6849	73.0294	37	16.3125	70.7179	13.5152	30.1757	9.52459	9.86842	10.6727	5.0274	11.2581	20.5541	11.8	7.4875
	10.1379	14.4605	27.9242	38.6429	13.4286	14.4167	12.6316	35.5522	25.4103	24.4533	9.41667	27.6271	20.4051	32.1558	20.8833	7.38158	11.4	9.58228	9.93939	45.075	59.5932	89.3671	15.6491	76.7324	21.1622	15.6027	57.8387	79.9342	55.25	35.8841	26.4375	41.4746	33.925	13.3659	27.5075	74.4464	11.9859	12.4426	89.7193	23.9846	40.9324	7.47945	12.013	8.76316	7.10769	13	14.6212	8.68354	27.4821
	11.1607	13.5	21.3065	33.8824	9.27778	13.5375	13.8947	14.6901	18.8052	20.1774	11.5479	18.4769	13.6582	42.4179	20.5733	9.23611	12.058	9.12329	12.4156	44.2923	34.2192	91.4058	27.9241	76.7679	16.7313	12.1918	49.7656	76.2105	52.0333	15.0417	17.3846	34.9531	33.0893	11.8143	22.6923	49.1333	44.6712	12.72	73.925	6.90789	34.2712	10.125	7.87879	14.6301	6.2987	11.4407	17.1772	10	16.2152
	12.1449	14.4386	29.2933	37.7121	9.66667	17.9643	21	20.2941	13.481	20.6379	9.55357	27.8684	14.0175	50.6892	15.4815	9.70833	9.92982	10.0933	11.5122	55.0132	39.1061	69.3718	18.2051	65.9747	26.0625	7.54321	47.3649	68.7222	33.0492	31.0759	20.8052	45.8209	33.9459	15.5333	21.013	99	70.0635	14.5517	70.1974	12.0959	37.7544	7.4058	10.3906	10.7679	6.94737	12.8442	16.2817	11.5205	8.25333
	10.1525	17.3971	29.8592	38.6533	8.26316	15.0875	33.2353	13.7833	22.7273	22.7662	12.3621	19.7647	16.9855	34.9855	17.8052	9.5443	10.6923	11	10.28	69.5571	40.0137	79.4286	18.5385	54.7813	18.8049	15.3289	29.1077	59.3077	36.924	25.375	33.1852	30.95	13.3768	16.8028	23.2658	66.4444	25.1644	17.7368	69.2533	14.7027	40.4058	7.92188	7.52239	8.36207	6.69091	13.125	11.5395	7.58974	11.6901
	10.1538	15.4933	33.9545	35.55	11	21.4722	14.6471	17.2727	13.7162	24.2754	11.4464	23.4744	18.2679	44.1143	17.1212	10.7183	8.3625	9.48	13.6607	76.2208	38.2857	76.2639	22.9104	58.7	26.3509	21.7308	46.8308	85.0781	42.2949	27.7903	42.5429	36.3393	19	15.4286	14.1139	73.4925	30.3382	33.3966	69.7123	11.8571	34.7429	7.98649	6.81333	10.1795	6.82353	11.1343	13.6316	10.75	6.76056
	10.8267	16.597	22	33.7538	7.1875	15.5065	8.85	22.2692	16.04	22.2286	11.3273	15.2639	20.6329	48.3621	16.1795	10.6515	10.6786	12.1892	10.5088	43.0513	27.1324	83.3333	33.8871	63.4848	22.0299	19.3108	53.5205	64.661	39.2632	22.1875	32.4211	47.1304	20.3279	18.0781	17.942	81.5313	62.0132	31.2405	81.0556	15.0161	30.8448	8.64286	6.77778	16.3462	6.74648	13.8814	11.4032	12.1186	12.557
	10.2532	17.6379	28.5443	41.7846	7.25	14.3784	11.25	21.2394	16.5875	16.3733	11.0256	25.1014	18.2875	36.5063	16.3247	9.26389	11.9167	10.0469	10.0633	45.7667	63.5789	92.7455	22.2222	70.7162	17.7037	12.5167	37.575	54.321	58.3875	24.3718	30.3768	36.1449	39.2794	17.5303	17.7857	76.3077	27.8421	15.8701	78.2785	11.4375	31.6	8.16	10.3438	12.0506	6.58974	10.9286	17.6324	11.4412	7.14516
	11	13.4875	27.7879	29.5	10.6	22.0133	25.8824	12.0455	15.575	19.6667	10.9655	22.7794	15.12	35.1071	22.6316	7.55385	13.6102	6.84058	10.2656	46.726	36.2037	65.1167	19.6557	51.4603	35.4051	10.4638	63.2931	68.3036	37.1077	27.1594	21.5333	35.3333	23.8281	19.386	18.7215	60.0128	74.9672	16.2273	68.3377	14.1053	33.4746	7.33333	7.67949	11.95	6.50633	10.2692	18.6389	6.77215	10.5303
	8.94203	13.7719	38.1013	37.9831	10.6471	16.3026	23.5714	32.6232	15.4231	25.0972	11.0375	29.5753	13.6623	44.3944	24.0536	8.62295	12.791	7.35065	9.46429	39.4426	59.8608	72.4118	26.2405	61.8312	51.0429	11.7463	53.8393	66.8987	45.7722	22.3611	17.9481	37.1071	23.5079	11.7097	23.8987	84.4684	17.6267	12.3103	79.8261	12.3924	37.4923	7.73684	11.4545	11.5179	6.78462	9.72368	13.3768	10.9872	8.22414
	10.4348	16.5714	36.9718	18.1094	6.05263	17.3913	16.7692	29.25	17.2833	21.4932	10.2459	20.7105	15.0508	37.962	17.2687	7.32911	13.087	11.25	11.6667	45.8784	31.0735	58	23.6829	65.2308	39.5079	18.3611	53.9859	77.9344	65.589	15.3621	32.4675	46.2105	14.8065	12.3699	15.5429	62.575	25.0606	16.9836	82.0984	25.4286	37.9589	8.24138	10.7342	8.85915	7.78333	11.5294	20.6667	11.5522	21.1972
	9.92424	14.0141	23.2838	26.1667	13.5	15.7564	21.8333	45.5769	15.95	18.5333	8.75	13.7536	19.9848	36.4545	17.0896	10.9577	8.10294	14.569	12.28	44.2069	30.5696	64.2162	24.4776	69.5352	29.125	15.8406	46.8116	70.2714	54.1667	31.3538	41.0484	41.9077	20.5538	30.7619	29.2933	63.8608	22.1667	16.0429	68.8571	20.6795	32.8696	9	13.16	11.9492	7.51563	12.6143	14.0313	10.8493	10.3
	7.60759	16.3636	19.2537	33.2687	8.8	13.9571	35.0476	22.75	18.2667	21.443	10.2676	33.4262	18.0779	31.3548	26.0395	11.5065	10.4211	9.03125	11.4054	62.2174	20.4167	23.7722	16.5333	62.8714	36.5	21.8644	51.697	63.5439	43.3485	30.1831	38	42.027	24.8649	17.5085	22.5333	63.2174	38.1579	20.3108	78.4722	18.1507	45.0128	7.94203	14.3718	10	6.3125	11.1765	13.8657	10.6875	10.0494
	10.7901	15.9464	27.5658	38.1625	11.6875	17.2667	17.95	24.3974	16.5063	22.6182	10.7375	32.6102	16.6757	56.2429	27.2368	9.28788	11.1013	11.0952	11.0678	25.2857	32.7368	54.1806	13.3125	68.2879	36.5893	22.4688	49.2152	61.9828	29.2576	16.0145	38.7763	39.6912	20.0667	24.4054	24.1864	32	14.5538	22.8312	74.7015	11.7727	13.6471	9.91525	8.69444	9.21739	5.94643	13.8116	22.5846	10.0182	12.9697
	10.7671	16.7167	28.8143	26.3485	9.07143	14.9153	16.8571	14.4154	13.7792	21.6471	9.69491	22.1923	12.339	41.7746	18.5	6.19697	11.1607	11.1333	10.377	49.7368	30.8644	52.5875	17.8475	75.3143	46.9655	9.19403	49.7297	61.1831	66.9104	34.9863	38.2329	27.5821	25.5397	27.5417	30.4231	61.0794	18.4722	31.5	62.0417	13.5897	16.8472	7.35	11.8421	8.85897	8.76712	11.7164	19.6462	11.2388	6.95652
	11.6623	11.4545	21.942	16.8696	15.2667	14.0536	14.2353	19.84	15.0923	26.7627	11.2754	33.831	12.7714	55.7123	26	7.71875	9.5942	8.11864	9.09231	60.2647	33.8767	88.1667	25.2254	72.2388	42.9286	10.2778	49.4444	65.1538	45.6719	17.8767	23.4	42.5857	11.6724	25.3714	32.4848	56.9861	14.987	30.3188	71.8718	11.0886	15.193	8.07895	13.3387	7	5.55172	11.2857	18.6842	12.7246	7.65714
	9.43103	19.5	28.4615	32.5152	8.11111	16.4643	19.6667	30.6753	14.9322	24.2069	7.16949	27.3438	14.403	40.3188	17.3421	7.8375	11.0167	10.5333	13.0877	54.8659	63.2051	15.6761	19.7067	67.6721	32.1644	9.32759	33.0175	73.7231	57.0278	32.141	8.32787	46.129	19.6234	10.5395	18.4107	37.4737	45.7612	15.8	44.6724	24.6125	14.1026	8.19481	13.7414	18.5345	6.44828	11.7333	16.377	9.59322	6.16071
	12.1154	17.9538	20.8406	49.8667	11.75	14.3559	17.7778	18.2203	19	14.9412	12.2414	33.4286	16.0725	40.1447	20.1013	10.5616	9.65455	6.62857	11.3284	37.6493	56.65	70.8986	21.1646	50.2703	44.7385	18.9383	39.675	23.4	42.6962	20.0441	11.2571	37.5769	18.1356	13.7258	20.9859	65.971	13.4789	24.6618	68	12.6667	22.0127	8.97059	12.65	13.8169	6.7625	9.18841	17.726	9.51724	8.16177
	9.56757	14.6667	28.1429	28.6071	5.57143	16.5938	17.3529	15.9839	14.5357	18.7857	10.9344	59.9194	12.9333	38.8571	32.076	8.77966	11.5357	11.1154	11.0933	40.5844	43.5323	47.924	10.125	61.4262	35.0779	21.9254	46.2295	66.7361	40.0667	24.3506	8.60656	38.2	24.6452	24.9565	17.1429	78.8571	27.7429	17.3924	64.2368	14.2152	22.7333	7.35	7.95522	9.24	7.35821	9.95714	13.6053	13.2794	11.8182
	11.3448	12.5152	21.9672	36.6029	9.71429	14.4483	9.94737	24.8182	22.1447	13.8286	9.48438	38.7778	21.7778	26.9153	20.3077	9.26563	9.01408	7.44156	14.1639	44.1552	48.675	84.2464	13.7581	69.3333	29.5606	11.5333	35.806	23.3846	47.7792	30.9344	10.625	13.0513	23.9041	15.4746	13.6552	83	41.4805	15.9	66.1757	20.625	14.0278	6.66197	8.69491	13.9194	5.68421	12.8689	17.7344	11.3	12.6986
	10.32	13.125	29.4068	33.24	8.72222	11.5667	15	29.0441	18.6833	20.2903	11.0769	25.3947	20.8551	31.5867	25.3636	11.9706	11.2113	6.08929	10.275	41.2295	33.7969	68.8621	15.9595	63.5135	36.0179	13.3934	50.8684	64.4127	44.4262	13.8676	8.12727	25.8312	12.6379	23.0423	20.3433	62.1449	45.4848	21.6833	81.3064	12.1695	20.2923	7.84	10.6447	13.0133	6.87143	10.0886	17.3684	11.75	9.35593
	13.3	19.3788	31.7313	40.9506	9.10526	16.6563	16.0526	17.3438	17.4805	14.5507	7.88889	37.8312	20.1711	20.8364	15.7164	6.58462	10.6167	16.7966	12.4737	46.0541	37.8701	63.3377	18.2424	59.5385	24.8947	16.3571	48.8788	82.6618	50.3472	27.3273	7.67692	42.2167	16.5224	31.9861	23.8154	35.4667	70.6613	16.7121	85.0263	21	15.6	7.54667	11.9359	12.3284	6.89286	11.7903	16.8947	10.7059	9.49254
	9.76623	16.2192	27.0921	43.0893	6.66667	11.1733	25.9333	15.8305	18.3158	23.4426	7.98276	7.74648	19.8361	40.2308	25.8333	7.88571	10.7432	15.2973	12.6081	72.5091	47.4789	69.1014	28.0308	69.0882	22.9206	18.9625	53.1077	63.8429	54.7073	21.8378	7.73973	38.9153	19.2059	32.6957	31.8852	84.1299	14.4304	37.5915	85.6986	16.8507	22.3125	8.62857	12.7162	13	6.4	10.1719	20.2029	11.6269	13.4459
	9.23188	16.125	33.6557	32.2286	10.1176	15.2625	22.8	30.9286	13.2778	24.4583	8.92308	42.8289	21.2353	26.931	20.4805	7.21667	10.7778	13.0779	11.6757	30.527	37.25	86.1739	14.2714	42.8393	26.7846	20.0625	60.1216	61.5641	48.3902	23.7746	13.5556	41.6709	28.1642	20.1795	32.961	75.64	25.9873	36.3333	85.75	14.625	21.1964	7.125	12.7027	9.9	9.05263	10.0395	13.0519	10.4557	9.25
	9.19718	13.3538	33.2078	18.2969	7.77778	18.0714	12.0667	37.7632	16.1803	13.4237	10.6316	46.5965	18.6	50.5072	18.3043	6.96667	11.7468	21.8158	12.0864	44.8611	31.6104	65.7164	18.7544	71.7541	39.9344	22.9846	53.0526	65.7368	43.3623	12.6842	11.2432	47.7949	24.72	29.4026	32.2174	76.0172	15.3288	11.2222	88.3478	17.2875	20.2951	6.69444	9.23214	11.3529	6.25	9.8421	16.3548	9.70175	16.9851
	11.0494	14.942	23.5823	22.2987	10.1667	18.7297	14	28.863	14.65	24.3289	10.5862	51.3421	14.3443	35.7308	23.0274	10.9492	9.4557	15.7887	12.7083	47.0299	42.3333	86.3881	13.1053	60.2542	33.6133	17.9494	57.0135	70.974	53.1129	28.7561	16.403	53.3571	38.3676	28.5513	14.5493	90.9143	43.8608	20.5735	74.3934	9.54878	23.1864	7.32051	8.91139	10.3867	6.69737	14.5345	17.5	9.81013	11
	9.51429	14.8592	22.2586	34.5733	7.26667	19.1029	14.5294	32.3553	13.2759	23.0789	13.1549	37.987	18.3553	40.7733	16.5424	8.975	10.3636	12.7018	11.5429	49.8267	38.5507	48.5	10.725	66.2586	37.6842	11.275	53.7667	60.5862	44.9873	22.6622	15.1587	39.7027	18.7656	10.029	16.9342	69.9286	72.4483	17.8209	68.2933	26.7857	18.7368	9.24359	9.11594	9.72881	7.16456	9.73239	17.9385	11.2167	10.5522
	8.79487	15.8125	28.4655	42.7705	9.375	12.7105	11.619	36.6154	17.5128	28.2609	9.79661	24.7241	15.5125	29.5	14.9296	7.84746	9.25641	14.913	11.3714	33.8475	30.25	42.0702	11.95	78.7833	36.5679	23.3521	43.7813	56.4935	39.4167	10.569	14.8143	50.2542	25.6721	31.375	22.5147	44.0769	15.7097	14.1594	81.1757	14.5942	16.3733	6.69136	16.6203	13.678	5.52	8.84286	21.1558	11.1333	10.125
	9.65385	14.9194	24.619	38.962	9.05263	15.7206	16.3158	21	15.8769	23.4189	11.3188	42.7632	13.2468	43.0147	27.4219	8.93151	8.88333	18.9688	12.7531	34.2338	36.375	46.4545	24.0364	61.7121	22.4426	19.6447	57.3333	68.7794	44.7887	16.0769	12.4595	35.9545	18.0811	22.1013	22.2174	80.6667	28.9286	17.9464	74.0179	24.2361	17.2055	9.74138	12.0822	16.4545	7.07353	14.4286	12.0357	10.5467	32.1235
	9.35897	14.7179	26.5797	33.3286	9	17.0714	23.5	19.375	15.9722	26.3867	9.36	21.4	14.5909	32.1875	25.597	7.42857	8.16883	15.0253	12.2174	52.6711	45.0299	52.3091	23.962	61.507	39.7391	9.92424	44.0154	80.3768	34.7719	15.8933	13.359	44.8806	32.5625	8.74194	15.1067	73.4531	12.1875	20.3438	77.6923	24.4198	22.7639	6.82609	14.9452	11.5195	5.75862	14.6094	12.9836	10.7541	7.05263
	11.6375	12.7231	29.3333	40.3182	6.6875	18.8696	16.85	35.3714	13.7241	29.9605	8.85714	30.5574	13.0395	29.2923	20.7746	8.65574	13.7867	14.859	8.14925	53.2414	43.0175	48.4247	19.5652	69.9032	41.775	13.5224	32.52	22.3125	39.5256	25.1695	12.6806	33.4375	26.0357	28.0492	26.4833	66	14.3279	41.4925	48.6538	13.1184	22.338	8.25676	14.4364	7.36667	5.12308	12.6491	15.2051	9.10769	10.8824
	12.5395	14.5926	27.0333	27.3099	6.5	18.2	15.5	30.6333	15.8667	18.3421	8.66667	38.1096	16.7013	39.2951	23.6154	8.92208	9.1579	15.2241	12.7206	46.9649	21.274	96.0286	10.7879	62.5714	40.6333	11.1857	40.7273	30.16	52.3333	21.9605	14.961	52.8889	15.0132	13.9661	33.5	67.8056	20.45	28.971	93.8947	24.6061	24.2203	8.96203	13.6133	6.55932	6.15254	12.9855	15.7397	14.5667	9.67123
	10.0959	13.127	32.3594	24.7778	8.07143	14.8421	12.5789	58.2121	24.5195	23.1159	10.4545	30.4861	13.4167	39.8857	26.0877	8.60345	9.40984	17.0513	11.5897	63.5902	29.6533	50.0921	14.0435	47.5263	19.1392	9.24675	40.8772	72.0423	36.6515	24.8205	10.0897	42.9437	17.9014	21.8767	19.4744	79.0649	22.625	17.2857	86.3393	16.7288	22.7619	5.86667	12.4667	8.86154	6.42188	13.1964	17.425	14.15	10.6714
	11	15.3607	27.5125	19.3913	7.88889	11.9167	19.1333	25.3056	20.5316	30.8684	8.69565	34.2222	22.9688	19.8395	16.6029	7.62025	10.6986	21.6625	11.1471	58.5641	43.3582	55.8101	18.3974	62.7759	37.8846	9.15854	27.0333	74.5972	43.962	14.2533	13.3088	44.7941	17.4306	21.8571	25.6716	76.7797	38.2787	25.6812	68.3165	20.6575	22.3898	5.94737	11.8861	10.8767	6.15254	12.0303	15.075	10.3478	8.13043
	11.0886	15.4	30.3559	35.2034	10.5263	12.1026	19	14.7879	17.2237	25.377	10.65	36.0588	14.3205	42.8525	16.4557	9.16	8.6087	18.4583	11.443	30.6154	27.3784	56.0484	13.6957	57.3625	33.4935	7.22667	30.8816	24.6	55.4416	20.9483	10.0159	43.5526	23.76	30.6964	29.3553	87.5373	11.7324	9.54545	67.7222	11.5345	29.7971	7.88	12.8312	7.03846	5.55128	9.95385	17.3824	12.9733	29.6129
	10.0508	16.6053	18.8889	29.7246	8.57143	17.9219	12.1429	24.6486	13.9821	20.386	14.0972	58.4595	21.125	46.7887	19.9231	8.33898	10.3784	20.7273	12.1194	53.8382	38.9545	89.0159	14.4839	75.4098	29.9737	8.09859	31.679	56.5217	54.7143	20.2941	12.6825	39.4605	33.5385	18.0541	24.6316	70.7258	13.7746	22.7321	90.68	9.31507	21.3514	7.45	8.61429	12.7879	5.925	11.9836	16.25	9.72059	7.77193
	11.2468	16	25.7069	20.875	8.2	13.4177	12.6429	47.0893	17.3649	24.1039	11.9494	21.0972	13.6795	41.0351	20.75	7.12857	7.82895	15.76	11.9079	49.1714	35.2982	61.6849	17.3671	56.3768	25.2703	23.9877	34.6795	72.4189	43.7719	13.3824	8.91304	40.7692	21.4054	17.678	17.5143	78.7571	18.2	21.1846	74.2192	17.6667	22.2899	8.33766	19.7671	12.7973	7	7.2069	17.9697	10.7576	12.5538
	13.697	17.0139	26.5443	26.1324	8.77778	12.8769	10.5789	28.0506	14.1304	24.75	10.0909	43.0455	11.5441	49.5263	18.2949	6.21429	10.9494	24.8406	12.6438	34.7901	25.5479	58.4828	25.5714	75.4079	38.4605	12.8701	51.1786	52.0862	55.5536	22.8846	15.3088	51.6613	18.8438	29.6	18.4675	67.2133	62.6	24.4821	78.1667	22.3623	24.3387	6.19298	15.6154	13.0256	7.05797	13.7368	20.6494	9.21795	6.64179
	9.85714	13.4576	27.0896	30.4394	9.42105	12.3279	22.3333	26.4231	13.5507	22.5735	10	27.0548	17.1791	35.3947	21	10.2321	10.2464	22.8375	9.24286	41.5125	35.4684	65.3662	25.9104	73.0563	50.5065	13.2083	38.339	78.3284	36.0938	22.6538	13.597	30.3485	21.6857	25.625	21.2162	92.629	18.5833	28.5375	80.5735	15.5147	16.1333	7.9125	9.64474	12.625	5.88889	10.625	17.5625	10.3718	11.3898
	3.82716	14.8136	25.1786	29.4932	11.6111	18.7	10.35	44.0678	17.9552	19.8406	10.1356	30.0441	20.6957	38.381	19.5823	9.31429	11.5949	18.9041	11.0256	32.5946	49.029	63.4583	17.4928	89.7826	18.6538	17.8644	47.7429	49.0385	52.6716	9.91935	11.6389	42.8182	13.4444	29.1169	31.7966	70.5625	29.0145	26.4333	80.9	17.386	22.8961	6.70886	15.0986	7.68421	6.71642	12.9254	13.5526	9.73333	10.2656
	15.5469	13.4928	24.3151	31.5965	8.66667	14.2308	17.5238	33.3714	17.4478	18.9143	10.541	34.7273	20.5075	21.7273	28.0641	11.4058	11.5846	18.9851	10.7949	32.507	57.8082	52.9744	16.3421	26.9538	27.1212	12.7895	42.4545	89.1039	37.1507	16.72	27.2727	40.3768	17.825	15.4247	26.8904	80.625	47.5128	29.5574	76.0423	22.0959	19.6622	6.51282	13.0308	7.69118	7.66667	15.3857	17.1053	11.5781	22.1714
	7.8481	14.7018	35.6571	32.1688	12.2857	17.1515	11.1667	15.7931	17.5902	19.2143	14.4776	21.3393	11.5694	43.3333	19.8276	8.52055	9.51786	19.5313	12.2143	52.5077	56.2647	63.0984	19.9286	66.4	36.5614	22.6912	49.2281	87.8052	37.5875	13.6184	8.13115	36.403	15.3	16.425	37.8923	83.3913	15.6389	35.6329	88.4084	9.59459	25.2703	9.06667	20.1594	9.64615	6.30882	14.5854	18.4521	8.83784	8.76563
	2.55405	12.4426	34.2703	35.4028	9.88235	10.8375	14.6471	31.5867	19.9571	20.4714	9.46053	54.027	21.7586	34.5769	26.0588	7.67188	9.89744	14.0267	10.7532	20.6154	24.1897	38.2222	20.5753	56.5152	23.625	11.3731	45.4242	72.8246	34.971	23.087	12.873	39.058	13.4937	30.1948	31.058	72.675	19.5333	23.0145	73.9848	14.6986	18.3684	5.77612	15.679	14.0541	7.04286	11.4833	13.2564	9.77586	16.026
	9.92647	14.7971	21.1711	33.2	12	15.2468	26.4444	27.0274	15.3968	19.303	11.0441	18.7391	18.6316	43.5316	21.6316	8.52459	8.03947	21.443	11.3875	51.0135	34.7966	31.0536	8.93103	52.8356	31.9841	22.5538	12.8406	81.4697	42.4643	13.0179	11.0533	31.875	21.1951	29.3485	12.1184	58.775	18.0417	29.0548	71.5231	12.4833	17.5823	5.71429	12.1014	9.19643	5.30882	9.67123	13.25	9.55385	8.12821
	10.4545	12.9714	19.3462	27.9859	8	13.5152	24.5	41.9538	15.52	25.7571	12.0921	38.1899	19.8966	35.4286	15.7468	6.88571	8.76543	18.1563	9.53521	44.6125	22.9857	70.2188	17.2836	71.3971	40.6765	16.6711	12.3291	72.7692	50.2703	16.6212	10.5373	42.5676	26.0536	32.2805	22.7377	69.0139	40.0139	41.5333	96.9107	23.9615	20.939	7.2931	6.78481	11.0172	7.37931	9.94521	16.1406	11.8537	12.1286
	11.5373	13.7333	27.661	40.44	8.375	15.3559	20.3889	18.806	15.8594	18.5541	12.7759	37.0294	18.2958	49.0615	27.0375	7.58824	9.81818	22.1818	9.90625	25.3636	29.5	58.2727	15.7222	54.0405	42.2321	21.8718	11.65	73.6667	45.6184	18.8101	9.97059	21.1	17.5135	31.1772	21.1795	75.1607	60.5797	34.8421	73.5342	13.2785	19.2958	6.68421	13.2466	13.2877	4.55172	9.3	18.6667	9.16667	16.7213
	12.169	15.4237	27.8056	33.5333	7.82353	16.339	23.6154	34.5316	20.913	25.8919	8.81579	45.7237	21.9667	45.6914	37.443	10.2466	10.4054	11.6429	9.42857	49.0469	43.4805	51.4407	15.8167	61.2469	40.0533	19.3659	9.01333	89.3623	44.8358	25.2419	8.78261	43.2373	22.3939	34.8772	31.8947	105.014	40.4722	23.8553	61.7059	9.45588	20.7564	7.82143	13.7101	11.5513	5.58974	14.2143	22.2167	8.63235	10.5385
	10.6806	13.6719	24.918	37.3279	7.4375	16.4737	17.6429	32.9459	24.2667	19.6552	8.4079	27.9367	20.7	37.5538	32.7869	11.2167	10.5443	17.6282	10.6429	53.9138	30.359	56.8358	8.75714	65.4667	22.5915	10.5424	11.1091	63.4444	51.3117	13.359	11.5139	46.4776	10.1351	12	24.2	85.8243	37.4658	41.3175	84.3377	21.7	18	7.59091	14.5732	15.4921	6.32468	11.1538	15.1842	9.16923	7.40909
	14.5373	16.0541	29.4364	27.8594	8.3125	18.0811	9.94737	27.9492	16.0735	22.5	8.44	16.6087	16.3881	57.6724	26.8393	7.2439	9.92308	13.403	11.6111	49.3934	39.8056	52.6875	13.55	49.1486	23.6607	8.66667	8.97059	70.5143	71.6102	20.6212	10.8636	38.375	12.3433	19.5522	24.1282	63.8571	31.4375	40.3421	67.7215	13.0179	22.3077	7.16883	9.61818	12.0571	6.83784	11.6104	16.7778	10.0875	10.9559
	9.52055	17.7703	26.1688	38.5696	8.47059	13.7627	13.2105	23.6667	20.8684	21.4262	13.5278	20.8718	14.7534	40.6806	30.0875	8.77586	8.64286	15.6575	11	24.1528	63.6707	50.5082	11.5882	58.9815	30.7458	9.90909	10.8462	78.2464	61.1733	24.4211	6.24286	43.2683	12.4156	24.9865	24.2361	76.2195	58.8312	29.5231	76.3056	17.875	25.1795	9.40244	10.6944	10.9123	5.62687	11.5522	20.2361	11.7538	9.27778
	11.7536	12.4189	20.2174	27.7377	9.55556	15.1625	13.4737	42.4783	14.3733	14.1636	11.4493	9.74576	20.2712	39.6393	27.7308	13.075	11.4697	14.45	11.791	75.7692	45.1739	20.2295	15.5439	62.9385	41.8421	11.4923	11.6761	83.6207	45.9231	23.5844	11.1846	36.6667	18.8667	14.9367	20.9242	76.3286	24.8	38.9467	64.7042	14.3816	27.3472	7.61644	15.8133	12.2222	5.72414	15.7288	14.9138	9.69565	10.3971
	11.2051	15.9831	18.1795	33.4667	9.46154	14.5854	17.2	48.1159	17.3333	20.9118	9.44872	9.78947	12.8442	41.6447	23.1029	10.5692	10.9286	11.0658	11.0333	42.5417	26.5278	53.8	18.7037	59.6579	24.7797	13.7321	8.36667	59.0758	32.9649	28.1404	11.8621	47.3816	26.8857	9.11539	35.831	71.6104	19.5263	42.2615	80.6164	9.61972	35.3467	9.95161	17.8088	8.85714	7.84	11.4521	16.4923	10.1176	8.83333
	14.0667	17.1486	26.1034	30.0455	9.94118	13.6806	18.0417	19.5357	15.5763	24.4938	12	11.7833	15.4125	45.8101	25.9012	8.97297	10.6711	19.8987	9.18987	51.0435	67.4	46.7564	23.4937	58.1077	40.5217	9.56579	7.80597	25.2615	43.3457	11.4286	13.0882	48.7808	33.2179	27.8421	26.8125	64.5775	38.931	38.6119	71.0137	15.875	27.7179	7.29231	14.6364	13.7183	5.95588	13.3913	13.7273	10.4107	8.35
	9.98462	14.1733	30.9054	30.3077	7.5	14.6714	16.0556	31.9857	18.9474	28.8493	12.9516	9.51515	16.0933	36.1642	30.4828	9.11765	11.0441	14.7808	9.61842	44.3182	32.3881	53.7308	9.81034	55.3276	33.8378	21.1053	10.9178	77.3889	52.9481	24.72	10.2571	34.5479	18.4493	14.1233	25.3099	32.5143	24.6875	45.3421	86.3857	15.8611	18.6875	8.59016	14.0172	12.5517	5.90411	8.4918	17.3077	8.01754	11.1299
	7.60317	13.2222	17.2063	13.1552	6.38889	15.2817	14.7059	24.6818	15.4265	16.9483	11.6282	9.9	17.0385	42.7231	26.7719	8.71795	10.2143	17.9403	10.9831	24.1194	33.1905	45.0845	25.7403	61.1818	59.9487	12.2923	12.3088	64.125	39.2877	20.0633	12.7895	59.3151	18.8875	31.1311	24.4107	60.6154	15.8182	49.6269	65.1719	25.0536	26.5077	6.02941	13.1176	7.07692	5.72059	14.8767	11.0984	7.52239	13.3279
	12.6087	9.8	25.284	32.8857	7.33333	16.3934	16.5333	32.4143	14.6923	21.5147	11.6579	8	14.0933	32.3333	29.2468	9.7027	10.4058	25.9275	9.58974	49.8475	46.0617	64.8475	12.2459	68.3333	37.5641	11.5588	12.3966	58.7941	51.321	24.5362	14.1528	39.1594	15.8276	15.4	31.9867	60.1379	34.4833	44.9589	83.2286	10	16.597	7.30137	13.2813	12.6333	6.07813	9.1579	13.0909	11.1429	15.1486
	13.5128	11.0667	20.1045	30.9855	7.82353	14.0746	18.3846	60	14.3125	30.6912	10.4595	9.9589	14.9747	27.7467	31.8108	6.94828	8.32813	18.1467	20.6667	55.4909	29.75	44.2459	13.2857	69.1923	35.5455	20.8793	9.375	24.8088	49.7778	20.7397	13.2031	41	17.6812	23.5538	32.1667	72.3064	44.4789	37.0435	81.7073	12.3382	19.6833	6.04545	11.7656	11.7143	5.68116	13.0137	17.7679	11.5	9.43662
	12.3966	16.4225	23.3947	38.8636	9.8421	14.1774	24.6111	41.1356	15.0294	27.0921	10.1081	11.8649	16.623	41.0571	16.2805	8.73611	9.01266	23.3514	9.59677	37.1803	30.3607	50.5714	12.1154	56.6184	31.6349	16.9577	10.5217	70.2879	50.2667	27.7273	10.925	51.7164	14.963	16.2571	22	83.5811	24.0286	21.0806	36.7324	24.2388	20.24	9.60714	8.28814	14.7714	5.05	13.1045	16.8594	10.7838	8.49333
	11.8136	13	16.1194	43.3289	6.06667	13.9714	19.3077	22.4375	19	23.0263	17.2295	9.70769	14.9028	39.5443	20.0625	8	11.5696	12.48	16.1967	35.8986	60.1404	98.4179	17.2405	64.3	39.5753	18.6667	14.6528	59.8861	47.1324	26.2	31.0725	44.1948	13.4138	14.4179	20.4359	35.9688	32.1625	48.4286	97.6774	18.5467	22.3538	6.35938	8.73973	8.11111	5.83333	13.8933	16.6094	13.8448	9.02941
	12.5342	11.7042	25.8333	37.1711	10.2353	20.0145	22.7333	40.9016	21.7051	19	13.7917	8.16667	9.22034	50.129	25.7538	8.69811	9.22973	17	11.5584	29.4429	32.9189	65.1667	12.5593	69.1613	31.6167	10.7895	12.1447	58.9342	47.6	25.4648	31.3611	26.9103	16.0702	16.1486	22.5714	38.9467	18.5362	34.675	80.029	10.2373	17.3077	6.44737	13.806	13.3816	4.4	12.1	16.3051	9.71233	17.8158
	12.1389	17.6667	42.493	38.2432	9.27778	17.15	11.0588	43.8026	27.8684	28.8219	8.56667	11.1552	21.6338	42.1728	21.8333	9.16667	8.1875	16.2909	10.5	30.6212	32.9153	65.9079	14.3333	69.7321	37.0423	10.9718	13.2206	71.7797	63.72	30.1167	13.3088	39.4848	32.913	24.6984	14.2813	82.7193	29.6232	34.7846	55.7049	23.5789	18.3056	7.97222	16.9286	10.3418	6.62821	11.8103	17.5143	9.85484	7.63889
	11.7586	15.4474	32	42.507	7.6875	16.2833	10.8333	38.7222	17.6087	17.1311	12.7097	9.60345	12.2456	30.4366	22.4	7.96429	11.1951	12.3766	9.73973	29.8852	36.2	60.1818	14.0143	64.127	28.4359	11.2982	12.3836	87.1667	69.087	27.5342	17.5	34.9333	14.7051	14.4079	25.1486	80.9107	15.1333	37.7333	38.5063	9.6	18.9206	6.44872	13.3194	16.5135	6.75	12.9103	12.7324	8.78481	10.6901
	11.0769	13.5156	40.2597	17.7368	8.93333	10.1935	32.9412	33.0513	17.9241	14.5	8.31667	12.9821	18.2208	35.6154	17.8361	10.4333	10.25	15.2692	9.88571	27.5195	35.4848	65.3929	17.3158	56.7403	28.0133	22.025	9.0678	105.5	41.8696	12.2647	26.0526	52.0606	18.9733	12.6029	26.2813	80.0988	27.8571	50.9863	30.5375	10.5217	19.0351	8.32143	15.75	14	7.31884	10.0857	18.2763	11.322	9.96825
	14.5455	14.2632	30.2297	26.8814	11.1	17.3051	30.8824	40.9667	16.625	23.7467	10.3714	12.0286	12.9077	54.4133	17.3433	11.697	10.8947	27.7308	10.7375	31.8852	22.9821	42.3448	24.6933	65.7183	43.75	11.0152	16.0179	62.3194	41.1622	19.76	20.2576	44.1282	35.7848	28.1795	24.5972	78.9474	21.629	20.1538	52.6667	14.2203	19.3158	6.60345	12.8594	15.5366	5.58182	9.56897	17.7595	7.85246	9.23077
	14.1897	12.5152	39.12	24.95	9.05556	19	21.1176	20.5231	14.3867	27.9104	12.2125	10.075	22.9206	45.4068	21.8361	8.36986	10.973	20.4242	11.8312	55.45	32.359	39.4853	15.3846	75.1053	19.5538	14.6528	10.2571	81.5077	20.5556	23.8354	23.5362	40.2167	20.3944	18.9394	12.9706	63.8308	44.3521	22.0156	74.924	8.8961	14.209	7.59459	16.4444	8.39286	6.39394	10.9167	15.3636	13.7857	13.6857
	11.9298	12.1607	16.411	28.8571	7	14.4459	21.0526	47.9733	15.3333	31.6034	11.6984	7.72603	18.0896	38.0541	24.8529	8.34783	10.4308	10.6286	11.8548	30.1304	40.3158	54.0143	13.9825	54.1404	33.6625	15.6667	13.058	50.6849	56.3243	26.9437	18.4937	45.0633	22.6949	21.75	24.0635	66.775	35.3857	40.6029	77.662	12.9565	24.069	7.55	13.0862	10.0154	6.2	15.0769	15.8507	11.209	17
	13.3281	13.8243	27.3934	33.3898	6.57895	16.0921	16.6875	37.1282	16.4286	22.6625	10.1014	8.7931	12.4655	26.9571	26.2833	8	11.9394	15.3924	10.6667	45.5694	31.7833	47.1719	12.6176	68.069	26.3836	17.7458	16.075	91.6061	59.7353	11.3714	29.7821	45.641	18.8472	31.5781	31.2162	87.8167	46.4722	40.1169	70.9559	25.8052	17.2167	8.64935	7.56061	11.9306	5.5	16.3784	13.519	9.66667	10.2179
	13.3051	15.3824	39.6456	20.625	11.3333	16.0972	32.1111	35.5873	18.8148	23.4211	11.8143	11.3205	20	46.6429	23.275	7.01587	10.3099	12.9242	12.1471	52.8816	22.8889	36.3729	10.9167	66.3103	22.6716	18.8676	15.3333	59.3485	39.5303	16.5079	31.6111	44.5753	33.7164	30.7344	28.169	57.5541	36.0345	38.7391	99	10.8	24.8493	7.21311	6.31034	10.0156	7.70513	13.0667	14.0405	11.9178	8.04478
	7.79221	12.92	49.325	35.1923	6.66667	13.7458	17.7895	47.3291	16.8065	30.9107	11.7627	10.2623	14.7231	30.9706	25.2027	8.24242	9.86076	15.4364	12.6282	29.2899	42.4561	58.575	10.7719	59.6	29.2346	15.4386	13.0714	80.9444	59.8961	23.8305	28.7833	41.2308	29.3594	12.9821	18.9615	70.7647	52.9865	41.7719	54.3333	14.8769	32.0159	7.07463	11.8167	8.77966	5.66102	11.1875	14.9857	10.8966	10.6029
	10.9306	14.1667	39.1231	46	8.94444	16.4407	18.2632	42.0149	17.5636	23.1053	12.7692	12.2875	20.1159	44.9167	18.5714	11.0877	7.47436	15.4928	10.5844	34.0845	30.0172	97.2464	24.377	69.5147	18.4286	17.2714	10.9091	69.4265	56.7246	18.1507	25.0946	36.7313	27.5823	17.7536	30.4769	62.4833	70.1525	34.6667	70.5067	11.7975	21.8608	8.08333	18.2586	14.9155	4.96429	11.9167	15.1875	10.1786	10.4769
	10.7414	13.9649	30.1972	43.0972	8	15.0541	19.8947	32.1184	20.0339	12.871	10.7671	7.76923	19.0714	39.5676	23.3571	10.1216	9.41892	14.0857	11.0667	25.9861	36.614	30.5735	13.371	73	33.6447	10.7826	15.6719	67.4026	56.679	18.0923	27.5224	43.9714	38.6986	11.1719	21.7625	77.8684	27.4571	38.0833	80.4107	12.1774	24.0769	7.63158	12.0154	8.73239	5.77333	10.8026	19.6379	11.8143	8.1579
	14.8831	11.8529	39.3846	29.9538	14.0769	13.5696	8.77778	44.7458	19.9048	23.8841	11.5763	9.68657	19.5932	39.519	24.9367	9.20833	8.65625	13.2286	11.1846	28.5902	35.9351	75.9733	8.89655	73.0526	36.541	16.1186	11.32	69.6667	32.1695	23.2571	29.5821	38.2368	23.2941	38.3846	17	67.7246	24.1935	40.4828	47.5088	12.9091	16.7222	5.5614	11.0833	11.0746	7.69737	12.8947	18.3288	12.4085	6.86585
	11.5441	37.6812	37.1127	47.507	11	13.5823	17.2353	33.4789	15.1186	28.2769	14.5938	11.1127	15.08	43.0395	20.9344	9.51429	8.60274	22.3889	8.80952	45.3462	29.4133	61.8727	16.4638	42.7164	24.425	8.73134	13.7297	51.4225	79.0508	20.25	20.3731	51.3824	29.8205	25.5875	24.3205	82.3117	20.7143	40.5823	48.7273	17.4426	19.1852	7.16667	8.34375	10.1096	7.12308	12.8143	16.5789	11.1129	7.94118
	9.77778	35.375	34.96	43.8596	8.57143	11.5507	28.1667	31.3117	21.9865	26.0455	14.875	9.44444	18.6154	28.4237	22.2581	9.51948	8.94643	8.56962	12.1525	34.2778	26.3289	50.9063	16.8226	63.7162	30	16.962	24.5833	58.7654	42.9714	16.5833	16.7922	61.3729	28.3521	21.5902	26.322	63.425	17.6545	39.0179	47.3766	13.8462	35.7595	8.35526	15.2714	10.5862	6.09091	7.82927	18.2083	12.2121	11.625
	10.3279	50.375	39.1449	33.5493	5.9375	16.5342	18.7222	38.075	14.8243	19.8971	10.05	7.31148	15.2333	30.7703	15.4915	6.87879	7.1017	12.5063	10.1273	67.2623	25.7414	66.9063	19.625	75.3	22.726	14	9.98462	94.5128	66.8769	12.4394	18.597	37.7975	34.5303	31.6618	21.0909	84.2759	15.0833	46.3026	66.2308	11.431	34.55	8.4	19.6438	15.0725	6.05333	16.8136	15.4247	10.9211	14.2179
	13.3729	34	43.3043	47.2	7.16667	13.7246	16	51.1538	20.25	22.6667	12.2405	9.34667	16.0278	46.4068	24.5758	5.87342	13.1017	21.6618	10.4722	42.1757	35.3818	62.0417	24.4364	72.7101	26.9219	17.4342	10.5385	72.3049	55.4762	11.2432	19.5921	29.2754	25.1127	14.3016	24.9737	76.75	23.087	36.0256	29.9211	25.5902	13.1184	8.98701	9.875	10.8788	6.98438	10.807	18.0909	9.41667	11.3273
	14.2308	51	37.15	21.0417	15.7647	13.7429	13.35	31.8824	25.1324	21.0986	12.9571	9.08974	19.0588	47.6026	23.8485	6.80882	7.87143	20.6203	12.5862	43.8406	31.4595	86.1695	13.2203	66.3671	34.32	10.8472	16.641	63.6563	45.3385	16.4545	26.76	35.1884	38.2987	15.1231	25.3099	78.1944	17.2676	55.2576	53.9118	9.65753	18.4483	9.94286	10.7193	10.3929	6.85075	12.0667	16.9273	8.53968	10.1233
	11.8148	41.9016	28.9857	37.2063	9.26667	17.4211	9.07143	47.6324	14.6	23.8649	12.25	10.4865	11.8974	21.0417	20.6944	9.55556	10.2632	16.4156	12.1818	34.5333	35.6447	65.0645	14.7813	76.7403	44.9859	10.5942	11.8333	90.1176	49.7759	18.8143	16.8824	31.5942	30.4355	12.0633	22.3243	72.9359	18.2121	38.8676	67.5846	15.0597	19.6557	8.68852	11.4545	18.443	5.46667	11.8507	14.3043	12.2769	8.93846
	12.5513	43	18.4545	15.7917	5.84211	14.0658	26.7895	36.9836	21.6447	28.5323	12.4308	10.2273	17.1067	45.2949	22.3636	7.75439	8.74627	14.0139	11.375	36.7222	27.6575	96.7857	17.2254	63.0351	32.9706	10.2167	13.0132	75.2286	58.9487	13.0192	32.2714	39.4394	26.6984	21.2759	20.3714	57.8143	40.3429	36.6333	60.1061	15.6935	15.8793	6.5641	8.62903	8.84483	6.17857	11.2931	17.0263	10.5357	9.73333
	12.8904	40.1184	21.6316	36.6795	10.2	13.5375	10.2632	45.8571	20.371	25.4167	9.83823	7.31667	20.6486	55.2464	20.1692	7.98611	12.7949	15.561	10.6582	32.339	21	63.3333	12.0127	68.1818	36.4375	9.19048	9.63513	75.5513	54.0375	20.5526	34.7027	35.4865	27.44	19.3881	21.7037	96.3974	47.0253	36.338	79.0862	14.7215	20.5	8.21875	9.59091	10.6479	6.85714	11.7237	16.7089	10.7027	8.50909
	12.4521	56.2787	34.4091	39.6842	8.91667	13.8696	19.7333	26.9701	19.65	27.3	11.0923	14.675	15.661	39.2	25.0541	6.87013	13.7403	14.2754	9.7625	39.1719	31.1316	46.5065	11.5373	66	35.6528	20.1667	12.4545	105.034	60.8136	16.8966	25.3333	31.2206	37.1899	26.9286	21.6528	33.3896	27.3429	37.3418	34.2267	13.5946	28.4533	8.85897	14.8608	8.40541	6.20253	10.8644	16.5278	12.9559	11.0417
	9.18333	28.0526	38.4416	22.8413	6.11111	14.5	18	33.8657	17.5882	26.8533	13.5479	8.97561	15.6765	47.5333	27.0286	6.30303	11.0658	12.3188	12.2179	25.8727	55	56.7808	12.641	33.2152	42.7424	19.25	16.1538	63.3151	56.5065	20.5789	35.3478	37.038	35.7377	33.4051	30.7344	62.0526	31.9464	35.8689	63.7143	12.8333	32.0658	8.34177	8.05556	9.12821	6.60759	15.1857	15.8036	9.53165	10.8824
	12.9444	28.7324	42.5395	41.6207	8.05882	14.8101	38.4737	3.54386	19.1045	20.5692	10.2267	9.19231	20.0274	55.7931	19.1757	9.43243	11.2131	16.8919	10.4853	28.3226	33.3382	44	16.1053	35.9538	31.28	14.403	13.4265	74.1803	39.1186	19.2714	27.2462	45	32.2329	13.1176	23.4853	82.3472	18.2295	42.4247	31.7167	15.4684	24.6232	6.31818	8.10526	5.50704	6.77922	9.95588	15.2055	10.5556	9.9375
	12.4478	30.1154	36.2059	30.2687	8.45	13.3667	10.5882	8.6625	9.35135	24.0508	10.913	9.54545	12.9483	43.0946	24.8525	7.57813	12.3077	27.6575	12.0635	25.5143	47.0179	64.5507	16.2464	59.2759	15.8333	18.0411	16.9091	61.3623	68.1487	14.7188	25.0417	42.9375	18.7917	21.2581	27.8793	32.4328	16.5385	38.9385	90.9221	19.8451	17.8983	7.43284	10.4605	10.8923	6.76623	10.2468	19.4412	12.5625	24.8493
	12.1111	38.0921	49.2143	37.3833	11	9.66216	16.7	6.37975	15.9744	25.4615	12.0267	12.1579	19.3889	41.7458	20.2113	7.79365	13.1867	11.2267	12.6892	26.7692	26.6912	59.1212	20.678	37.9839	18.4744	22.5882	16.1273	74.0492	72.4182	25.1216	32.3289	44	37.3766	17.9286	25.0833	76.1053	30.8442	38.9872	32.1169	21.4364	34.9625	4.67273	11.961	7.48333	6.2	10.2055	15.1034	10.8194	8.15385
	13.4675	35.8594	48.6	47.9589	6.33333	17.1186	10.1667	10.4667	12.5694	27.9211	12.3636	11.0517	20.1711	42.2564	17.5593	7.02564	12.5769	15.4861	10.9385	48.1429	32.0972	45.8	20.3421	59.6753	37.8	21.8491	14.4032	63.9367	58.1912	28.0517	32.4533	45.75	26.7368	33.4545	31.7333	62.5161	13.8077	47.6324	57.7654	11.1013	21.8197	7.33803	18.3175	6.47692	6.12857	11.0781	19.0469	12.6615	9.57143
	13.1452	37.7164	28.2295	31.8448	7.73684	14.7241	7.23529	15.8533	8.25	20.859	14.0179	9.625	14.4429	25.3636	19.7015	7.88732	10.6471	31.8701	14.1286	38.6053	40.8734	49.0615	11.4605	25.0441	11.1884	20.3966	12.4923	86.8133	65.9474	20.6271	30.3974	32.8	17.9846	10.2462	22.7015	74.7321	27.0667	45.5962	76.5588	14.0395	19.4776	8.04688	17.575	5.84211	5.875	14.5833	16.3188	11.0658	10
	10.8571	30.3273	49.72	45.6892	8.55556	15.9701	10.9412	21.0725	8.82857	18.1644	12.6515	7.31707	14.2133	48.3889	22.557	7.19048	12.5	27.3	12.9677	42.7778	30.9091	36.8	11.4464	37.7222	23.9231	11.6429	13.1375	61.8939	49.2429	16.6897	28.2564	41.875	26.5616	22.2373	20.5125	98.4815	19.1186	35.2222	98.4655	19.7	22.7949	8.50725	15.3623	6.33898	6.47273	10.3714	20.0513	9.73684	12.1579
	8.97059	40.6757	28.6377	41.6389	16.0625	14	17.3529	25.7119	10.6471	20.525	9.33333	7.7	23.3284	37.4722	19.7069	6.14286	11.2308	17.1	12.7761	53.2615	33.7761	73.8871	12.0395	30.4937	30.0145	19.5536	11.5125	85.7692	53.8421	20.7288	34.7333	48.3913	24.5246	32.0548	32.7733	80.7639	45.3182	22.2899	76.4928	17.7286	25.2113	7	14.6	5.70769	7.38235	13.5256	21.2903	14.1167	9.01587
	9.17647	36.0247	34.9242	54.8933	10.4118	16.8472	14.4	17.9857	14.2593	28.1571	10.8136	9.87879	17.8077	59.675	17.7778	6.34426	12.6667	18.4	13.3421	43.3529	65.4868	85.7973	17.3188	22.9589	42.275	17.5294	13.5125	82.1594	67.2222	24.8246	29.209	49.1867	38.1975	25.2911	30.274	74.1846	41.9063	49.0169	64.6	14.7639	26.9516	6.76923	20.16	13.25	6.25397	14.338	17.9836	9.36364	10.5303
	11.7564	23.3188	31.7879	36.1936	6.92857	12.5132	12.6875	31.8261	10.8	23.3692	9.06897	10.8056	16.622	29.6286	16.3968	7.48718	12.2857	15.375	11.9359	47.2	38.5694	52.0933	17.1026	29.8919	24.7536	16.2462	17.3857	59.6711	59.7193	17.8947	31.2909	38.6316	23.9342	12.7077	26.8788	30.4156	68.6769	35.8158	72.8451	18.7975	29.3088	8.31343	16.45	12.3607	5.90909	15.9344	17.3134	9.72	12.1695
	11.8644	40.15	37.3175	37.8933	6.83333	18.75	21.1333	27.9733	11.9545	29.7922	10.4821	9.45902	20.9868	29.4714	21.9706	6.94521	14.4615	19.3214	11.2394	43.2836	63.6986	72.5	11.2533	21.3846	14.9221	18.4474	11.4267	100.178	72.6154	14.3165	31.6	40.0256	26.6393	23.7	21.64	65	69.1538	37.8507	74.1739	17.5942	18.2222	9.09836	8.98214	10.527	7.05128	14.3571	18.7534	12.4167	12.1818
	12.8608	32.6923	36.2676	37.0526	6.33333	14.2931	17.7647	33.9012	12.0714	26.7818	12.5263	10.4286	23.0429	32.9167	20.1918	6.32911	12.1607	19.2609	12.5775	44	31.569	66.2105	24.9853	29.9481	39.275	10.2237	11.1558	84	83.0735	16.0893	22.746	34.4561	30	12.8485	18.8955	88.5333	31.1449	44.0617	82.2241	19.4667	33.9333	7.92308	15.1795	11.3333	6.65278	10.6282	19.1711	10.8714	11.5574
	11.8611	36.678	34.076	27.2769	8.875	13.9333	14.5	34.3067	15.44	23.403	10.6049	8.90909	18.4923	18.9672	18.194	7.5625	12.5135	22.5439	10.1452	22.0154	30.7436	102.355	12.7667	27.6133	29	11.425	24.1781	77.0725	57.9206	15.7015	30.9605	34.1013	32.7867	27.3289	29.5789	79.2658	14.6104	47.918	66.4058	23.8852	29.9265	9.91667	15.806	6.55385	5.50746	11.8205	20.2419	10.4557	7.3375
	12.6286	41.274	26.3385	17.3846	9.22222	12.7463	12.7647	24.5679	14.125	23.0676	11.0678	10.1176	14.6615	26.0735	16.0345	10.3559	13.4625	14.6933	11.7595	32.9063	34.0921	62.0645	11.0833	32	34.1029	8.85	7.87838	57.3226	30.8049	21.8507	12.7564	56.3636	34.25	19.175	21.5949	64.2909	32.6795	40.6753	76.6	16.0685	28.6522	6.34426	16.2817	9.28767	6.01316	13.3571	20.8718	8.89706	9.42857
	11.6491	52.8734	50.6557	47.3038	9.0625	19.5738	19.7	34.5588	9.25	28.6494	9.66177	10.72	21.8767	28.6232	20.2192	6.22973	12.1594	19.9494	10.9016	21.4177	37.7794	46.6111	11.5733	32.9054	27.4091	8.07407	14.8	61.4474	43.8814	27.625	27.8923	58.8214	26.1571	20.64	26.2338	73.1724	15.5942	30.975	65.3553	18.7719	29.8	6.16418	14.9487	9.64103	7.21795	16.0303	21.0313	10.641	8.25758
	11.7794	28.3086	36.9692	34.7571	12.5	13.3559	13.2	27.4533	10.4754	28.7564	10.5357	11.1739	10.3971	29.2125	15.4487	10.4068	13.1525	11.025	12.5224	41.55	30.791	50.7377	12.4915	65.05	45.3462	10.3649	19.4776	60.0141	74.9615	18.3165	23.1154	42.6316	23.209	19.2469	24.9103	53.7222	13.0877	43.039	91.3026	13.2754	23.2941	7.13158	14.0893	8.17722	5.81944	14.2113	20.0172	9.88525	11.4516
	11.0857	43.377	39.7458	54.0123	7.4	14.1071	12.3125	30.1765	13.5	30.1579	10.2073	7.52239	23.1	34.3125	25.5472	7.47297	10.0135	12.2344	11.3896	29.7973	30.6875	50.9821	11.625	29.0833	13.9828	9.04412	10.375	68.0154	86.7636	12.8026	32.5077	33.6842	43.2609	16.0536	25.2	77.5968	10.7324	48.7	73.3	22.5652	19.5345	6.41026	10.6923	10.1711	7.18462	15.1316	25.2154	9.1194	8.89286
	11.2857	33.3462	35.4143	46.9394	9.125	12.6066	22.6	39.7593	13.1375	21.5	8.89286	6.40278	18.7419	30.2807	21.7703	8.48611	14.5526	12.0139	9.4	35.7	35.2436	79.3881	13.7321	40.1404	29.9091	13.7215	13.3623	68.9167	77.6962	24.2368	33.2857	41.0506	14.7455	33.75	19.4063	84.5333	22.9846	51.6351	88.3421	20.0519	19	9.44156	10.1385	10.3418	6.1017	12.1286	13.6818	10.3636	11.0781
	13.6389	34.4444	46.9054	44.4872	7.6	11.35	15	25.4915	12.5972	23.5	13.1	14.6842	14.2317	25.1169	30.8902	7.92308	9.21053	12.4935	11.1176	42.2308	15.8228	46.4444	5.73913	43.7639	30.4342	18.0789	26.7308	70.0833	51.0263	13.1316	37.4583	23.0886	25.7794	14.8667	24.5893	60.1519	13.0833	54.2698	74.8276	21.6406	19.6724	6.61404	10.4744	9.53521	6.63768	13.4444	16.5897	12.3636	10.3684
	11.1864	38.4909	24.8125	34.5467	9.8	10.3143	34.25	34.9872	12.4557	28.0164	10.0385	7.5	17.6623	20.0494	20.9747	7.72881	12.027	11.7797	13.1579	31.75	40.4177	72.2727	46.2794	42.5882	35.9259	8.4	12.2121	81.3562	58.0667	22.5897	31.1594	19.8933	15.6923	28.2459	26.64	73.6923	29.2462	42.25	62.2208	9.84722	18.1667	7.34848	11.2029	11.3286	6.25333	10.2121	21.8235	9.24615	9.69444
	15.1594	39.275	32.9865	50.359	10.8421	12.2911	18.8889	33.1818	10.6053	27.5429	11.6623	7.7541	26.7826	23	19.8028	7.52542	12.0822	14.9577	13.3571	44.1452	27.0735	62.875	45.987	32.5844	32.0164	10.1333	22.5429	59.8525	48.4868	17.8	26.8358	43.0769	15.5217	19.8955	25.5147	74.0563	18.3333	36.9342	51.7321	17.6301	30.1233	8.67164	9.38461	9	6.56944	11.1613	24.5352	10.2836	8.24286
	11.16	36.4714	46.7922	41.5932	9.47059	17.5758	17.5294	40.2031	13.75	24.3662	11.4667	12.65	17.623	29.7595	20.2875	6.01587	9.68571	14.5556	11.9538	45.3529	15.6	53.3214	26.6316	35.4931	19.3077	11.6538	20.3881	89.0656	60.5974	20.027	28.9394	43.2436	29.4872	31.2533	24.2973	46.1404	31	38	67.8226	14.1594	28.2267	10.0725	11.4658	11.4531	6.05714	13.2647	17.3649	8.41892	6.96491
	10.9744	36.4545	34.4928	43.4545	8.2	11.7969	20.8333	44.25	11.3846	33.4462	10.6271	10.9839	22.6538	36.8103	26.6324	7.7	10.5417	20.902	13.2179	56.3049	45.6	58.4928	35.5823	57.775	36.4815	20.8308	10.6957	68.2179	91.7353	24.3086	28.0127	31.44	30.3857	24.5513	21.6949	63.2237	17.7397	32.2787	104.737	17.5694	31.8846	8.80556	9.01333	10.3582	6.59322	13.2381	14.1467	10.5278	14.8281
	11.4667	27.1207	37.1867	41.4167	8.70588	15.4242	13.4375	36.4386	9.125	20.6271	10.5897	8.4079	24.1818	24.4638	30.2031	7.87143	11.5085	16.1067	11.025	45.1688	24.1803	49.8533	40.1613	57.1333	26.678	11.7625	12.8167	79.6923	56.9875	16.5441	32.6607	40.4426	24.1449	19.322	31.4179	71.9474	21.4464	39.8052	73.2	20.9146	27.0923	7.55172	6.27692	9.47458	6.43939	12	14.1867	10.2973	11.0886
	10.8305	31.1081	43.6119	36.4462	9.35	13.1552	14.0714	28.0649	13.322	23.9032	7.31667	13.95	14.7821	31.6176	26.2754	8.14035	17.4507	16.1143	9.83333	51.4286	25.8667	63.7792	51.5345	32.1111	39.4638	11.8684	15.4125	49.8846	52.1471	19.1972	17.8286	44.8302	21.7231	18.4359	39.0789	72.9138	26.7143	55.7188	90.7143	20.7067	29.9412	9.84058	14.3247	9.075	6.48684	11.6	21.1471	8.36066	7.16393
	12.3235	42.4643	48.4844	39.9701	6.55	15.7237	15.1053	14.325	9.5873	20.6415	10.8788	11.1379	11.8676	30.7368	28.9714	7.92754	13.9577	14.6522	14.0676	57.9153	55.0455	59.1833	51.8088	25.623	28.5345	10.6061	20.2833	108.158	84.6712	18.1571	39.2055	43.6493	15.9867	17.5439	16.7719	66.9487	40.746	43.5769	57.3896	22.3165	29.4355	7.15	7.78462	8.83607	6.33784	9.42105	20.4533	13.7101	9
	14.9848	46.0536	38.8036	46.6491	7.25	13.1923	26.8824	15.2373	13.7538	24.9091	8.71429	14.4493	10.1467	28.9615	28.2875	8.76316	12.3875	9.15517	12.0417	28.1667	48.4265	39.3472	38.2	35.6707	34.3649	12.8182	18.8333	90.4769	50.875	17.871	19.5634	46.4722	29.7895	19.6286	31.2817	73.1429	50.1343	40.8933	77.0704	8.92	22.5345	6.21739	8.50769	11.56	6.98305	12.6471	20.0141	13.3898	8.92308
	10.5	39.8	40.4308	41.1125	9.78571	17.3284	19	35.5	13.6579	16.5522	12.7051	15.4247	16.5082	34.5714	25.6567	7.93939	14.6842	11.6066	11.4483	39.3103	57.2714	32.45	53.9655	45.0423	32.8286	16.5797	7.79412	62.2297	43.9	21.8514	34.1972	34.1864	23	13.2152	17.7857	70.8361	34.8571	33.7879	92.8485	18.3056	35.4737	7.54237	5.78378	9.1	4.72603	8.42857	19.8167	11.7368	17.8765
	10.3571	42.6164	37.087	23.7763	9.33333	13.7917	30.1053	29.8767	13.0656	27.1923	9.73611	9.91525	21.4559	28.8246	22.7969	6.15517	13.0781	13.1467	12.2174	30.3562	46.4521	59.8676	46.75	36.0141	29.8841	10.4648	19.8939	76.6724	39.0526	28.7647	30.1053	22.746	25.7763	18.2687	20.3279	82.0779	15.5441	56.7536	60.0345	21.0667	25.4935	6.11842	6.72414	9.16883	6.1791	13	20.7705	7.75862	15.1688
	17.386	55.7333	41.8679	41.4342	8.05	15.5658	13.1176	27.5556	11.0145	21.4407	12.2985	11.7586	13.2174	25.2241	28.375	7.73418	12.1148	14.9841	13.7246	28.8889	29.9143	89.4138	52.3333	41.3947	27.9861	10.1707	23.3875	87.0806	79.8333	16.0986	26.9342	37.6986	29.8308	16.6949	35.4868	32.6447	21.3065	21.48	74.9492	20.8636	22.5867	7.23684	6.77027	8.8421	5.67797	9.06897	22	11.3506	9.89286
	14.9242	37.0179	41.2857	33.3929	7.11111	15.5513	14.4286	48.25	11.6094	14.4306	10.3143	9.22078	21.5902	32.4079	32.141	8.73611	12.8438	14.3231	11.6207	31.0333	23.9265	62.0556	43.0667	21.5571	35.3026	13.5781	21.3182	69.7875	73.1487	12.2714	15.35	25.25	29.7162	17.3718	24.1563	67.8553	14.7297	22.5405	68.5455	16.3333	19.3333	8.96923	6.85484	11.2917	6.52542	7.0597	14.1	10.8667	11.7429
	15.0633	39.6	26.0563	41.3448	10.2941	15.4211	11.5909	32.475	10.726	13.541	10.5211	10.5696	15.2805	30.8861	37.3077	7.88235	11.7361	12.6892	9.52542	33.7067	39.622	67.0145	42.0938	34.5342	39.7049	11.0667	22.4872	77.5072	37.5915	14.5556	30.8442	19.4054	25.2308	18.6528	43.3611	127.521	15.375	41.1129	74.1692	10.9	32.4026	9.27778	7.32051	12.3182	5.23684	9.98485	19.8571	11.3889	8.7
	13.7703	36.8493	22.9487	42.8529	9.70588	14.4154	16.3125	23.2031	9.84615	22.2	10.6622	10.3729	24.96	20.3117	24.2329	9.38333	10.3506	12.8356	11.1714	21.2807	44.3279	65.4571	40.8929	44.1519	23.0896	14.2388	25.84	64.5	52.1899	19.6418	35.8684	50.1667	27.4028	21.4493	27.3684	54.0513	17.3286	49.0658	45.4348	16.2881	19.25	10.3833	5.89333	9.85	6.34722	8.11475	17.4521	10.6234	9.25
	13.6912	53.5897	34.9459	41.039	9.09091	15.4478	23.5789	49.6143	11.4028	14.9153	7.75	13.7606	13.6897	32.2239	31.9867	7.76712	14.0127	13.6271	11.1967	27.1452	41.125	40.64	58.0161	22.026	28.7213	13.7922	13.6441	76.9063	32.5205	20.4861	24.2	36.2667	34.2778	16.5345	38.8974	78.7813	10.6418	41.8171	57.4286	14.1774	24.8448	9.16883	5.60377	8.025	5.56579	14.3134	27.4833	11.2794	10.1429
	11.8961	37.2667	43.8182	19.3158	7.94737	20.5972	14.2778	34.4706	13.875	16.5375	9.57353	9.08696	8.40845	24.6842	24.4638	6.56897	12.0811	8.17568	12.3898	33.3857	38.7971	42.7778	37.8246	21.875	29.6607	15.675	23.0667	38.0313	61.3729	17.9825	29.0633	41.5455	12.6301	13.3051	20.1642	75.0139	28.3038	44.2985	75.7143	27.0519	32.7531	7.18987	5.95833	9.75325	7.08475	11.6203	24.1034	13.8028	10.625
	9.4557	36.2899	44.7143	30.973	6.72222	17.6667	30.1333	22.0484	10.8387	21.4595	12.6071	12.32	16.5357	40.5152	18.863	7.81159	8.78788	11.8333	13.6835	25.4	21.8	55.2533	40.2353	40.1667	22.2597	15.2	19.7727	51.8767	62.6757	30.8286	23.4306	41.4051	29.1923	21.6286	34	95.8052	17.2909	53.6471	44.5538	5.92	19.8971	10.5606	7.94118	10.7273	6.29487	7.8875	15.8929	12.2958	7.73913
	9.89189	36.7895	35.1026	46.8108	12.2308	12.0563	19.8824	25.4	13.2436	16.8219	9.65385	9.21622	10.6027	32.1622	37.2794	8.3	13.1184	13.2333	10.5714	37.2097	34.7705	63.24	32.9365	54.6212	36.2414	20.1842	20.2468	65.2078	46.5443	17.6667	31.1892	40.2609	29.5362	17	23.8701	38.2712	15.0494	42.194	108.769	10.1013	21.4872	8.46667	7.84848	9.48438	5.96	10.6667	18.0845	11.7821	8.15625
	11.4684	37.3103	40.9625	38.0506	4.78947	14.3571	29.8824	20.1129	12.2025	12.2	11.3553	10.625	11.2321	21.0952	34.975	6.47368	12.8205	10.069	11.0811	31.6711	19.8767	49.8136	39.3559	45.7901	26.7463	18.9231	25.9412	97.2064	54.1429	21.6557	36.8438	46.1625	14.9875	19.9821	31.8	67.8816	13.3667	35.4925	82.85	10.3276	16.641	11.3115	5.54545	9.21622	7.03077	10.1266	20.1857	9.65385	8.59016
	11.8636	30.2154	52.2167	37.0714	5.6	15.0308	18.8235	24.169	10.1622	10.6282	10.3562	12.8451	9.98507	16.9242	28.1579	9.39241	12.5479	12.1525	10.4167	35.5395	29.5593	34.3276	43.7564	44.2931	17.8667	20.7377	29.1268	95.0794	59.5224	16.4783	37.1667	27.7051	13.4545	10.875	24.5362	61.5132	13.0169	55.9828	76.5652	8.75325	23.0395	8.39744	7.625	8.68	6.31507	9.79747	19.6053	11.2881	7.13699
	9.90141	20.1644	34	53.9853	10	16.8833	14.1538	26.3088	11.0417	11.2881	11.7031	7.42623	13.7727	36.1846	33.2923	7.98611	10.6441	14.8133	8.60526	40.4412	38.7826	55.6377	40.6493	39.7692	31.4754	9.37662	23.7937	78.6389	53.5128	18.1579	32.9091	34.3846	30.075	17.8382	17.0877	71.9032	19.375	64.1607	60.3188	11.5217	26.3621	9.10938	5.98333	9.31169	5.97368	12.5526	19.8095	12.8906	9.79487
	13.9265	14.1964	48.4154	47.3377	7.14286	15.1081	29.7647	19.4306	10.8831	22.0877	9.2027	8.42857	10.5439	22.4304	26.8514	8.25676	14.2174	11.3188	10.6184	48.1129	30.4932	41.48	49.25	20.9	19.2373	13.25	13.7051	77.7867	47.5658	22.9459	27.1486	22.4925	33.8378	16.1625	22.6585	81.4545	17.0179	42.025	88.0484	9.72131	20.4487	7.93421	7.55556	7.98718	6.19231	12.7105	12.7059	10.2727	10.4932
	10.8052	26.6027	35.2333	51.5571	7.15	17.443	13.8333	9.49351	14.6607	19	12.2778	13.2381	10.0506	22.9487	31.2051	9.97183	9.34483	10.1875	12.2	44.473	33.1579	55.4107	32.1404	40.6379	27.6528	12.5063	10.4648	78.2308	41.4231	21.9143	30.1549	43.8475	35.8909	18.4459	13.7432	81.3455	28.6667	59.5135	81.1379	8.78667	17.0862	9.18644	7.67857	7.40984	6.35	10.4478	22.575	12.875	12.1967
	12.2414	35.4795	42.6027	39.1127	13.0556	15.6765	9.76471	25.7857	14.1268	17.1389	8.92	10.6308	12.8608	23.1833	38.7544	6.75362	15.4643	13.803	10.1268	44.3333	34.8816	65.5946	17.0862	25.2	27.2679	19.6087	31.3036	23.1579	52.481	20.1053	32.8625	25.1563	22.6491	11.5	27.4407	77.254	38.5263	22.375	70.2405	11.6849	15.6615	8.77193	6.92982	7.81538	6.55357	9.91139	24.371	10.9846	15.5844
	8.91667	32.6364	39.8861	40.321	7.06667	11.2759	13.4118	28.3562	12.2763	14.8824	11.3797	8.64789	10.6567	23.7639	33.4286	6.97101	14.0676	11.2368	14.2456	37.6563	40.8696	70.3151	31.4857	42.5882	26.1379	25.4571	21.7042	42.7051	82.3429	22.5692	34.4462	39.6622	14.4304	13.2121	12.7241	47.5667	45.6667	50.1364	74.9818	10.3026	18.3881	5.10606	6.68333	8.62903	5.04167	7.86567	13.0725	11.1711	10.2603
	13.5909	42.9506	40.1791	17.3158	7.80952	14.7468	11.3684	29.5915	15.2537	12.9737	10.4643	7.2	15.2647	19.8406	32.4138	10.1452	10.2807	14.0462	10.7705	26.7945	33.4247	46.6203	53.1039	34.2603	15.2203	10	17.013	82.0128	79.3611	9.84375	34.1	49.1111	28.4658	25.0263	23.9306	75.5867	33.3836	57.5362	95.5362	15.459	28.1515	9.65672	8.3	8.98718	6.54545	11.9516	21.5085	9.57971	10.863
	9.51724	22.194	53.1829	23.2192	7.7619	16.0656	16.45	31.137	6.81667	19.7414	10.0513	10.0429	15.4375	25.6393	19.3077	8.43478	11.9559	24.1765	9.25397	34.6912	45.7273	72.7125	41.1343	34.7297	11.9365	16.9552	15.8732	55.6538	68.7632	21.1974	31.9872	45.678	23.8684	19.9492	20.7018	61.9375	23.0597	30.7639	31.85	13.3014	19.1831	7.33333	6.65278	6.98667	6.7125	14	23.254	9.94737	10.5357
	10.5139	46.0548	47.6707	13.8182	8.70588	17.7808	17.3333	23.1	10.9103	21.4675	10.9867	13.3333	11.2105	18.5714	37.1831	9.43548	12.2923	18.4	9.53623	41.0441	31.3056	44.9714	43.04	23.0862	14.9	15.5397	10.2754	42.3214	57.8947	15.8684	39.1923	31.4429	28.4533	19.5932	14.1455	86.5902	19.069	33.55	31.5455	11.5823	28.5517	6.01724	5.18919	11.3167	5.89024	11.3548	19.7308	10.4861	9.3913
	7.98438	45.5167	33.8983	50.5921	8.31579	13.8451	14.1667	32.2459	14.7342	21.7414	8.49231	11.3165	14.9114	39.9859	31.6857	6.54054	12.359	11.6806	13.375	53.3571	28.4923	54.569	39.9	39.9054	27.2436	18.8772	22.6301	64.7568	43.411	14.7273	26.2899	42.0548	28.7703	22.3636	29.8873	47.4306	19.8684	45.4444	47.8235	10.9661	25.1864	8.68421	7	11.1067	6.15517	10.4384	18.3289	13.4583	10.2182
	12.541	37.1644	42.8429	40.1528	9.13333	19.5679	15.8235	24.1379	11.8472	18.25	9.24051	10.2258	14.4932	24.1	29.4667	7.42308	10.8525	9.1039	10.2037	39.8514	39.5417	38.1356	35.0625	24.5893	35.3544	15.4091	23.5	86.6462	44.7368	14.1231	31.6418	32.557	20.7073	13.4912	22.1471	77.1667	25.2388	38.1356	98.7183	7.55263	27.1711	8.47458	6.94937	12.859	6.62667	13.6667	20.5	9.44156	9.26389
	12.3333	51.4706	35.1333	33.6901	8.17647	12.4545	13.2222	28.9571	11.8696	16.5714	9.14035	10.1176	11.4182	32.7	37.3077	5.23214	12.3333	9.75362	12.1125	42.7403	25.8621	42.3455	43.0556	30.0758	23.0172	10.9531	24.4342	74.8421	57.2419	10.0645	31.493	54.3462	28.2174	25.5441	19.4412	82.5641	29.6102	53.7273	34.8182	9.89655	30.1333	6.69492	5.0411	8.52778	5.62338	10.0345	20.2857	8.02632	12.0641
	11.6212	38.7742	34.7792	37.5882	6.27778	16.0781	18.8667	29.1974	12.4348	12.7719	10.9559	10.0366	7.9697	19.8659	36.9359	8.22368	8.5641	7.47945	9.93103	46.7015	35.4375	54.3182	29.8243	29.6567	18.9846	12.2254	18.7027	89.7692	78	16.5645	35.4054	23.4242	23.7625	18.2969	27.9211	72.3415	23.4928	58.8289	89.1912	11.8732	26.6167	6.91139	3.9661	9.98438	5.05085	14.0563	14.6167	10.3056	10.9118
	8.94737	33.9483	30.8608	39.8	18.2857	12.625	11.95	33.9661	13.0175	14.4384	8.13235	11.3766	15.3553	20.2	25.5091	6.04878	12.7759	9.625	13.1571	46.5429	59.8718	34.2754	39.9464	37.6364	30.2394	13.6	14.0732	67.6494	88.9079	19.7746	34.0986	40.3649	27.2763	20.9067	31.9649	87.7703	31.4658	46.5769	29.9848	9.79487	28.597	9.27586	6.23881	10.3333	4.68966	10.4177	20.5172	9.78378	12.32
	6.75385	36.1864	27.2424	47.6133	7.5	13.321	24.4	33.6875	13.1233	13.2192	7.22222	9.90909	20.2462	24.1111	23.2692	7.16667	9.3421	13.039	12.5373	51.1429	35.8974	64.7703	37.0781	47.1071	37.1571	11.2639	28.029	26.8769	86.7297	19.1538	31.3467	21.2319	19.4795	17.8909	21.3824	84.7875	28.0606	48.4	100.722	8.17742	19.9846	7.125	7.52459	7.875	6.08333	16.623	21.338	11.0164	10.9221
	8.49206	28.5541	25.0317	43.7733	7.3125	18.6441	13.7857	41.8571	13.4861	19.3947	12.1471	11.64	17.386	20.6849	28.6429	7.05263	11.4355	14.6667	9.91525	25.5352	46.8235	58.5588	39.5385	54.137	22.6711	18.8182	24.9552	62.1688	69.8261	20.4545	29.175	39.8154	28.2727	9.53333	29.8553	95.2568	11.5588	50.4918	39.3099	9.54054	35.9079	7.33824	6.94737	7.87179	7.0411	10.4091	21.1974	12.2537	10.625
	9.78378	42.3443	32.2533	32.2951	6.90476	14.0149	11.1875	23	15.0175	18.4462	12.1613	14.2436	16.3833	32.4167	27.194	19.6061	11.4744	18.6184	11.5128	32.5	24.2794	37.3538	39.2222	50.5972	23.1228	11.6447	23.575	90.0179	75.7414	23.5439	26.8983	41.1212	17.6986	25.4737	24.3684	84	14.597	40.1519	58.9706	11.0563	31.0833	4.18644	8.43077	11.9459	6.08333	11.7273	20.625	10.7015	10.1233
	11.4839	45.0375	45.55	39.7792	10.7222	15.425	20.5789	25.3659	15	18.4557	10.863	12.4861	13.9851	18.9481	21.7667	14.9091	12.2857	17.3875	12.3896	26.4667	31.5882	82.9649	45.6795	49.0508	14.6351	10.6986	21.8133	65.924	63.8961	15.9825	21.9016	43.7848	14.8841	13.1231	16.378	75.321	12.675	48.0667	74.1343	14.4412	25.7763	7.19048	5.07273	9.78205	6.89041	12.2742	16.5128	11.3377	11.6479
	12.2154	38.8615	20.3433	15.2174	10.8421	14.3286	15.7895	25.0886	17.5325	19.7	6.65625	12.5385	11.8065	25.4203	34.3919	25.5846	9.95588	11.1667	12.3333	24.1944	46.75	51	44.9118	45.2917	33.5634	19.6719	15.4304	64.625	59.8219	28.4459	25.6571	25.4324	25.1111	23.6923	21.4615	85.2429	32.8049	35.7	103.132	13.2462	30.7714	7.72368	6.29577	7.08621	5.78182	11.3378	14.7656	11.1429	9.77049
	12.8769	36.9123	22.4143	30.125	6.07143	16.2394	10	13.3448	13.1148	16.6438	9.375	13.6866	17.2917	32.8077	36.431	22.4026	11.6429	15.026	12.3966	45.9508	33.5455	66.7342	38.6164	45.2	32.8	9.53846	15.4459	71	62.8852	33.3571	23.5224	34.4605	33.1324	17.5738	23.3333	66.6667	14.7975	33.1607	36.9429	10.4933	26.9221	6.73529	5.67797	6.72973	6.46835	11.8421	19.8194	13.8933	8.73913
	14.0149	24.6951	39.8082	27.4051	7.94737	17.6286	17	27.3509	12.7344	16.8987	11.8333	17.7917	7.74026	24.7973	27.3	31.7662	12.8182	13.1392	13.0172	41.8481	22.7966	46.9706	28.4054	34.4545	25.9028	8.29825	18.5513	47.6812	83.8438	27.4928	16.2973	31.038	27.5	14.087	18.2568	61.8246	32.6515	34.5357	68.8852	11.358	27.2059	8.88406	7.11111	7.59016	9.09333	13.0727	18.0417	8.40909	7.3913
	13.7576	39.7792	35.8143	41.5882	9.05556	10.9872	16.5714	26.7121	12.9672	16.6962	10.6081	11.8529	9.40845	42.9375	34.1273	20.1034	12.1642	17.3898	12.2727	31.4211	31.9825	96.2597	43.8333	25.4394	27.6494	10.3418	23.5513	74.2333	58.0658	30.2821	14.403	34.0615	24.7681	20.0135	18.1493	79.0159	36.6818	44.5588	34.125	10.0625	26.8421	9.59155	8.37179	8.24	6.9125	10.1594	14.9844	10.8209	11.5526
	11.9286	41.7297	41.1842	46.1975	10.4375	15.4	13.3	26.2568	13.1594	17.037	10.2278	15.3	10.7188	40.197	40.25	28.3636	11.3239	9.80597	13.3571	53.5254	32.3833	51.8125	43.1071	38.2222	15.6835	9.44737	23.4286	67.8421	68.6528	14.0135	25.2254	36.5526	32.5844	12.4754	34.8642	69.7037	34.6528	45.1724	75.2055	14.1094	26.7857	6.9403	8.22857	9.94118	6.4	9.80556	19	11.4923	8.57143
	9.53846	33.55	37.6154	42.3443	9.86667	15.4545	17.1053	46.0769	14.2597	18.3766	10.209	14.8356	15.4286	24.4769	32.1385	27.8361	8.85	11.6441	12.3766	38	45.2468	40.2632	53.0469	36.6379	26.4242	14.6522	13.7727	48.4857	56.0588	15.623	22.807	35.3333	15.9444	22.6267	22.7818	88.4	36.2394	47.9531	64.5357	11.5128	26.4098	6.7	9.81159	9.92647	6.58333	12.3188	16.9872	11.5846	9.30667
	13.8615	37.7761	43.3333	29.6923	9.26316	15.4776	13.1667	33.1733	16.1333	20.0517	10.8136	8.07692	11.3846	42.254	29.025	24.2105	11.7067	11.5645	11.1475	44.6438	30.4286	48.1884	52.16	60.1519	18.6719	13.9403	20.863	58.942	50.2687	27.2759	19.9298	38.6316	27.2286	15.5195	38.4483	65.9383	65.0333	40.9091	66.4915	10.8929	23.9672	7.16883	7.1875	9.67143	5	12.8514	13.2639	11.4545	6.13043
	14.8571	27.3377	24.875	50.9516	6.85	12.7119	16.6875	25	12.2192	16.2078	11.7875	11	13.6923	26.2542	32.5172	23.9873	9.30263	17.5152	10.2192	29.925	47.7759	58.6143	35.2703	41.4107	23	19.1077	21.0541	52.6818	53.5069	25.5526	23.8281	23.4912	33.5075	16.7302	24.8966	95.1067	48.0588	59.3036	69.8657	11.5972	33.8929	7.35714	9.16129	5.85507	6.57377	10.8333	16.8052	9.13115	6.56164
	12.5385	32.5758	27.125	38.7722	11.95	18.6338	9.55556	37.1667	13.1667	18.5574	11.1918	9.49123	12.6923	39.1034	19.3036	37.3478	9.77586	21.2581	11.2838	42.0169	43.069	108.191	41.0676	45.6486	15.3929	14.4625	18.8793	64.7966	54.3621	25.6071	19.7564	27.6176	21.3857	25.8784	31.831	74.7188	34.8442	35.2027	58.8194	10.3974	23.4444	7	8.46341	10.2295	6.37313	11.4348	16.4583	11.3625	6.50909
	11.3457	27.7681	33	39.5467	9.11765	16.614	13.5625	32.0667	12.0633	16.4324	10.4074	13.1404	11.3448	21.9123	28.8533	35.1765	11.8413	20.75	12.4868	46.1974	43.8305	57.2597	38.0862	19.3448	26.9865	22.7206	29.5614	69.2338	49.0952	16.4177	25.322	33.6184	19	20.1	26.7333	65.4918	31.2308	47.1944	123.281	13.2537	29.4103	7.34783	7.85135	9.45455	7.36486	14.3478	19.8	16.3733	6.56098
	13.2414	32.087	43.2338	40.7436	6.69231	13.9437	18	20.5679	12.6125	20.6029	11.039	11.9125	10.0968	27.2958	20.5614	40.5938	7.12346	12.5397	13.973	38.2679	43.3148	64.4559	28.7763	40.5455	27.5949	13.5375	15.9625	51.6667	75	22.8133	22.4848	19.9344	28.1017	16.1034	21.3134	84.2	42.6308	60.1905	67.3036	9.16418	28.3836	8.0274	9.71875	10.3803	4.96429	13.9429	22.4146	10.0536	8.10714
	11.987	46.371	19.0938	33.2029	11.1176	18.0303	13.4706	16.4493	13.3784	18.0299	10.2763	10.127	11.6667	24.4638	26.1613	13.5789	12.3692	12.9104	11.8983	40.9828	40.0513	38.913	49.7424	54.087	39.013	17.1481	10.4	77.1519	52.0429	28.7059	15.9744	30.5217	15.9063	22.1	24.0897	78.2405	46.6324	47.7692	89.0351	13.3099	30.6667	6.91228	5.91667	7.70588	4.8209	13.4595	16.9365	9.7069	8.53333
	11.7467	23.8481	35.2031	36.4648	6.3	21.7308	11.8125	30.3125	12.9178	15.4167	7.81944	10.6081	10.0882	22.8194	34.6486	15.0395	12.7759	19.7719	10.0455	50.5763	38.2237	38.6286	43.8246	34.3151	23.8103	22.7321	27.7619	50.4533	72.4737	17.5278	32.1695	25.9123	25.942	17.9	43.5522	35.8333	22.3115	41.6667	56.05	12.4915	30.2679	6.63333	11	11.2436	6.4058	11.6207	17.8182	13.2899	7.06173
	14.72	33.0676	43.7121	51.0545	5.9375	17.2206	21.5625	20.1	11.9125	14.8026	9.65	11.2857	16.7467	41.9123	23.5303	20.3026	11.4179	10.2222	13.6923	43.125	36.3291	49.1644	32.4571	50.8923	27.0395	21.8889	9.30864	26.7143	56.3514	26.7903	34.9863	46.1356	27.3182	15.3582	30.1167	61	26.0164	26.9324	92.0545	15.1493	21.8955	6.54545	7.14085	10.2059	7.03571	12.75	20.6479	10.0303	7.24638
	12.1714	23.7763	41.52	33.4658	8.95	22.1507	27.0526	30.4658	16.7297	17.5676	8.66667	15.0548	13.1667	32.3846	31.8846	24.717	12.1579	15.7544	8.88158	49.8596	23.8429	104.213	43.0263	49.0375	31.6667	12.5593	23.025	79.6267	53.0175	28.475	31.9744	26.127	22.0847	18.7848	21.8525	85.6712	60.0822	36.1515	89.7467	13.4211	22.8358	8.75385	8.43478	8.87179	5.6625	14.5875	18.0247	10.4133	6.30303
	17.987	35.7639	23.9467	31.2237	6.85	28.4	24.35	35.6	10.3731	12.6724	10.8788	14.9355	11.557	19.9844	23.0286	23.875	10.0488	16.7759	8.43478	30.5	42.1857	39.4386	41.127	34.7273	28.0462	13.0678	21.7183	63.6364	58	27.1864	14.7403	20.5667	25.25	17.7794	18.2206	78.9014	29.6875	46.8243	35.8841	9.15714	29.4333	6.88525	10.1125	6.9375	6.51899	14.1948	16.2857	11.6104	4.94595
	25.3043	34.9655	39.3472	40.1266	7.84211	22.1875	17.85	24.6154	9.92308	19.3623	10.6034	9.37931	14.9643	33.5789	32.9054	36.5395	9.37681	20.3382	11.2667	21.5625	37.9351	55.6104	36.5125	48.7625	26.0769	8.51389	12.0328	63.7679	54.9459	18.25	18.2754	36.2647	22.8281	8.55696	39.7368	44.5692	68.1739	53.3667	89	16.1571	31.0556	5.90625	7.0375	10.9865	5.48684	8.85185	25.3492	10.431	6.64865
	17	38.5536	32.1034	40.7105	8.88235	19.3714	27.0588	29.625	13.459	16.75	14.3611	13.2308	12.0641	35.9474	35.7931	18.197	10.1754	7	13.2394	27.623	17	101.069	43.4068	55.2576	33.25	9	25.0256	65.7975	48.4348	28.5147	33.4833	31.7015	7.72973	16.6545	31.9286	74.6308	27.0462	26.4464	85.1176	12.1429	27.3649	7.69231	9.35385	8.30137	6.30986	16.0122	20.5692	6.9375	8.27027
	18.6964	38.2192	33.6711	43.1343	5.25	23.1447	13.4706	34.0253	13.7246	14.9697	13.1392	12.322	9.72464	52.7143	33.6333	15.3929	7.98684	14.16	12.7031	38.6406	45.6338	56.7895	40.4928	18.8961	16.6143	9.96154	19.2881	63.6912	48.8718	29.0938	27.3692	27.7077	14.0274	15.2031	37.1186	74.2817	23.6885	21.3333	33.0506	16.6857	29.7237	8.82278	9.04918	10.4	5.85714	12.9344	20.0909	11.9444	8.82432
	15.8167	29.5833	30.3382	46.4638	6.94444	20.7213	14.8889	33.3676	12.1833	13.8056	12.3281	16.1408	10.4937	21.3158	34.1266	28.6552	9.46835	9.42253	10.8026	41.9074	46.6364	54.5231	43.5938	32.4762	44.0893	9.69355	20.1029	25.9103	75.5139	25.4487	37.5625	39.541	12.8727	12.3797	18.08	66.013	15.5902	42.575	95.3086	13.5938	26.1324	5.65753	8.16129	10.7215	5.26667	13	13.5769	10.0513	6.7377
	12.7083	37.7	27.1923	28.2982	6.23529	21.9273	15.6471	38.4762	12.8125	18.9464	14.2113	13.3924	10.0896	34.0725	25.0923	28.1538	7.4	15.8831	13.2239	36.9459	42.2321	51.0946	40.9365	42.7945	47.125	9.1358	16.7945	64.4737	49.3276	25.0789	26.8103	35.08	29.7119	16.8133	26.6324	84.4658	52.7857	38.3433	76.7833	14.5352	22.225	7.33784	8.03279	10.2895	4.41333	9.47945	17.0469	9.71605	6.89873
	17.9863	30.25	22.8553	35.6282	6.66667	24.3974	13.7059	32.1081	12.7308	11.0351	15.8056	13.5132	11.0172	20.5195	30.8684	26.8889	16.3115	12.9359	9.89474	32.4928	17.96	54.5823	43.4923	36.9444	21.1772	8.66234	15.8481	76.3553	49.519	33.5256	34.0247	41.1389	8.06493	17.6	30.8824	41.8036	46.025	37.3077	98.3971	13.25	25	7.325	7.98361	7.5942	7.61039	8.95833	16.6835	11	8.78788
	12.4146	42.3393	35.8	29.9315	7.125	17.0779	15.1176	12.1333	11.0938	14	12.2586	15.2143	9.9875	26.5738	22.6429	22.4167	20.3766	16.726	11.7639	55.2703	41.5088	45.0448	51.4444	53.4928	39.5714	10.2714	12.3944	57.8933	52.8861	19.25	29.0139	37.7949	20	20.5571	26.6316	52.7654	103.853	49.6053	76.411	12.3621	19.8125	8.51282	9.52857	8.43284	7.01613	10.0161	21.8358	14.0435	4.72368
	11.7179	27.2466	20.5375	32.1471	8.38461	19.4595	16.3889	22.4706	14.569	16.7414	10.425	7.64615	15.9221	18.9545	26.069	23.5658	16.0125	10.8571	10.625	35.7237	42.6949	26.1552	21.1013	41.0339	30.2857	10.3492	19.7763	73.6216	38.2034	27.5789	32.6176	40.679	28.8026	19.339	35.3718	101.391	108.661	42.4384	87.3289	15.7971	19.5857	7.19512	6.08333	9.85075	5.74359	9.29577	20.386	12.8784	9.5082
	14.2097	44.2714	46.7164	45.2586	5.89474	19.8857	18.4	33.76	12.569	19.3165	10.6418	13.1974	13.4937	44.7308	37	26.7458	12.1711	16.15	9.27119	41.2208	16.4407	63.35	62.3896	48.0135	45.1525	9.55714	13.275	71.7692	102.625	25.5484	18.1579	23.3611	14.0274	19.9848	14.6406	73.8642	69.6984	36.1039	34.5846	15.2564	27.6795	7.60526	9.72222	9.80282	7.33766	11.0333	20.1639	10.8841	8.2027
	13	34.6719	36.2462	45.1724	11.6842	19.5091	17.0588	37.0938	12.4615	15.6849	11.7532	10.717	9.57576	25.7105	30.1167	18.4306	12.971	14.9091	11.7143	41.3485	39.5135	80.0405	38.0769	39.8906	38.7342	10.7722	19.8636	68.9474	88.2698	19.2222	15.2933	34.8169	14.5738	13.7121	34.3492	36.8493	28.7377	36.6389	40.5156	10.4444	22.7619	5.75342	8.66234	6.30357	6.61765	12.5658	20.6986	11.2917	8.91525
	15.1733	36.2769	40.6842	30.8462	8.68421	22.6667	14.1111	30.0811	10.2338	14.875	16.52	12.0455	10.2459	32.4868	22.8987	33.7966	12.4795	16.0667	10.1429	33.6964	30.7568	50.2361	32.8592	36	38.3836	10.1519	23.8772	77.6571	26.7887	28.2817	16.5333	17.7342	28.3333	21.2933	36.2714	82.1897	35	54.9014	98.5147	15.5758	18.3117	8.84375	8.32468	8.02532	5.18056	15.5135	15.5395	8.70423	7.28358
	17.9367	42.8873	40.5254	37.3582	10.1	20.0405	20.0714	37.6173	11.9815	17.4861	17.0781	11.3279	14.2568	34.625	33.1385	15.05	10.7397	10.7848	12.9412	42.6901	37.5362	89.8767	45.029	35.7333	37.1452	10.8986	14.9367	59.3509	61.5167	19.7403	26.3333	31.6712	32.0435	19.3333	24.4615	95.0972	57.35	37.5172	30.5833	15.678	27.3514	6.55882	6.76923	6.1039	5.77193	12.4286	19.6667	9.3375	6.42857
	17.6197	45.6933	35	30.9474	8.53333	19.2414	18.8889	25.8533	16.8475	20.4815	10.5345	9.08974	14.5556	28.6338	29.9296	28.5938	9.71795	9.53165	12.4225	40.8667	39.9853	52.9483	23.8889	35.25	53.7083	11.5735	18.7931	80.0137	69.3108	16.569	29.2703	27.0519	13.6164	15.4324	18.8923	72.5676	55.0746	49.6364	76.2	14.8841	20.2286	8.15278	10.7719	12.4474	5.61538	13.8361	17.4918	10.2667	10.5128
	12.1667	36.4429	33.2167	38.8393	10.8	18.4857	24.6667	49.507	13.7759	14.4487	8.7541	8.29091	14.7971	34.7403	21.2632	31.6786	11.6379	9.74138	11.3167	47.7	38.0606	72.7667	43.1486	27.9559	39.2203	8.53226	23.1842	75.0649	75.025	29.0375	31.7746	34.4516	13.35	20.3043	24.3393	93.9875	108.309	53.375	28.7722	14.7188	17.6076	5.85714	7.39474	7.38571	6.59322	14.6579	22.8235	10.6167	8.54545
	16.1846	34.9403	45.0149	32.8088	9.61111	21.0267	20.6471	33.803	13.1667	14.7826	10.3485	13.9242	16.875	39.2368	30.2464	11.5897	12.0137	11.5818	12.9672	40.8986	43.2532	87.8088	32.2727	37.5	46.5921	7.32911	13.3889	67.6622	82.3896	38.9828	8.31507	29.4746	19.3205	29.4928	27.4	89.2769	115.303	43.8971	85.8846	11.4833	23.9571	7.02532	7.41558	7.40789	5.39744	10.7763	16.9848	9.41667	7.96104
	12.1447	26.7808	23.3333	24.7544	10.7619	25.0556	26.8947	40.3733	12.1139	15.7971	9.43077	11.6667	12.7742	48.4655	38.9595	25.4386	11	14.1471	10.6818	33.4857	51.3974	58.2034	36.6056	34.0758	49.7903	10.2424	16.2667	36	49.9107	28.2679	8.05797	36.4627	13.9865	27.2769	30.5128	99.3718	50.0897	47.3562	30.6711	7.97183	21.2105	7.25	10.541	8.86567	6.38333	11.2143	22.3623	13.3194	5.10909
	11.6379	34.1169	40.9375	26.0351	10.9	15.7222	20.9333	20.1964	15.3797	13.5273	12.7397	11.7821	15	31.6508	34.4079	33.6875	8.7037	15.3421	9.72727	35.5641	44.973	50.4918	41.1385	37	39.1711	8.84416	17.7867	28.2931	57.7869	23.0909	6.81429	53.2917	43.1519	24.0508	34.7042	80.5916	20.7397	58.2154	95.3684	17.5789	22.1159	8.21818	11.6316	7.58462	7.12821	10.4667	16.8485	9.06557	6.76712
	15.9672	24.4167	20.4412	32.6456	12.25	17.0161	22.6316	37.2059	17.16	15.8986	13.7568	10.6	16.9375	35.1967	37.1231	28.6049	12.2464	11.3188	11.3125	21.058	42.5	39.5429	49	24.7273	45.7887	9.39189	15.7179	35.6094	52.8356	32.9494	11.2667	40.0182	30.5125	14.1923	37.5424	68.6282	26.6842	50.4915	76.2	14.7966	36.7639	7.27119	7.59494	6.57576	7.13043	12.2647	16.6842	8.69355	6.1875
	9.19355	31.6912	39.3538	39.9444	13.4375	21.7436	18.8667	37.274	16.7089	12.8333	13.3026	19.9367	13.0526	35.8312	39.0658	21.5263	11.3718	16.3117	11.1818	29.5538	32.641	56.6029	13.8986	44.7	45.1408	6.77215	14.7403	96.7361	52.5775	45.3143	8.5	36.3288	12.9322	14	27.4925	86.6133	40.1316	53.0909	102.517	13.3462	29.8974	7.87838	10.1017	9.05195	7.04167	11.6528	14.2911	10.6557	4.6
	18.3924	42.8788	32.5	21.6441	7.75	20.3867	9.44444	27.2025	12.5738	14.1125	14.9655	21	11.2973	47.8514	24.7826	13.9867	8.59722	21.4333	11.4478	31.4865	38.8889	47.8919	45.0476	45.0541	43.6528	9.8125	30.7541	36.25	66.7206	16.4237	12.1639	29.5893	20.1077	37.7018	20.6184	84.0435	26.3729	36.4237	78.679	13	34.0545	6.31034	7.20968	9.33766	5.10256	12.4265	19.8052	9.91549	6.43421
	13.0159	44.2609	37.375	47.1549	8.25	19.1356	22.1875	27.791	10.1045	21.0435	9.19355	15.3803	8.52113	17.5616	27.7167	26.0182	12.3636	20.1013	13.8267	49.6029	28.1974	45.4474	44.8125	43.924	43.6	11.6456	14.6667	86.75	67.697	14	9.35526	39.6757	18.4306	17.6795	35.4667	82.375	41.9722	53.8312	87.1912	14.4231	17.371	5.90278	9.21519	11.0541	5.06757	13.7949	19.5714	9.57143	8.89744
	12.9079	44.027	31.0548	18.1765	7.47059	18.8228	24.5882	31	10.6094	11.7361	13.8	11.9138	12.0556	33.32	29.6	22.1754	9.28378	13	11.5915	39.0897	42.6032	67.8286	27.4545	36.3671	35.3594	8.35897	24.8382	73	83.4561	21.0921	8	35.0179	30.2469	30.525	16.6579	77.5217	64.6912	40.6418	112.234	12.2429	33	6.08108	6.81818	6.43939	6.21127	13.0159	15.6154	14.0156	5.9125
	14.6667	38.1429	37.6579	33.5217	11.7333	16.7105	13.2105	37.0333	10.8767	17.9615	13.5867	13.4058	12.9828	45.4156	30.6962	18.1408	10.6271	23.3947	11.85	44.2794	23.1148	69.1392	42.1507	55.4912	38.5949	8.05	16.5246	74.4918	50.2154	18.3676	9.54545	23.8361	15.0725	23.9821	38.5205	73.24	105.547	32.1139	90.1688	13.575	23.7568	7.60811	5.96104	7.55556	7.35065	11.2623	12.8125	10.4203	6.15
	11.5862	48.9444	32.7	26.9444	8.70588	20.7797	10.7895	24.0658	14.3824	17.9103	11.6567	11.8571	8.62857	36.8387	28.3286	14.5263	9.70667	12.6769	11.5915	30.2105	34.8393	52.3824	37.6418	45.5846	46.9688	8.38235	19.2794	63.2059	36.3333	23.3158	7.16418	39.3429	22.5224	32.2267	38.3333	74.8841	66.7581	34.6296	61.1	14.5273	34.3934	6.44872	6.11688	10.6714	6.55385	14.2319	26.371	9.01493	5.72059
	12.2754	34.4912	36.2125	51.5254	6.42105	18.6909	23	31.038	13.3421	23.8356	10.7297	18.5172	15.4571	41.0128	30.3099	19.3333	13.987	11.2982	12.2778	30.9231	44.9459	34.6866	48.3521	38.7308	32.4848	10.1867	20.4559	34.6406	67.7586	23.0417	7.92857	30.4737	17.7838	15.4265	25.8571	66.3462	93.137	32.5667	63.2949	22.3194	28.8462	7.11765	5.22785	7.30303	6.51899	14.2532	21.4697	9.42105	6.93443
	16.2468	49	41.6623	43.9367	14.45	30.6053	17.2353	21.4125	14.4737	13.7625	6.84211	21.2581	16	44.2364	29.9211	27.1944	10.1447	8.3913	12.5513	19.45	16.8101	50.125	43.1739	23.7763	47.1519	10.4107	24.8689	39.4474	67.3623	27.8734	7.36	26.0185	13	36.9123	26.8551	48.2	62.4595	20.2933	99.1408	10.6974	31.4658	6.775	8.35	9.9079	8.57971	11.6667	18.7671	10	5.22414
	13.961	43.1918	39.4306	43.3478	11.6667	24.3514	14.4118	51.1207	12.5	15.9412	15.9851	10.8305	14.9851	30.4706	22.0649	29.6883	12.2769	11.5395	11.8904	33.3548	26.5714	58.8594	28.0128	35.7206	38.5303	8.72131	19.8	75.5714	47.6119	22.3194	7.1194	33.4348	16.6053	31.8929	45.4032	96.7101	40.7714	34.3108	96.1948	13.6912	29.0938	6.77586	5.90411	9.82456	6.50667	12.4474	20.1304	9.4079	5.4
	13.2456	30.3846	43.2899	30.0986	9.16667	19.2778	16.6429	35.5522	13.6	10.9032	8.86842	10.3793	8.63636	36.3333	45.9877	29.1034	9.73239	14.7429	12.2278	41.4342	28.5692	94.625	43.0247	36.5902	41.2542	7.27941	18.169	38.7237	72.2179	28.1013	8.41667	50.025	12.3974	23.4308	43.775	84.3167	55.2208	30.2203	88.3906	14.9688	27.6	8.33333	8.02778	7.05063	6.36	11.3718	18.9538	7.05263	6.1125
	16.4	38.9286	36.9296	23.1304	11.6111	20.8824	19.1667	25.4426	13.6897	13.2143	17	13.8158	12.9868	31	25.6724	26.8987	14.8356	14	12	33.4918	26.6061	90.0133	36.5606	39.7833	44.1282	8.44643	12.7778	83.1379	76.5147	15.8571	8.51786	31.9464	27.75	26.8676	18.6757	105.409	106.393	31.8393	87.6447	21.2	25.9846	11.6026	6.83333	6.25	6.82143	12.6053	18.9494	10.2667	9.31579
	12.4872	44.8947	36.875	48.3226	10.3125	17	15.7895	28.8333	10.0968	16.3529	15.8533	11.9254	15.2115	21.8701	27.9412	26.7586	12.5263	15.7595	13.4667	42.8793	29.623	76.3134	45.4795	29.9744	16.8919	12.3108	17.6301	74.0125	62.225	26.3117	7.16418	50	23.2468	35.3651	48.6709	74.3291	55.1429	20.1429	67.9855	12.5063	28.8101	14.0779	8.63077	16.8	5.04225	13.7467	23.6615	10.2319	7.6
	18	43.9063	23.641	40.8103	7.75	20.2321	12.95	32.9048	12.4667	22.5513	16.5942	10.6901	12.9494	24.1918	33.52	33.0909	9.84375	13.0658	15.493	33.6567	32.7949	85.3288	38.3662	30.1471	45.7813	11.4051	22.7714	42.9583	64.3784	20.5902	5.7193	38	11.2692	33.6026	34.2857	64.9254	91.0462	24.2	46.3684	11.7097	40.7966	18.1528	7.64865	10.2951	5.16883	13.6429	14.2658	12.1579	6.66216
	17.9692	56.8676	32.7903	19.9545	25.9474	17.5921	26	26.5616	15.3649	17.8816	12.7213	10.6571	13.3871	22.1375	33.8514	28.5513	11.6494	16.9254	11.8281	56.2698	29.6377	99.7763	50.7246	41.8852	52.3182	9.86441	13.6667	39.9189	58.6429	24.8596	8.26563	27.5974	8.76316	35.1765	51.0877	33.4875	48.7848	30.0847	90.0429	16.6912	51.6379	15.8462	7.43662	9.35484	7.32813	13.4868	16.4675	8.33333	8.66154
	11.1563	49.7308	21.3896	44.8375	10.8947	21	12.5263	29.6456	13.1935	16.3333	15.0154	8.86842	14.4483	35.1125	28.7	25.0172	12.623	13.4648	11.5769	25.6173	28.1538	87.431	43.3038	28.9375	47.9605	8.61333	32.193	76.566	58	28.5538	8.40541	38.4821	18.925	22.5313	26.2237	43.3623	65.3194	23.5696	93.8889	13.1061	46.8077	12.8983	7.30159	9.78261	8.07895	13.5938	18.8289	12.0172	7.57143
	12.9494	49.6173	24.5467	44.8475	13.85	20.7246	10.7333	27.3205	12.8718	27.9385	25.7662	13.5385	15.3134	22.5672	39.7536	22.1071	8.76316	11.8636	11.7681	34.5345	41.4487	69.4167	42.9138	18.7931	45.5938	7.36986	18.2581	69.5556	27.6271	21.7763	10.3088	37.1429	16.8056	33.8525	53.1	78.2308	43.8261	36.2911	81.2	13.7468	58.9125	9.28333	9.01786	7.81356	7.73134	12.8769	19.3846	8.67089	7.79452
	16.7875	38.7692	32.2333	48.8793	7.375	23.7966	8.58823	29.9231	12.3667	16.0536	21.375	12.1127	16.9873	23.225	22.9114	26.7361	9.6	16.4079	14.8182	28.6795	32.7059	47.3784	46.7344	48.7895	42.5522	9.06849	32.6393	40.1231	48.7606	20.1	7.13793	37.9857	25.5345	38.3472	44.3064	78.8028	36.9872	25.0625	97.1077	14.8036	66.4744	15.6833	6.60256	8.11268	6.47826	11.325	18.4407	13.6154	8.14754
	17.0513	35.6912	32.4714	35.6338	8.13333	23.209	18.5789	43.9367	12.2533	18.1948	18.1385	13.3544	18.4643	23.8548	22.2436	32.1014	10.7308	15.3438	11.1842	29.589	19.7069	102.621	22.1618	39.7797	43.6833	11.2857	12.8909	69.8182	74.2542	27.3333	11.1071	38.5821	11.7031	26.2203	41.2933	76.8393	24.5342	21.7368	45.9063	13.5789	61.9474	17.6438	6.38462	11.5	6.84483	13.0267	21.5179	10.1884	7.66667
	17.2083	39.6282	43.6364	39.1667	10.6	22.25	11.3333	23.0333	14.2432	23.8784	14.5211	13.4545	12.6	24.4286	41.9231	23.5385	9.68852	16.4444	10.0417	41.791	34.1017	50	45.4366	40.9589	47.8841	9.40625	33.8356	31.4366	59.6667	25.0267	10.5128	36.6563	11.5873	17.8852	23.9655	41.6184	62.4107	31.1071	103.622	10.2203	60.0179	16.9444	8.95122	6.78947	6.18056	10.5915	19.2857	11.7414	7.51282
	13.8281	33.6053	48.6957	36.0714	8.05	20.6	9.05556	32.3286	13.8077	17.1316	10.4861	15.0308	12.9844	15.6	34.3594	26.6885	11.4915	17.25	10.2879	37.2603	31.4667	54.4928	42.6111	29.4265	40.6923	8.55263	19.7013	86.4211	67.1014	36.0714	13.7867	40.4844	21.3286	29.3649	32.2698	72.2069	104.961	30.9103	109.25	25.6667	52.5867	11.6333	8.13333	10.2297	7.0122	14.7931	21.3623	11.1364	8.48276
	16.4844	37.875	32.3235	37.7973	10.3889	29.0641	28.25	31.2807	9.79221	25.3134	9.09722	14.8	16.0339	17.8961	40.358	25.15	10.5195	13.8246	11.7808	43.6957	34.5714	69.9667	52.4789	42.7162	57.7975	9.13333	15.375	74.0556	54.2807	35.8939	12.25	40.2712	18.871	32.3898	30.3971	57.9394	100.859	35.8228	73.2727	18	40.9178	19.4833	7.69014	8.70833	7.86441	10.9643	17.7429	11.322	7.76923
	14.1688	38.6308	43.1923	45.1311	15.8421	23.4559	12.95	18.9077	11.6032	20.8429	12.5965	24.0405	14.1818	26.0633	37.3273	20.7324	11.6452	18.9706	13.0127	27.8026	12.8219	51.8064	45.7903	23.8767	49.4328	9.325	11.7662	23.4769	57.9259	22.6607	12.475	28.4167	12.2833	34.275	39.6377	74.6528	41.8209	33.2179	70.0253	22.7627	64.1154	10.2179	6.38462	7.375	7.20313	12.2179	16.8551	7.98485	9.31646
	15.2143	48.7183	23.1299	26.3676	12.7	18.9286	13.375	34.875	15.3913	17.3803	16.037	14.2254	14.4412	22.6557	39.6119	23.8987	11.6447	16.8553	14.4545	27.4366	34.4103	47.9643	24.2632	45.8806	38.3667	10.1688	32.2125	79	55.4615	27.8961	13.3478	39.3	21.55	29.2317	20.2676	39.2034	39.8833	18.2597	48.1143	16.7403	62.0533	11.9091	7.07143	7.34211	7.59016	13.0976	13.6727	9.29508	7.97059
	14.8667	35.6833	30.8033	45.9242	8	19.6053	18.8125	38.4426	12.125	21.8169	11.8358	9.4386	10.0667	30.2951	36.1304	22.3467	9.58571	16.6441	11.8226	40.2951	31.9467	63.4795	39.1481	44.7	49.1231	5.64935	17.6667	34.3077	84.9014	45.625	11.5636	34.9091	15.35	33.5974	23.4125	75.75	15.6333	17.5694	88.5205	13.7258	26.9818	6.5	6.86667	7.55882	7.98305	11.8261	16.2763	11.4231	4.61972
	14.2899	53.4487	28.9359	39.0625	9.66667	23.5946	18.8235	34.0448	12.7692	23.3415	17.7838	15.5857	13.4203	31.0625	38.2917	15.5256	14.0147	16.95	12.7895	35.7534	37.0923	81.2603	36.9104	36.3797	47.7971	9.02564	29	73.2241	82.9855	31.5584	10.0526	34.5375	11.0896	29.8209	31.6724	75.225	20.678	29.1899	74.3676	14.88	64.5	15.2679	8.37288	9.21795	6.98276	9.9	15.4324	12.3182	6.95775
	15.1429	41.8243	43.3846	37.1053	12.6667	16.8205	12.7647	30.5733	12.9494	18.4035	21.0625	13.1739	10.0303	35.8644	29.0161	27.5846	11.2154	10.3375	12.8088	28.2308	30.1818	36.2931	45.2297	44.3099	34.6897	7.83582	33.2676	35.8272	36.4167	14.5	10.2679	30.1875	14.2078	35.35	39.9848	102.873	17.0606	19.7051	80.931	15.7222	52.2535	13.9483	7.66667	7.70423	7.24615	11.6833	20.8228	11.971	6.88889
	21.2281	42.6515	25.8767	48.6607	8.27778	22.5345	18.0526	36.075	15.8667	27.5082	16.4304	10.0395	18.3684	33.1184	24.6438	16.0909	10.4937	11.4516	9.90476	25.9589	36.2143	51.1944	42.4194	40.2125	47.6456	7.32	22.8148	54.5294	55.6053	23.5811	12.3649	19.2394	20.1667	25.6667	38.2533	91.05	20.7636	24.3448	26.0769	13.7973	35.9324	13.1029	8.18644	8.42466	6.16438	14.6923	25.7867	9.26667	5.91781
	17.1667	48.625	38.3924	34.6232	9.52941	17.3529	28.8667	35.9167	14.3333	23.209	19.4872	12.4143	9.9697	28.8551	23.5424	16.0154	9.94118	16.7532	12.6528	36.6173	44.6833	54.8793	49.8852	21.5088	35.8939	10.2459	25.4231	52.6984	81.3538	17.96	9.76389	40.8571	16.8955	28.0972	38.075	39.1081	20.4182	26.5797	85.8806	13.3571	66.3205	13.075	8.19118	10	6.47561	13.3803	21.7538	10.5797	5.02778
	13.3382	43.7179	27.8158	32.4915	9.75	20.3279	23	15.5147	13.6104	18.3784	10.6757	11.9464	12.76	22.541	31.197	15	12.339	10.75	12.7273	23.6812	28.0769	52	37.3194	36.8514	45.1111	10.7632	25.1746	63.0492	67.2838	26.2344	13.7353	43.8493	19.029	26.6933	20.6557	81.1493	30.2639	28.2375	94.4098	12.2615	50.9178	13.5254	7.85246	5.80282	8.5875	13.6974	26.5823	9.69355	7.07042
	11.7069	30.6418	28.3521	45.7937	10.9524	20.0769	21.4706	24.1639	14.7436	17.7027	13.4915	14.0921	13.1571	24.5395	36.6522	27.4643	11.0625	13.4054	13.9655	32	30.7538	36.4127	40.3729	35.2	26.7333	10.5	15.4875	59.2364	57.3	24.1061	12.3947	40.1061	18.6667	30.7069	30.8592	88.2703	59.9167	22.9861	40.2063	9.82143	56.2603	14.5694	5.86842	10.7308	6.14286	11.8615	19.3784	11.9718	6.4125
	13	25.8659	30.3571	35.7593	7.47368	19.8	22	16.8533	14.5652	16.8421	15.1392	14.1268	11.5286	20.2321	30.4531	29.6786	11.0847	11.9016	11.5714	36.9853	34.5147	84.8333	47.9831	28.8889	24.5625	9.61905	21.4625	55.3472	73.8553	28.5167	12.3158	45.9114	14.6	31.8571	24.0303	84.9324	114.983	25.4643	66.7857	21.8228	50.6143	11.5139	6.87692	12.4868	6.87654	13.25	26.8667	10.7027	7.65
	15.7848	46.038	22.3375	37.931	13.9333	23.9494	18.0625	25.7468	14.6452	22.5125	15.1607	14.9385	10.8676	20.6061	25.7945	27.0588	9	19	13.7419	15.7879	35.9744	80.6379	52.45	42.2239	43.7538	8.50725	18.625	36.1061	72.6724	14.4795	14.25	26.589	20.4118	30.7241	46.1765	33.7286	15.1688	28.4462	71.0517	11.3974	62.64	13.7846	6.43056	6.60656	5.44737	11.0395	18.3919	9.07813	6.61111
	19.825	45.0909	28.0526	36.4931	7.75	21.6753	16.1111	28.9367	13.625	18.3182	14.0833	12.8611	12.4286	18.2813	41.8533	29.7606	11.4328	12.3333	11.625	19.7875	21.5316	39.4776	36.2462	30.2208	41.2419	8.16393	35.8254	76.6351	58.6234	23.1333	12.4815	23.8116	8.53425	11.7031	20.3099	52.9508	33.8448	33.5325	102.271	16.4643	51.6563	17.0127	11.1333	10.3582	8.08333	9.62821	26.1613	9.30137	6.35484
	13.15	57.6111	32.3393	40.3818	8.94444	25.4615	21	14.3607	13.9552	18.4	17.4937	16.0877	14.0345	22.918	40.7813	18.7241	11.1695	10.6571	11.6667	35.1695	36.6818	32.1029	48.013	45.3382	50	8.29114	29.4595	64.96	63.3714	15.6429	10.6575	36.2969	19.8442	29.9836	31.8929	70.9863	38.4079	32.4308	79.8986	13.1268	51.2222	10.2281	10.2105	8.05882	6.37931	11.6508	18.4386	8.94937	6.70513
	16.1667	40.6769	34.0299	36.4231	14.2857	17.942	11.3158	32.403	13.9474	20.0633	15.6338	11.1818	14.6203	23.2817	38.8272	25.0897	11.0167	11.8451	12.1857	25.1148	31.5714	52.5714	49.3158	37.4516	53.0986	8.475	30.0541	53.3158	62.3	37.2687	15.6364	38.058	16.9385	34.75	48.4091	75.1688	16.8861	19.527	86.4595	9.70769	57.1286	11.026	7.94366	10.3103	6.14103	16.1447	18.0897	11.4359	6.4
	14.7077	39.4375	33.1579	45.0938	10.8235	22.0385	25.95	24.4143	12.7105	21.4247	17.2278	9.11539	12.4416	25.5968	30.4935	14.7679	13.2373	10.3117	10.4744	28.1833	33.8421	57.7424	31.4675	44.3243	51.1207	9.77941	22.5	64.8246	44.7125	35.9538	10.3043	36.9178	15.875	33.1111	37.6087	101.15	13.1622	27.1	31.0694	13.1039	57.0519	12.4032	9.67692	9.95652	5.45	9.33766	23.4557	10.8333	4.86111
	11.7538	43.1538	33.4426	31.7761	24.7	21.8421	12.5	23.7821	14.863	25.1316	14.7324	11.2687	12.0649	25.7342	34.1159	23.1096	10.7143	12.15	11.459	33.9872	40.2203	47.8116	53.5616	46.56	45.0286	8.94118	20.2254	69.5513	76.2658	23.0972	13.8205	31.6389	18.5	27	35.1282	71.3623	25.9872	27.4068	117.556	6.47143	21.8333	12.2625	12	6.40323	5.6129	10.1579	17.3279	10.0385	6.56061
	8.51429	45.4231	37.6167	39.918	8.55556	15.0685	12.3	36.2639	14.8421	26.2639	19.4359	10.942	15.8421	39.7656	37.9753	24.3038	11.1475	11.7368	11.0267	31.8485	44.1176	67.1282	40.9583	46.5231	52.325	6.62712	23.8276	64.7917	44.1842	14.1184	15.1538	36.3231	12.6481	33.7246	21.9841	83.9028	46.0395	31.2338	90.9855	11.7403	51.6324	11.4754	7.15278	8.93671	8.2069	11.0152	17.4923	10.75	6.29487
	15.3684	38.1139	33.2658	37.9041	8.68421	16.1918	11	26.9014	11.4638	21.0484	10.8312	12.9759	15.2	26.9014	22.95	20.9545	7.52941	16.0303	10.25	21.5063	18.5205	77.1846	42.0882	32.1406	52.2973	8.17143	39.8472	39.5692	83.5769	25.9481	10.8873	28.9863	20.2381	31.4746	28.3188	73.8971	21.8354	20.5132	52.9063	11.6462	59.8	12.8861	7.23377	6.70732	6.75	12.8026	16.4286	10.0417	6.5082
	13.35	43.6462	31.7083	39.6912	22.3846	19.1389	9.36842	26.7237	16.8108	22.125	16.2432	10.7532	10.68	21.1667	24.5132	15.7736	9.71053	11.6324	11.8205	42.2319	44.4118	62.0132	25.1447	45.5781	39.4857	9.63158	34.3846	50.6667	59.3167	29.6316	13.9464	39.027	14.5972	25.1014	39.0517	73.3562	52	21.3	100.15	13.5867	40.2877	13.7241	7.68333	7.94828	7.025	14.9153	17.3784	8.9403	5.68421
	16.8462	46.8158	32.4634	26.9868	11.9375	27.3448	17.375	29.8718	15.8806	24.6625	15.12	13.5467	21.6267	22.8356	33.6125	14.8571	10.6076	19.2857	10.8533	17.0395	35.6571	60.6351	45.9846	29.4143	38.8143	7.43038	29.7183	92.3418	50.7125	36.129	16.2911	22.2568	12.9706	28.8485	35.8049	79.2679	46.2857	33.4638	29.375	13.9143	32.6286	16.0308	7.60656	8.58442	6.91045	12.1429	14.0946	10.7	7.65278
	15	40.1618	28.9714	37.0909	12.2	23.7429	15.1875	29.1493	13.25	22.5902	11.0658	13.0746	11.1974	20.3134	26.1912	38.6667	11	16.9481	10.8101	30.7833	41.1951	54.8846	48.3797	21.7042	39.3919	6.79747	27.5672	80.125	75.9286	14.9583	12.6234	38.4219	12.3971	36.25	17.1897	67.8101	15.6842	17.8194	45.0938	12.2	51.4684	13.75	6.09836	11.0769	7.34426	10.303	20.95	10.85	5.44068
	20.0294	37.4658	32.75	29.2121	10.7333	18.2286	11.1875	24.8333	12.4074	20.3235	10.8387	12.1757	13.6912	39.1094	23.7969	23.087	9.07692	15.4507	10.8197	16.3939	39.1618	68.2857	33.3846	31.5263	33.4375	10.9867	27.0135	31.3438	85.6724	26.9859	12.6538	38.48	19.3768	22.2881	46.3288	51.75	106.547	24.7761	46.2063	19.5	44.9	12.0625	7.54545	11.1364	6.66667	9.2987	15.2468	11	7.33824
	15.8983	31.1515	29.5769	40.0667	9.82353	20.5	20.9474	36.7342	16.284	26.5333	13.6714	19.6857	14.0469	22.0656	35.6615	27.4342	12.5342	11.8026	11.2069	19.1449	34.1111	86.9559	23.5135	25.2321	50.0588	7.51351	27.4	38.7606	62.2763	34.338	11.4878	32.5949	12.9104	34.7612	33.5467	44.0533	16.8861	33.1667	75.8772	15.9231	50.7342	16.0132	6.81159	7.74138	7.2807	12.6167	17.3425	8.61017	7.875
	15.8448	42.2	32.9054	32.1053	14.9286	25.3289	18.7143	27.0172	13.0886	16.2985	19.1639	9.33333	13.5789	19	30.0299	22.913	11.3188	10.0137	12.4521	35.4833	37.0161	57.9848	48.5714	37.9828	45.6711	14.6761	17.0405	49.2297	69.8947	29.8312	14.08	37.5345	11.5303	19.2581	40.3182	56.6364	14.1207	33.6842	71.0147	14.629	57.3067	11.4028	8.32394	6.52941	7.64935	10.7368	20.1846	12.0959	5.81034
	17.2462	34.1061	29.0645	43.557	11.0588	18.4328	17.6667	10.0175	13.1176	20.9103	14.0385	10.9859	14.4557	25.0959	33.2432	14	10.7083	12.9167	11.1077	51.0833	34.6351	48.0149	19.4328	40.7705	40.2373	11.2625	31.6897	68.2152	77.8358	33.5949	12.9464	26.8971	34.4487	34.6849	42.9722	108.078	18.7375	31.4776	79.9016	6.08108	59.8056	12.2813	8.56923	10.5439	6.98438	9.09722	11.4407	9.16901	5.08772
	14.6324	41.1613	23.7105	38.7848	10.0476	15.8387	8.2	10.2857	9.26027	21.7922	26.6825	13.3472	12.6563	25.1667	23.0833	25.5432	11.1733	17.0641	14.2179	17.0351	31.5909	50.0986	34.9818	35.5405	39.527	10.7436	35.4203	63.9701	51.0864	25.7532	9.60345	32.9677	31.4769	8.09231	32.5333	89.1618	11.931	26.65	69.9714	12.6522	37.9846	9.5	7.17241	10.8873	8.72308	11.36	20.9324	11.9429	6.10667
	22.7792	31.7273	33.4595	43.3247	10.1111	27	21.7895	16.08	10.6316	20.9667	11.1944	13.029	10.9077	35.1299	35.9744	32.194	9.25	9.17391	12.2237	26.8136	32.1231	73.6102	21.6	28.9016	35.6234	8.43243	26.5634	71.5658	77.9344	26.8788	12.3582	41.3088	23.0182	21.8875	34.3521	41.8133	19.2188	43.5	135.479	12.3429	54.2727	14.9221	9.43548	9.11392	7.36364	14.0667	17.6176	11.7143	5.87342
	12.6053	41.0164	23.3718	41.7344	8.9375	16.6329	19.2941	13.2338	10.7544	14.3393	18.075	13.6393	11.0339	25.5125	39.1818	21.7027	9.30263	18.25	11.1304	29.4714	36.3514	46.7875	40.4189	35.9394	47.1	12.8873	36.6129	53.6026	76.1967	23.7188	11.6071	37.8611	24.942	40.7895	39.623	54.2931	23.6912	30.3867	63.6329	20.0968	49.3086	12.4156	8.33333	8.61818	5.47826	10.4028	15.9444	10.6579	6.0678
	14.8382	34.5932	23.3538	45.7361	10.7333	16.7273	18.2	15.4576	15.2329	17.0143	15.8684	14.7468	15.6857	32.3247	30.5	33.0556	10.4853	16.4918	11.9123	27.4737	40.2785	55.1392	36.2429	21.8507	47.3718	10.2658	33.9219	48.3784	93.0597	22.6197	12.5294	26.4459	10.7361	44.5333	17.5211	106.132	23.377	39.4375	97.859	13.8983	52.0781	12.3944	8.65217	10.0286	6.17544	11.6111	14.3026	9.14474	61.7536
	17.7143	42	24.9231	38.1897	12.3333	25.6897	12.5263	22.2623	8.78082	21.2078	19.8182	19.2222	16.1389	28.3125	35.4118	30.3279	10.5526	20.4744	14.0484	32.141	23.9865	29.675	42.4068	45.8873	46.127	7.84127	29.2911	64.7391	76.3924	29.9552	13.5652	28.7681	26.5738	28.141	46.1351	48.8525	52.2615	34.4416	75.7333	13.3393	59.0429	10.7424	8.69444	6.02941	6.35065	12.3443	23.1449	9.81538	31.4769
	13.1552	32.65	25.2941	39.3881	10.1	16.5862	11.2632	21.4783	12.7215	20.9859	15	13.1452	15.1757	28.9211	25	26.5641	10.2432	17.1449	11.45	32.0405	31.3117	69.7391	29.6143	43.8375	38.0877	8.19737	23.3288	72.5	74.0741	19.4935	15.4375	27.7317	24.0781	31.0278	35.8904	84.8889	23.9868	35.8772	79.5636	13.4776	50.9583	15.5645	12.8393	4.58182	6.88889	12.2813	17.8267	10.3231	17.3
	18.8734	46.4828	24.6333	33.1154	11.8	23.7013	13.1765	16	10.8857	20.3793	11.1875	10.5217	14.7013	19.3438	25.3	26.2167	10.2857	12.0128	12.7895	52.8333	52.8475	86.9467	39.4286	35.5915	35.3816	7.3	16.5556	75.0886	56.9559	14.0179	11.5362	32.3472	23.8636	29.5417	28.0857	34.4054	56.2462	47.7231	104.47	12.4189	53.5069	18.2632	11.5	13.3514	5.72368	12.6769	12.7536	8.68966	17.95
	12.9016	45.2	21.5789	34.8545	9.35294	23.4247	13	18.7049	10.0896	21.2769	16.2533	10.7083	10.3134	38.3448	27.3438	26.3205	11.1194	12.6462	10.2778	28.4634	28.9722	94.0526	53.7027	41.5231	46	9.75641	23.3966	71.641	54.1081	16.5968	10.8833	41.0847	28.8421	23.2167	30.0909	100.954	33.8361	28.7286	70.7679	13.4667	26.1324	12.8308	11.3768	5.84746	7.61538	15.2609	20.4923	7.68056	30.2899
	20.6324	49.5256	21.3824	38.7922	11.625	21.5946	30.8889	10.8871	9.35294	18.7458	17.069	13.2375	13.4821	19.3194	37.4328	20.3537	10.6957	14.2464	10.6575	19.4625	34.5303	68.5541	36.8056	41.2203	54.2987	9.48718	28.1897	39.8194	62.7302	36.4762	11.7826	50.4559	17.2308	21.5068	41.9865	90.0308	13.8033	29.4912	38.5185	12.9595	28.0811	13.7719	9.77273	7.7013	8.1017	14.8929	21.4306	13.6212	88.0405
	16.2436	46.3158	25.4412	37.411	11.4286	23.5714	18.6471	9.64384	11.1688	21.8657	13.4868	9.94643	11.8267	30.5797	31.7391	24.7564	9.25424	17.0933	11.9863	33.3934	33.3846	53.8714	44.4737	41.1176	57.8857	10.1846	29.2667	46.1707	59.5694	33.1754	9.28814	21.2174	30.8281	27.2381	25.4531	119.194	16.6571	40.375	98.2698	11.7188	56.1449	13.7013	11.9821	8.33871	6.36667	11.8971	18.8485	11.6667	47.2692
	22.1875	44.0833	25.5172	30.1636	12.4737	22.25	18.2632	9.51613	12.6351	17.3281	13.3	17.5	10.7368	22.726	30.5429	27.9833	9.95775	13.8056	12.2561	29.8875	44.3088	73.2188	44.5397	42.3333	44.5536	9.25	32.05	58.3051	70.8261	29.3966	16.3273	37.913	26.873	24.1071	32.4487	62.597	17.6	32.4487	123.029	10.1379	51.2208	12.5172	13.5493	6.09589	7.70833	12.1923	16.8983	12.5696	14.5303
	15.0141	42.9868	27.1429	43.541	9.8421	20.0508	18.5333	8.38889	11.7051	24.8125	9.40298	18.1493	13.4576	34.5385	42.1519	27.0789	10.9342	18.7792	12.5313	35.8971	34.2941	78.3699	33.2911	31.6026	29.3506	10.375	28.7813	72.9474	41.2308	18.5	11.4091	56.9706	9.08696	26.4474	26.4872	35.8462	46.7846	28.8286	85.9032	21.2174	27.2857	13.75	9.59722	9.2069	7.15254	9.67647	17.3714	11.7662	80.8036
	11.863	38.8108	35.1356	43.8125	9	15.75	11.4375	12.8824	12.05	25.7018	12.2429	12.557	10.3833	31.3924	38.7761	17.5303	11.1818	18.1316	13.0972	34.1333	24.5467	83.0877	38.975	62.8056	27.1356	9.70149	30.8649	62.5769	83.9296	35.9831	14.2195	33.45	29.4189	32.0704	28.7463	57.4667	16.1667	33.1757	109.898	10.3239	70.8649	13.6522	7.73846	9.06493	5.61404	13.2576	26.622	13.8636	7.54688
[truncated: 15,852 more rows]
[truncated: 111 more columns]
