# Supplementary material for: Fibrodysplasia ossificans progressiva mutant ACVR1 signals by multiple modalities in the developing zebrafish
Source: eLife. 2020 Sep 8;9:e53761. doi: 10.7554/eLife.53761 (PMC7478894; doi:10.7554/eLife.53761)
Supplement: Figure 4—source data 2. [file elife-53761-fig4-data2.xlsx]

## Sheet: Sheet1
Values	12448	12322	12638	13030	14603	15385	15033	14235	10143	8962	10030	10972	12458	11568	12317	11391	9717	7371	14239	12285	12647	10761	13239	9035	11567	7506	11787	11913	8567	11123	11189	12653	9244	9316	9860	12177	9853	9720	10742	9924	9754	11034	10096	6310	8246	8731	10191	9915	10835
Min	93.9306	109.463	98.5	110.82	57.0536	78.2951	70.3158	57.0299	116.083	113.424	112.125	83.68	40.4211	53.678	49.6875	51.4247	72.6962	44.6923	27.0857	53.339	50.1231	94.303	61.0946	105.035	94.3906	67.8472	90.431	68.7273	79.8784	52.4648	52.1111	44.1475	36.7975	40.0781	87.386	111.345	102.089	80.2571	77.1667	60.4655	65.5714	89.1111	85.9825	47.8804	49.6623	48.4722	95.9857	126.906	128.323
Max	487.647	464.973	589.842	515.45	325.388	411.292	271.085	262	509	352.263	353.9	326.932	174.109	218.089	236.587	304.611	2704.61	1423.31	1787.32	3211.36	1341.36	3380.09	3689.26	2172.06	1164.33	1784.18	768.333	720.205	664.333	673.196	604.493	463.366	3603.24	512.656	1522.78	2134.23	1574.92	2085.85	2209.52	2286.75	1136.29	1418.57	2199.37	575.02	1017.62	1906.48	2214.44	4009.59	2610.42
1st Quartile	204.799	198.315	197.528	200.288	127.789	129.233	108.628	116.084	207.559	201.58	206.026	154.333	87.3628	86.1686	88.069	95.2518	208.453	124.638	158.756	120.873	173.706	191.658	202.937	184.132	162.909	261.671	188.175	188.268	155.605	92.8742	83.0263	82.6429	124.513	100.614	266.439	290.017	296.886	288.42	187.085	112.91	197.901	246.725	393.81	95.4192	111.984	85.9861	254.422	452.133	326.262
3rd Quartile	262.841	248.1	252.52	241.34	152.397	165.608	127.519	133.814	249.817	241.418	249.067	199.694	103.231	103.469	108.838	116.479	812.681	450.027	490.792	385.458	490.467	411.079	433.262	447.979	271.191	656.871	307.82	321.667	251.063	250.653	188.857	148.163	393.446	174.065	513.04	615.217	425.662	616.296	430.211	188.556	431.228	498.092	719.558	148.878	242.064	249.074	431.71	1173.17	606.514
InterQuartile Range	58.042	49.7848	54.9918	41.0517	24.608	36.375	18.891	17.7295	42.258	39.8375	43.0418	45.3608	15.868	17.3002	20.769	21.2277	604.228	325.389	332.036	264.585	316.761	219.421	230.325	263.847	108.282	395.2	119.645	133.399	95.458	157.778	105.831	65.5201	268.933	73.4503	246.601	325.2	128.776	327.875	243.126	75.6462	233.327	251.366	325.748	53.459	130.08	163.087	177.288	721.036	280.253
Lower Limit	100.324	108.703	98.5428	126.395	83.4946	63.758	74.6242	84.1714	131.495	129.873	128.551	72.6836	58.8005	55.0283	50.6848	57.0418	0	0	0	0	0	0	0	0	0	0	0	0	0	0	0	0	0	0	0	0	65.0892	0	0	0	0	0	0	0	0	0	0	0	0
Upper Limit	367.317	337.713	351.505	315.233	196.691	231.083	161.523	165.727	325.881	313.126	326.543	281.343	131.793	134.609	146.222	154.689	1900.29	1035.73	1088.46	861.711	1060.64	806.037	847.847	922.905	466.099	1368.23	523.181	561.785	422.887	534.653	379.352	266.099	877.526	306.275	956.923	1200.58	657.459	1206.47	867.837	324.719	851.217	950.55	1305.9	245.105	476.208	542.631	750.828	2471.04	1110.97
Values in	12362	12094	12398	12979	14462	14579	14744	13922	10107	8943	10010	10940	12323	11493	12240	11304	9714	7337	13600	12217	12611	9469	12606	8156	10836	7462	11758	11890	8502	11092	11044	12531	8938	9163	9731	11966	9609	9447	10510	8776	9601	10971	10045	5871	7943	8206	9022	9892	10316
Values Out	86	228	240	51	141	806	289	313	36	19	20	32	135	75	77	87	3	34	639	68	36	1292	633	879	731	44	29	23	65	31	145	122	306	153	129	211	244	273	232	1148	153	63	51	439	303	525	1169	23	519
Mean	235.219	223.711	225.882	220.567	139.984	147.403	118.112	124.887	228.94	221.748	228.073	177.852	95.5375	94.9733	98.6636	105.968	548.453	297.942	336.82	271.809	349.834	275.721	321.704	296.436	216.352	476.779	252.496	262.405	207.475	178.267	140.005	118.47	263.998	140.171	402.929	462.794	364.986	464.837	320.878	143.629	325.842	383.225	571.51	119.763	180.087	165.707	327.318	848.169	467.05
Median	232.299	221.661	221.701	221.5	139.893	140.958	117.132	124.021	229.014	221.694	227.336	175.102	94.8553	94.2821	97.7709	105.219	451.374	209.95	223.843	194.147	293.113	219.319	253.796	215.853	188.935	396.591	236.904	253.88	196.688	135.545	106.714	101.75	197.937	129.757	356.485	360.796	337.81	398.119	271.275	128.486	283	356.931	532.371	109.61	137.462	104.705	291.331	731.714	384.826
	Fig4n	Fig4n	Fig4n	Fig4n	Fig4n	Fig4n	Fig4n	Fig4n	Fig4n	Fig4n	Fig4n	Fig4n	Fig4n	Fig4n	Fig4n	Fig4n	Fig4n	Fig4n	Fig4n	Fig4n	Fig4n	Fig4n	Fig4n	Fig4n	Fig4n	Fig4n	Fig4n	Fig4n	Fig4n	Fig4n	Fig4n	Fig4n	Fig4n	Fig4n	Fig4n	Fig4n	Fig4n	Fig4n	Fig4n	Fig4n	Fig4n	Fig4n	Fig 4n	Fig4n	Fig4n	Fig4n	Fig4n	Fig4n	Fig4n
	acta	acta	acta	acta	acta	acta	acta	acta	acta MO	acta MO	acta MO	acta MO	acta MO	acta MO	acta MO	acta MO	bmp7	bmp7	bmp7	bmp7	bmp7	bmp7	bmp7	bmp7	bmp7	bmp7	bmp7 MO	bmp7 MO	bmp7 MO	bmp7 MO	bmp7 MO	bmp7 MO	delmRH	delmRH	delmRH	delmRH	delmRH	delmRH	delmRH	delmRH	delmRH	delmRH	demRH	delmRH acta	delmRH acta	delmRH acta	delmRH acta	delmRH acta	delmRH acta
	20200301.Aub.acta.1.123..calibrated - Copy_[ims1_2020-04-03T13-57-25.607].xls	20200301Aubacta2137.calibrated - Copy_[ims1_2020-04-03T13-57-25.607].xls	20200301Aubacta3153.calibrated - Copy_[ims1_2020-04-03T13-57-25.607].xls	20200301Aubacta4210.calibrated - Copy_[ims1_2020-04-03T13-57-25.607].xls	20200316.AUB.acta.1.207.caibrated - Copy_[ims1_2020-04-03T13-57-25.607].xls	20200316.AUB.acta.2.225.calibrated - Copy_[ims1_2020-04-03T13-57-25.607].xls	20200316.AUB.acta.3.252.calibrated - Copy_[ims1_2020-04-03T13-57-25.607].xls	20200316.AUB.acta.4.308.calibration - Copy_[ims1_2020-04-03T13-57-25.607].xls	20200301.Aub.acta.8MO.3.256..calibrated - Copy_[ims1_2020-04-03T13-57-29.201].xls	20200301Aubacta8MO1233.calibrated - Copy_[ims1_2020-04-03T13-57-29.201].xls	20200301Aubacta8MO2244.calibrated - Copy_[ims1_2020-04-03T13-57-29.201].xls	20200301Aubacta8MO4312.calibrated - Copy_[ims1_2020-04-03T13-57-29.201].xls	20200316.AUB.8MO.acta.1.329.calibrated - Copy_[ims1_2020-04-03T13-57-29.201].xls	20200316.AUB.8MO.acta.2.344.calibrated - Copy_[ims1_2020-04-03T13-57-29.201].xls	20200316.AUB.8MO.acta.3.403.calibrated - Copy_[ims1_2020-04-03T13-57-29.201].xls	20200316.AUB.8MO.acta.4.422.calibrated - Copy_[ims1_2020-04-03T13-57-29.201].xls	20200301.Aub.bmp7.6.405..calibrated - Copy_[ims1_2020-04-03T13-57-21.529].xls	20200301Aubbmp721120.calibrated - Copy_[ims1_2020-04-03T13-57-21.529].xls	20200301Aubbmp731138.calibrated - Copy_[ims1_2020-04-03T13-57-21.529].xls	20200301Aubbmp741152.calibrated - Copy_[ims1_2020-04-03T13-57-21.529].xls	20200301Aubbmp75333.calibrated - Copy_[ims1_2020-04-03T13-57-21.529].xls	20200301Aubbmp77419.calibrated - Copy_[ims1_2020-04-03T13-57-21.529].xls	20200301Aubbmp87430.calibrated - Copy_[ims1_2020-04-03T13-57-21.529].xls	20200314.AUB.bmp7.1.335.calibrated - Copy_[ims1_2020-04-03T13-57-21.529].xls	20200314.AUB.bmp7.2.358.calibrated - Copy_[ims1_2020-04-03T13-57-21.529].xls	20200314.AUB.bmp7.3.422.calibrated - Copy_[ims1_2020-04-03T13-57-21.529].xls	20200301Aubbmp78MO11212.calibrated - Copy_[ims1_2020-04-03T13-57-27.185].xls	20200301Aubbmp78MO31244.calibrated - Copy_[ims1_2020-04-03T13-57-27.185].xls	20200301Aubbmp78MO41259.cailbrated - Copy_[ims1_2020-04-03T13-57-27.185].xls	20200314.AUB.8MO.bmp7.1.125.calibrated - Copy_[ims1_2020-04-03T13-57-27.185].xls	20200314.AUB.8MO.bmp7.2.146.calibrated - Copy_[ims1_2020-04-03T13-57-27.185].xls	20200314.AUB.8MO.bmp7.4.222.calibrated - Copy_[ims1_2020-04-03T13-57-27.185].xls	02022020.AUB.8MO.delmRH.1.252.calibrated - Copy_[ims1_2020-04-03T13-57-38.950] mean.xls	02022020.AUB.8MO.delmRH.2.310.calibrated - Copy_[ims1_2020-04-03T13-57-38.950] mean.xls	02022020.AUB.8MO.delmRH.3.333.calibrated - Copy_[ims1_2020-04-03T13-57-38.950] mean.xls	20200303.Aub.8MO.delmRH.2.149.calibrated - Copy_[ims1_2020-04-03T13-57-38.950] mean.xls	20200307.Aub.8MO.delmRH.3.220.calibrated - Copy_[ims1_2020-04-03T13-57-38.950] mean.xls	20200307.Aub.8MO.delmRH.4.239.calibrated - Copy_[ims1_2020-04-03T13-57-38.950] mean.xls	20200316.AUB.8MO.delmRH.1.622.calibrated - Copy_[ims1_2020-04-03T13-57-38.950] mean.xls	20200316.AUB.8MO.delmRH.2.646.calibrated - Copy_[ims1_2020-04-03T13-57-38.950] mean.xls	20200316.AUB.8MO.delmRH.3.702.calibrated - Copy_[ims1_2020-04-03T13-57-38.950] mean.xls	20200316.AUB.8MO.delmRH.4.716.calibrated - Copy_[ims1_2020-04-03T13-57-38.950] mean.xls	4-20200307.Aub.8MO.delmRH.1.134 - maybe_Detailed	02022020.AUB.8MO.delmRH.acta.1.350.calibrated - Copy_[ims1_2020-04-03T13-57-19.076] mean.xls	02022020.AUB.8MO.delmRH.acta.2.413.calibrated - Copy_[ims1_2020-04-03T13-57-19.076] mean.xls	02022020.AUB.8MO.delmRH.acta.3.428.calibrated - Copy_[ims1_2020-04-03T13-57-19.076] mean.xls	20200307.Aub.8MO.delmRH.acta.2.452.calibrated - Copy (2) mean.xls	20200307.Aub.8MO.delmRH.acta.3.514.calibrated not split mean.xls	20200307.Aub.8MO.delmRH.acta.4.530.calibrated - Copy (2) mean.xls
	Fig4-acta	Fig4-acta	Fig4-acta	Fig4-acta	Fig4-acta	Fig4-acta	Fig4-acta	Fig4-acta	Fig4-acta MO	Fig4-acta MO	Fig4-acta MO	Fig4-acta MO	Fig4-acta MO	Fig4-acta MO	Fig4-acta MO	Fig4-acta MO	Fig4-bmp7	Fig4-bmp7	Fig4-bmp7	Fig4-bmp7	Fig4-bmp7	Fig4-bmp7	Fig4-bmp7	Fig4-bmp7	Fig4-bmp7	Fig4-bmp7	Fig4-bmp7 MO	Fig4-bmp7 MO	Fig4-bmp7 MO	Fig4-bmp7 MO	Fig4-bmp7 MO	Fig4-bmp7 MO	Fig4-delmRH	Fig4-delmRH	Fig4-delmRH	Fig4-delmRH	Fig4-delmRH	Fig4-delmRH	Fig4-delmRH	Fig4-delmRH	Fig4-delmRH	Fig4-delmRH		Fig4-delmRH acta	Fig4-delmRH acta	Fig4-delmRH acta	Fig4-delmRH acta	Fig4-delmRH acta	Fig4-delmRH acta
	228.371	194.517	203.246	209.018	102.054	184.169	91.8364	175.387	186.277	170.855	172.235	178.912	79.24	138.615	126.123	117.152	212.519	200.418	160.815	248.141	441.259	329.013	249.887	270.351	159.227	404.1	217.77	298.043	202.203	116.134	68.569	146.262	258.901	248.575	576.535	781.618	296.768	295.161	103.367	230.474	79.5062	120.101	146.816	150.43	232.627	428.859	397.234	694.438	833.333
	204.172	239.5	223.831	150.662	120.333	193.892	213.899	142.676	190.448	182.727	260.425	179.441	149.671	101.104	117.808	143.312	199.419	170.756	156.509	307.932	462.672	292.051	185.768	210.128	193.309	448.74	121.234	241.183	193.509	107.459	69.5179	81.371	304.923	162.814	331.288	593.949	247.507	555.038	86.8889	337.366	93.3611	100.839	637.894	151.684	186.761	406.694	367.412	717.196	832.478
	214.196	225.825	189.236	157.603	140.697	166.026	205.964	126.273	208.685	180.847	191.544	224.617	174.109	100.468	119.584	98.2432	406.039	183.414	144.31	442.29	438.576	439.963	154.147	201.988	174.794	396.613	174.052	261.38	115.446	111.879	82.5	103.403	146.818	115.3	715.258	474.318	264.321	560.911	93.7692	329.013	98.6029	106.408	546.475	127.054	140.864	429.325	418.657	522.407	466.871
	193.632	212.188	225.821	200.968	135.937	173	189.768	141.722	221.214	197.149	309.567	126.113	113.43	99.7833	139.414	108.95	196.621	195.295	132.383	240.533	506.03	206.197	148.737	161.833	191.121	250.873	205.879	238.122	223.088	152.65	85.493	101.471	123.107	127.2	792.472	862.888	467.857	217.31	149.291	271.381	93.9863	129.063	355.815	219.809	93.6429	473.158	336.232	793.706	633.726
	292.712	259.072	188.276	179.886	189.646	176.625	269.946	141.333	186.288	197.293	250.526	134.329	123.515	94.9242	113.479	110	176.375	185.179	145.308	366.19	452.588	218.845	260.829	198.987	158.444	265.164	139.233	335.928	195.688	112.613	89.4783	80.0727	223.829	138.373	404.947	687.571	318.929	271.603	98.4912	364.635	99.3134	120.667	289.151	147.814	92.4928	142.537	360.684	910.128	737.397
	199.682	211.456	202.078	236.026	161.716	172.153	221.282	165.692	187.464	224.828	215.188	164.857	129.897	111.672	100.515	104.718	193.85	185.662	218.571	375.771	637.217	363.386	244.162	247.413	158.324	333.652	235.053	400.069	229.171	153.625	68.6543	139.169	86.0417	153.583	521.394	605.153	429.038	528.909	109.333	520.2	125.985	122.403	268.107	198.598	107.922	412.265	291.127	829.068	755.687
	228.239	259.217	226.421	196.653	150.254	169.339	230.984	142.316	197.732	195.731	246.435	149.494	107.739	96.641	100.775	110.423	220.384	185.846	201.935	319.061	498.066	308.93	145.703	208.039	174.323	391.526	205.547	302.973	225.987	129.643	67.0714	114.875	247.423	142.348	632.053	872.403	484.902	424.875	117.655	494.212	91	131.423	376.292	124.507	123.155	302.59	300.75	2013.45	509.567
	314.704	277.846	251.121	214.253	186.828	200.452	158.455	178.069	199.361	206.568	309.59	156.069	109.066	105.243	135.9	123.623	201.375	172.027	196.75	312.742	762.321	240.431	381.788	206.016	213.5	440.704	235.911	291.667	183.39	112.474	71.1356	103	197.471	130.62	353.551	890.517	361.279	437.096	91.5556	541.552	91.1852	151.839	248.231	123.103	134.707	153.054	346.509	1279.79	711.339
	218.457	183.157	188.298	224.864	158.92	199.759	219.844	137.745	196.017	193.645	251.881	124.923	121.115	99.3562	150.528	102.897	194.387	159.062	209.566	209.729	576.092	243.435	230.092	193.359	158.731	366.616	174.603	409.256	223.294	133.286	88.5143	72.3333	381.946	156.517	491.687	496.26	391.566	509.867	101.333	566.905	182.913	109.161	497.547	187.438	112.987	341.614	1280.37	1054.49	570.941
	209.677	192.873	199.65	225.7	168.092	158.043	178.827	138.611	220.24	279.225	217.291	98.5758	130.191	97.1918	115.232	107.569	261.534	150.241	223.539	262	558.143	318.578	238.419	259.672	187.211	293.818	207.318	429.297	229.922	105.301	103.541	98.2609	181.392	247.569	664.536	439.118	309.247	610.382	98.9342	473.788	116.627	121.104	340.967	291	167.984	283.676	343.232	970.452	474.231
	329.738	208.416	247.431	235.079	156.453	175.268	136.097	141.662	222.281	229.641	253.508	145.119	128.136	89.6203	120.691	122.315	262.507	179.319	117.983	391.18	369.256	279.068	381.325	203.6	166.174	604.286	323.574	335.805	220.382	124.652	85.1833	98.4844	101.153	156.86	766.319	354.791	497.397	535.903	145.227	395.421	115.101	119.256	593	118.717	156.486	400.291	1362.88	882.569	539.881
	284.349	185.862	260.329	212.779	147.732	178.973	175.681	133.866	235.057	223.043	277	122.603	99.3462	110.123	118.026	127.177	270.649	165.158	188.544	469.763	586.415	322.164	225.2	157.387	144.31	481.691	234.5	243.176	221.029	166.45	82.125	105.329	239.857	242.786	385.314	1151.89	588.73	534.667	153.536	405.213	171.571	109.828	269.932	130.268	186.536	106.879	1401.75	726.771	668.986
	200.155	174.638	219.273	167.972	180.423	161.016	192.667	178	183.25	251.197	234.517	178.375	130.105	106.576	117.705	121.897	243.769	150.762	175.25	391.045	411.877	248.533	259.788	148.086	184.456	566.584	309.438	299.69	180.574	153.787	94.9155	92.7455	184.662	181.153	320.754	997.548	345.486	292.492	220.539	370.901	153.743	116.403	717.818	105.562	120.793	618.231	142.611	1007.09	522
	186.867	189.538	214.295	208.119	144.81	162.986	172.882	163.175	220.269	292.151	196.379	99.2414	122.797	101.655	119.833	119.243	280.045	161.848	130.103	285.638	585.222	304.628	161.225	163.873	161.361	460.027	215.456	266.589	223.387	119.177	95.0714	103.972	141.059	300.734	630.662	590.855	321.882	381.974	156.949	111.694	88.6712	144.258	319.129	161.59	179.309	317.622	104.773	641.857	563.092
	231.038	217.092	241.432	190.822	156.014	213.635	183.293	136.971	209.153	248.319	198.208	115.366	119.431	93.4308	125.695	127.411	193.458	186.841	181.533	348.452	285.052	250.051	228.232	190.188	189.881	664.539	188.585	503.143	270.983	148.859	71.2973	86.6849	142.015	182.493	507.052	559.373	374.193	415.597	150.053	120.782	138.04	113.493	590.923	165.324	108.734	635.756	254.412	1439.88	672.597
	264.214	173.628	198.517	170.634	179.171	166.698	178.241	133.674	168.029	242.473	311.392	122.188	128.548	119.864	96.1818	126.844	261.114	194.857	212.625	348.415	664.618	264.7	327.169	192.286	173.265	450.712	205.393	356.171	178.667	202.119	100.964	131.069	192.781	170.582	700.525	542.547	408.192	503.263	165.862	237.536	82.5342	114.91	618.575	124.11	152.728	388.885	357.236	1815.17	609.737
	312.475	193.352	221.213	234.881	169.263	129.219	175.519	137.893	246.293	196.849	198.554	111.656	114.436	120.23	123.32	105.662	268.557	135.671	107.389	466.053	228.754	285.586	304.75	204.632	155.484	341.27	296.109	283.761	194.696	151.081	84.5	86.04	522.475	156.364	582.603	752.016	396.013	418.038	201.808	588.181	98.2	381.321	774.896	129.457	119.218	512.232	362.291	1097.38	359.727
	225.328	258.22	219.183	185.563	182.647	164.244	142.288	137.37	241.436	212.796	191.5	118.723	131.75	120.077	82.8889	119.271	340.559	186.69	124.438	395.516	561.188	396.423	329.449	196.658	198.485	425.026	226.787	316.114	169.908	224.591	82.6154	122.657	175.35	178	699.424	726.167	350.61	360.986	155.618	588.014	104.886	112.625	517.24	165.37	117.045	442.18	266.121	1869.26	498.304
	261.983	235.652	227.951	193.918	162.041	359.324	157.603	180.43	245.103	217.418	256.65	114.608	118.831	115.686	106.701	125.269	214.76	194.238	136.013	378.657	597.597	285.436	283.636	234.017	233.694	468.686	256.886	251.885	192.986	129.74	86.3182	108.149	168.461	130.959	791.128	945.638	677.24	534.487	173.243	191.488	139.314	112.509	298.633	159.517	336.179	381.192	307.213	2026.86	353.944
	158.525	199.654	177.481	244.594	186.053	121.354	163.879	142.689	207.192	189.759	209.639	137.156	99.9481	119.099	108.706	127.161	194.577	171.71	152.761	388.644	459.662	217.852	236.924	186.985	264.756	340.899	253.014	359.493	157.953	179.015	98.6901	122.582	154.675	133.457	537.597	517.705	349.493	443.026	206.1	163.658	155.073	454.492	727.322	184.631	132.117	808.928	829.795	1520.41	392.633
	203.196	274.776	245.483	159.549	169.329	178.295	227.031	210.844	241.738	217.297	172.215	140.855	72.1642	111.588	109.947	119.648	278.909	152.759	129.227	255.256	313.65	214.759	289.765	208.597	166.647	345.972	310.281	266.714	173.455	108.16	93.2625	80.9538	473.8	257.375	586.015	602.5	273.81	319.61	156.337	168.284	188.635	413.846	599.289	135.525	145.759	381.014	251.119	1484.17	565.416
	198.308	246.551	195.569	201.103	179.861	160.036	241.176	57.0299	204.312	199.145	193.949	132.636	113.74	117.763	113.958	131.397	314.743	162.319	124.288	228.545	596.649	259.372	375.014	254.773	165.089	352.703	222.597	240.712	163.355	167.236	84.5833	105.1	169.831	182.532	515.475	531.771	516.092	432.734	188.623	203.5	163.875	428.053	544.986	159	149.044	500.407	339.761	1285.27	334.467
	216.959	225.486	184.222	209.667	167.167	170.792	145.8	131.47	227.569	218.975	232.557	166	117.841	113.5	106.203	116.696	265.618	146.947	226.593	401.1	502.879	221.231	375.08	200.661	165.824	401.451	262.506	340.696	142.795	158.114	94.85	102.836	188.841	105.75	635.403	383.212	344.908	425.655	179.456	191.702	91.9605	317.87	536.972	118.736	116	374.768	342.656	1554.55	691.392
	282.028	252.652	169.903	187.975	158.837	122.292	191.433	147.825	202.078	208.397	265.359	155.179	145.696	122.121	102.691	121.154	207.986	116.175	137.931	352.438	548.079	395.015	322.403	226.803	184.452	397.658	172.484	341.506	157.958	148.522	87.9487	92.75	167.921	113.746	387.653	569.2	912.513	360.387	147.015	113.753	99.4605	227.6	556.727	130.422	166.351	378.338	1083.1	672.263	512.339
	243.703	180.527	228.734	186.329	181.568	155	147.8	252.875	256.125	203.507	310.304	180.883	98.2727	114.08	128.667	136.472	161.508	182.921	172.452	351.915	414.442	261.645	395.957	208.232	239.224	567.553	225.26	256.62	93.641	168.579	91.411	85.6964	473.679	151.735	483.25	859.61	322.417	368.921	87.3676	162.218	87.403	120.616	590.316	130.033	146.589	409	414.148	497.444	566.165
	264.757	167.59	224.836	213.293	170.937	169.803	233.566	134.906	192.243	206.089	314.5	140.705	132.443	126.671	113.135	132.304	317.453	188.969	174.661	355.656	399.904	277.563	278.881	248.519	233.015	578.289	177.222	260.521	128.473	166.031	98.1343	85.7059	382.485	126.545	415.972	337.183	453.194	399.083	129.171	206.788	102.95	303.592	826.727	120.099	163.351	500.328	600.094	302.912	647.197
	180.067	187.948	233.81	231.635	181.462	212.872	174.862	124.759	208.897	288.646	202.276	177.232	89.2373	100.714	101.092	120.556	258.293	204.529	130.316	187.924	635.705	225.247	294.551	183.961	196.085	595.41	251.678	343.45	156.435	253.408	100.014	112.273	125.821	166.859	601.864	525.986	431.441	483.43	104.368	140.282	101.492	119.886	480.582	122.413	91.375	112.104	991.351	738.086	655.183
	217.355	196.607	238.974	199.492	175.352	162.186	171.114	169.552	186.414	191.639	285.767	244.016	119.857	105.141	102.153	117.375	199.176	172.87	117.694	297.578	477.436	183.197	291.527	202.293	226.934	462.855	225.462	301.918	152.605	198.486	93.4865	73.7167	145.6	120.831	437.241	604.881	484.663	282.81	98.3036	182.621	95.3684	121.392	520.841	175.408	123.157	122.368	1086.18	550.5	586.629
	208.684	156.091	227.596	183.368	152.7	186.971	160.742	131.776	225.985	203.803	274.313	201.072	131.473	134.267	92.507	128.985	300.371	105.403	124.394	231.762	394.212	230.161	261.886	230.075	193.43	533.167	249.727	238.338	145.604	163.813	81.9322	96.2941	190.636	108.534	809.983	554.584	327.119	249.642	109.957	179.185	81.9	112.037	617.493	134.989	286.397	97.7846	1133.42	501.675	621.467
	175.714	194.145	172.735	155.727	192.186	277.833	149.298	197.873	202.988	201.076	269.971	138.559	95.7867	113.947	108.164	127.93	188	192.75	141.078	304.186	214.937	217.078	264.382	239.284	182.106	502.464	367.443	222.053	135.307	147.136	96.2813	133.462	487.324	145.375	526.769	360.776	297.449	264.159	284.083	117.716	223.114	117.186	832.928	139.549	115.705	101.438	1126.65	750.897	619.719
	212.536	254.03	187.279	173.896	157.73	155.797	178.176	133.7	165.446	203.368	227.803	188.313	104.961	99.36	120.971	107.682	236.016	126.851	192.922	362.155	624.681	299.631	245.013	236.339	196	394.018	268.141	218.738	134.885	144.448	85.6721	96.5	269.477	202.174	568.871	444.567	270.563	402.607	213.727	154.094	195.893	106.558	706.078	178.363	95.386	108.485	907.286	368.861	714.841
	247.612	193.385	168.242	246.392	168.862	198.886	185.618	190.207	204.577	272.661	292.038	219.57	92.7742	101.368	69.8103	115.959	354.391	159.532	173.077	180.608	460.361	339.429	344.704	212.574	175.797	270.035	379.824	177.896	361.756	154.5	97.8861	91.2	355.836	125.985	455.242	609.113	231.948	472.86	132.317	238.134	94.7662	149.443	640.423	125.744	119.211	98.7333	601.81	613.303	704.878
	214.824	232.635	235.086	215.269	164.667	210.699	133.208	134.603	178.716	209.304	236.746	227.174	72.8507	110.607	99.8533	129.761	297.329	87.8333	155.896	349.968	522.188	370.803	290.873	251.167	149.463	263.403	161.111	251.464	176.909	170.948	94.9706	143.64	168.182	170.446	433.722	547.95	238.221	446.154	140.915	180.539	76.8077	104.239	287.094	125.385	147.526	94.1231	872.455	352.11	426.528
	205.769	250.737	210.455	179.947	165.436	297.661	222.432	121.393	231.165	207.154	323.265	154.456	111.754	112.765	172.292	153.408	311.906	172.508	138.764	316.811	650.921	269.23	188.125	285.464	211.208	350.563	265.649	263.643	140.557	172.667	81.8933	179.353	184.283	111.219	799.607	649.439	286.682	332.507	156.833	403.667	182.903	117.203	259.722	121.977	117.951	88.5645	819.718	402.014	810.075
	213.627	206.912	235.109	238.631	138.107	221.634	120.797	165.8	210.077	302.472	200.679	213.4	114.241	104.123	125.75	120.015	207.246	133.944	117.593	271.877	520.633	211.092	232.507	255.304	203.58	375.014	255.236	307.678	225.152	173.897	92.9219	163.205	194.346	174.389	588.859	658.14	282.658	375.548	164.038	170.972	168.932	106.949	327.885	105.02	217.63	101.016	975.397	524.91	970.507
	211.424	236.891	242.857	167.235	178.205	245.034	112.175	127.182	192.956	277.211	246.026	227.372	111.356	108.716	96.5323	122.71	260.671	146.667	129.822	402.125	594.971	275.742	262.961	155.533	201.2	373.86	254.839	330.532	303.405	200.795	91.8036	131.566	234.344	120.45	422.896	652.321	309.791	273.785	172.569	631.984	106.3	108.635	294.641	126.04	124.027	94.3243	1036.61	620.486	1040.18
	218.737	181.688	213.471	210.253	181.013	145.313	225.406	159.493	178.758	214	270.716	212.547	107.5	109.161	94.0615	108.475	266.485	149.765	163.492	323.845	560.92	220.171	284.343	200.283	275.534	405.459	261.778	213.931	291.635	135.742	83.9459	129.423	179.371	73.0526	401.517	510.569	249.108	348.444	167.217	836.2	182.013	121.552	272.649	181.266	123.118	103.974	294.9	477.526	615.513
	239.885	256.302	235	261.121	180.043	192.964	144.962	152.592	214.444	226.266	247.543	211.321	108.851	105.086	85.2333	133.791	284.391	154.577	134.849	491.828	368.323	243.403	308.621	196.577	185.971	317.932	203.758	353.392	249.725	277.176	86.0286	153.029	286.705	149.974	568.507	624.086	312.172	404.354	152.469	725.972	188.309	108.085	330.237	221.905	184.739	84.5857	279.558	825.091	829.912
	244.636	262.845	178.758	217.468	159.547	128.757	176.526	176.812	185.203	227.091	214.524	189.015	118.948	93.6197	139.565	128.351	285	118.078	121.569	329.569	489.412	228.582	172.182	203.171	203.694	300.92	294.351	403.644	259.386	89.75	85.1389	105.662	392.08	95.6667	580.75	483.18	551.169	330.759	215.197	729.692	152.553	132.775	143.414	111.145	147.532	75.7414	869.193	365.987	516.962
	171.179	201.785	239.614	238	177.082	260.544	150.959	140.754	228.254	202.895	239.818	223.475	104.685	112.012	136.436	121.053	283.823	119.938	136.817	202.279	345.862	279.268	292.683	227.439	217.462	382.333	237.377	335.405	346.6	153.031	74.6933	91.5286	91.2297	152.699	424.447	343.772	540.033	400.492	108.256	174.013	212.107	110.388	243.483	130.539	211.779	75.4459	1718.57	704.758	866.609
	183.738	211.589	198.569	169.307	186.518	229.227	123.389	137.822	175.525	220.85	312.438	181.746	105.903	98.8919	113.385	110.139	332.788	122.536	153.014	334.831	736.987	282.671	289.513	260.493	181.91	366.627	196.353	286.774	182.271	117.175	90.0441	86.6964	203.312	147.385	524.662	535.704	308.582	296.203	102.592	820.893	229.53	127.679	211.149	133.644	227.167	97.3881	386.699	657.671	745.819
	219.696	202.42	229.203	181.607	170.319	241.608	127.735	169.586	253.227	311.19	275.575	180.517	121.597	101.825	102.847	129.414	248.794	109.758	174.896	238.61	409.118	270.145	343.383	225.574	155.187	309.22	221.811	288.492	220.403	167.662	85.4459	110.612	223.517	174.821	327.479	791.75	309.922	256.527	94.2131	639.051	211.012	122.162	274.889	121.178	300.898	90.7571	1037.65	1355.52	440.474
	214.873	218.362	242.817	191	173.018	304.9	119.723	155.308	193.753	336.23	273.429	176.231	107	105.438	89.6582	118.279	265.769	128.5	194.36	453.186	212.737	321.931	313.4	205.419	191.721	274.065	274.346	246.478	262.038	199.595	69.2885	89.3544	220.794	117.096	778.884	567.312	326.727	389.179	101.514	136.911	225.447	303.568	266.768	134.025	195.378	69.5714	726.308	1226.5	553.882
	271.712	218.387	214.567	221.976	178.526	239.5	125.429	132.514	205.646	222.458	256.941	133.538	110.077	102.568	97.4658	119.727	283.333	158.807	149.881	331.113	597.974	254.471	241.873	214.696	174.905	347.679	268.735	381.446	240.203	183.785	75.6481	83.0548	214.164	258.889	586.746	697.571	279.182	446.571	105.962	712.648	176.675	372.9	245.246	157.258	146.987	86.1538	869.014	510.44	547.781
	221.351	154.237	249.107	211.473	169.24	261.158	227.347	262	179.584	219.59	305.845	176.931	122.26	114.211	105.221	98.6053	193.574	81.9571	182.2	317.074	568.525	279.478	252.014	236.276	201.434	316.213	298.853	269.89	277.683	118.769	85.8781	126.053	409.183	127.37	411.839	658.812	308.475	420.107	332.767	608.193	150.104	107.645	243.635	166.042	282.623	84.1045	1780.67	605.775	838.323
	216.23	258.271	191.127	236	154.515	308.311	125.658	140.761	236.017	248.382	250.321	134.692	124.571	113.787	110.462	127.97	249.671	165.825	130.459	250.053	459.873	281.209	359.159	250.414	216.547	668.333	223	288.293	274.985	133.262	92.2571	80.254	358.117	220.731	476.772	1055.34	333.337	308.031	174.652	1128.21	222.776	375.338	258.43	126.855	229.147	95.68	292	384.118	812.317
	256.351	179.8	202.369	194.769	164.855	283.09	164.105	147.139	193.934	220.478	253.377	110.28	122.361	96.3478	106.415	134.93	277.244	147.284	167.824	341.015	609.466	330.087	276.039	202.162	207.912	325.025	376.18	333.038	270.581	187.354	77.7067	135.857	493.961	255.662	686.491	572.424	270.2	331.736	184.984	764.57	115.039	131.421	259.162	121.135	274.145	75.8642	303.589	362.892	742.333
	199.471	190.784	200.297	215.143	184.519	143.953	180.177	146.031	204.206	209.782	254.875	183.667	130.103	96.9867	115.367	108.97	300.961	122.448	109.517	371.203	465.563	229.571	272.346	221.91	195.159	363.81	289.658	210.311	263.908	239.361	68.725	110.525	154.437	120.231	638.147	622.607	320.13	270.041	184.089	595.846	144.526	121.931	238.875	120.299	286.359	89.6184	876.662	320.119	659.543
	156.368	208.03	167.329	242.803	170.066	154.885	169.865	127.169	241.865	242.333	252.062	219.803	125.868	91.1972	116.296	119.889	327.197	101.057	183.05	410.472	398.933	231.909	402.526	227.817	226.355	358.209	283.561	335.158	267.972	214.694	71.6667	132.179	342.699	127.083	721.477	646.593	301.219	426	189.438	156	167.986	160.118	235.744	141.558	400.064	424.362	1663.35	762.825	577.563
	168.776	178.254	206.274	236.526	157.338	153.597	188.311	161.915	240.849	188.415	251.946	191.768	112.784	102.393	108.594	130.973	237.937	119.143	242.966	322.793	270.203	378.617	153	186.517	162.933	400.191	190.729	313.136	149.176	134.123	67.7792	88.2105	470.271	136.595	616.27	413.211	397.186	295.088	146.893	685.057	161.232	408.844	371.467	106.33	174.492	747.132	1117.21	766.862	728.542
	210.044	205.836	266.585	182.889	148.133	297	106.81	203.487	197.471	276.043	290.783	101.592	120.149	93.1515	111.236	127.014	359.054	209.161	149.986	418.322	746.453	364.754	296.676	227.377	160.066	332.383	279.182	316.033	198.89	144.408	86.9841	113.544	174.987	117.614	657.918	838.855	349.116	399.566	190.583	888.92	192.908	342.507	606.283	131.875	288.618	85.5286	990.577	699.392	634.091
	251.093	250.196	243.819	215.554	172.987	225.167	119.622	142.696	233.623	196.212	256.568	112.867	139.545	99.7887	103.338	129.58	340.397	200.696	155.875	426.029	629.808	245.987	261.532	219.209	161.987	324.652	261.566	358.623	202.519	208.329	70.6875	139.596	536.842	163.075	738.068	443.75	305.883	228.473	185.165	192.231	154.725	409.629	608.397	125.652	138.443	89.0448	1436.05	1028.52	739.459
	224.817	217.538	194.314	242.481	163.909	154.425	81.1905	181.449	238.774	235.013	273.892	167.897	98.4865	110.179	96.0484	116.879	307.31	113.9	160.72	198.922	583.262	294.567	225.036	222.036	177.453	385.31	253.317	281.936	206.364	344.357	73.3793	109.734	536.517	69.8333	630.47	520.308	326.128	243.8	183.797	502.778	158.792	365.263	604.45	134.681	200.3	80.3375	1243.17	692.508	575.224
	261.726	156.662	193.782	221.547	142.027	135.776	112.773	116.949	184.119	232.722	230.039	169.897	91.974	106.657	93.4857	114.164	325.526	154.707	128.241	438.487	365.118	327.707	231.158	215.443	173.741	254.533	272.714	335.568	195.068	130.917	68.6053	127.017	298.3	162.493	417.725	562.636	337.213	250.914	194.271	762.7	169.012	197.232	409.697	305.049	165.696	109.117	798.151	881.873	534.389
	228.583	218.145	273.377	221.167	166.946	234.125	140.521	130.704	218.086	281.472	265.973	187.57	88.6515	119.77	86.7195	125.882	328.408	73.5694	161.686	329.313	356.603	353.8	185.078	227.362	188.8	312.339	175.262	253.033	177.795	163.625	94.0152	146.776	539.947	95.6494	694.089	638.5	340.063	239	218.25	147.62	230.558	441.532	349.769	141.188	230.016	345.26	1404.07	470.864	438.694
	197.875	229.821	188.893	278.108	153.727	135.883	113.274	174.104	247.141	260.533	234.395	183.494	112.106	92.8182	98.2647	138.714	359.611	201.342	143.844	411.846	470.63	461.952	232.646	192.568	186.466	473.329	289.959	376.894	220.179	129.441	86.3788	118.615	261.532	223.033	635.375	592.357	305.983	245.974	129.507	996.803	147.492	342.647	553.5	221.476	110.431	674.509	1196.04	997.589	625.824
	217.774	226.492	289.792	210.11	165.509	278.784	123.167	176.148	250.045	260.297	242.754	135.493	95.4844	117.41	76.2692	112.41	292.932	187.648	150.231	287.45	605.754	263.769	303.187	214.684	169.567	407.899	250.841	356.157	183.892	134.757	78.9481	140.747	564.679	187.363	451.359	516.429	292.31	237.632	194.706	480.339	157.606	386.551	264.333	155.356	307.052	405.705	321.722	1261.1	679.45
	248.727	162.463	273.579	171.982	167.041	206.65	120.39	136.333	215.41	278.875	181.554	174.197	94.6667	109.818	98.9219	111.8	269.337	199.949	163.266	358.911	635.265	404.903	206.639	239.578	228.661	355.105	305.082	259.703	159.233	220.151	88.2133	141.645	295.397	104.301	553.986	693.359	369.763	273.515	174.368	120.169	108.088	365.273	443.196	222.713	109.23	775.282	270.869	404.905	578.192
	232.269	284.946	231.859	248.197	147.976	231.633	132.329	126.237	235.638	212.597	192.906	208.329	90.9412	123.857	60.9474	107.289	169.092	196.014	140.981	316.759	471.116	319.323	266.076	216.036	159.569	350.937	201.898	308.824	96.0377	186.31	87.8333	143.736	561.632	209.414	440.707	925.149	381.211	464.5	205.21	149.143	89.5313	460.552	503.722	198.405	121.109	357.586	276.442	423.337	555.482
	245.491	225.576	225.475	217.269	142.29	131.893	244.927	116.948	318.131	243.75	191	204.508	98.4828	100.633	82.3333	120.814	311.835	204.885	216.113	274.478	316.787	456.982	300.174	213.317	231.474	503.239	239.297	288.143	129.333	245.417	88.589	139.205	427.04	254.638	459.189	562.737	318.492	411.959	258.591	587.03	102.582	305.383	295.139	163.415	143.701	837.032	291.091	876.365	786.969
	268.536	207.936	189.013	197.544	213.957	262.446	121.241	143.719	231.346	284.846	217.982	186.868	76.9123	112.267	83.2267	101.541	187.911	180.013	144.736	349.014	306.625	275.392	157.581	216	223.945	289.875	262.325	397.912	115.074	232.081	82.4247	80.8718	234.017	106.333	626.383	618.42	450.5	284.8	207.719	1026.06	221.212	391.163	550.539	381.411	208.785	356.386	285.265	1015.65	716.513
	240.652	196.152	227.101	228.522	160.538	239.5	142.542	105.535	241.54	280.408	194.172	153.05	106.961	107.118	124.75	114.208	326.026	187.345	124.564	205.029	778.953	308.434	294.635	192.22	167.411	391.693	351.687	291.397	101.431	154.217	88.6441	95.3875	300.829	190.679	608.324	618.115	401.203	490.053	142.632	170.988	91.3051	143.193	299.82	225.822	180.897	319.717	263.687	675.768	643.727
	257.96	254.481	221.987	203.446	160.493	192.556	174.25	116.067	203.967	272.787	155.208	191.235	142.739	105.119	129.833	109.115	559.589	169.815	119.975	359.279	216.825	326.73	247.971	187.539	189.967	408.484	326.224	282.103	106.321	87.1972	71.5775	105.897	416.844	256	941.952	455.538	306.279	288.677	133.397	948.7	183.581	370.827	336.974	121.904	217.09	353.413	262.375	808.857	522.507
	212.795	245.468	192.254	175.563	153.348	238.855	157.365	136.258	221.544	245.839	283.414	122.25	110.782	100.962	74.5294	100.784	349.157	216.364	116.324	222.167	609.485	526.154	172.296	222.319	173.443	431.222	267	249.763	170.683	245.192	85.9844	121	456.014	115.014	862.405	806.789	331.383	218.857	282.325	930.818	169.933	239.493	445.667	420.975	220.519	617.58	252.276	797.054	517.842
	179.418	263.986	227.159	202.76	171.922	137.467	149.667	98.3088	178.429	266.342	252.449	150.563	104.7	91.4103	81.2192	108.468	312.243	184.197	136.113	308.113	698.655	358.859	160.662	218.065	236.52	416.938	273.29	190.915	121.948	170.411	83.0658	96.125	345.562	206.973	646.162	429.949	294.708	579.077	225.026	635.127	182.658	281.441	409.2	282.212	199.902	725.646	255.896	715.974	725.143
	222.897	190.38	217.786	278.048	172.329	138.205	128.151	111.765	206.859	255.5	271.178	137.842	99.1449	103.446	79.3684	105.564	302.018	216.559	128.583	356.431	586.583	323.209	231.048	209.066	206.014	289.873	214.74	201.58	143.967	189.365	80.2712	102.419	191.092	252.759	747.824	732.034	345.809	485.683	223.48	635.692	190.797	409.015	512.917	266.864	180.279	289.048	268.176	416.273	406.522
	222.367	258.974	257.541	213.719	162.386	135.221	151.618	122.306	238.562	229.531	227.987	152	128.014	104.667	91.6316	125.962	176.763	207.276	112.14	326.667	657.936	481.042	295.083	185.667	214.603	227.553	340.208	150.377	172.763	252.239	80.614	163.949	442.222	128.184	516.164	389.687	347.615	347.403	175.522	654.52	174.816	382.925	565.575	259.105	131.24	409.5	1052.52	1089.44	503.759
	244.705	205.391	259.789	237.317	170.121	146.288	134.696	98.6842	235.109	224.712	164.309	149.342	113.924	98.3158	88.6667	142.786	301.342	186.351	219.596	351.308	423.176	303.37	210.615	235.923	203.765	376.732	340.557	280.569	176.6	238.949	75.375	114.917	534.936	104.186	489.427	369.182	360.151	358.342	201.814	1148.05	173.188	274.84	485.492	208.787	141.613	702.59	270.826	437.526	493.446
	250.389	254.224	217.908	194.86	148.671	139.123	144.895	101.135	236.913	254.964	134.69	97.2571	129.636	103.058	88.7922	129.078	272.123	197.671	222.586	306.062	598.342	329.351	193.8	191.443	223.721	298.38	272.649	168.117	156.772	203.169	92.662	129.121	182.886	132.808	372.333	431.985	322.333	336.254	217.808	782.412	214.37	276.014	612.928	113.47	135.766	661.737	935.927	472.934	1005.82
	188.308	264.906	226.733	217.924	154.089	113.787	133.745	124.182	243.947	263.3	194.348	104.288	88.1558	102.246	91.5	108.803	206.897	174.684	227.971	298.898	545.92	299.898	185.557	168.391	238.932	342.81	347.492	282.044	145.18	256.337	77.8481	124.475	121.377	160.571	688.574	500.9	473.631	409.861	158.408	762.63	117.767	317.985	511.224	189.539	173.177	199.14	581.945	374.679	405.724
	245.339	234.375	200.308	181.974	177.062	226.362	106.797	130.755	213.193	275.633	174.214	130.542	73.5467	105.014	70.0896	126.605	185.6	192.945	176.909	155.686	882.186	349.862	261.063	294.94	159.356	387.487	183.903	353.09	128.339	278.533	81.0154	120.931	163.817	166.917	565.778	666.206	528.416	516.478	132.625	1180.07	160.96	102.05	590.797	393.6	146.548	95.8947	531.909	414.203	513.565
	225.429	224.321	226.557	243.347	152.266	160.8	122.893	157.404	199.738	210.557	188.488	137.063	130.111	92.5385	82.5417	115.339	394.101	156.658	203.208	411.472	522.333	544.687	308.763	279.905	185.721	293.135	236.062	299.638	257.862	125.171	80.25	107.586	72.0667	229.203	447.688	689.345	311.015	241.689	173.107	1341.06	185.594	118.514	544.231	276.598	187.75	312.689	537.183	968.015	815.029
	247.304	241.094	221.814	241.719	157.785	161.062	189.136	136.831	280.175	210.241	285.703	112.574	119.103	108.107	101.026	108.414	526.276	176.484	118.147	312.1	490.803	292.025	251.886	264.732	169.638	374.852	219.536	376.987	176.797	117.966	103.756	138.91	159.571	142.407	549.45	545.693	284.224	385.218	201.937	983.029	212.908	108.171	440.051	222.126	312.368	682.015	546.836	818.936	605.507
	179	226.286	210.533	308.732	162.961	317.205	186.466	152.257	263.508	251.88	220.5	166.333	126.986	100.88	85.013	119.143	246.397	178.571	140.618	346.157	1038	818.908	284.785	196.447	202.804	346.403	210.483	326.493	286.803	116.551	87.6883	140.421	195.162	251.623	391.108	740.386	357.932	482.861	201.859	262.849	162.835	105.181	501.873	264.9	377.567	709.188	705.356	994.975	608.868
	222.917	256.896	179.636	252.329	135.594	127.4	117.785	156.95	223.595	309.587	186.603	164.742	127.197	108.181	84.2059	133.325	339.899	211.708	134.103	393.986	528.448	265.342	287.314	216.438	226.776	638.423	338.261	300.662	117.031	207.015	83.9322	138.553	135.732	289.013	654.76	471.795	455.84	345.254	234.671	215.508	227.605	122.243	357.96	175.829	145.449	656.286	528.734	777.333	556.339
	242.603	201.567	221.935	240.484	171.804	273.761	127.192	115.718	224.169	246.373	147.026	182.878	118.9	99.3438	76.2154	109.739	336.853	156.659	168.542	294.803	1014.99	314.415	234.525	275.405	183.785	529.771	257.662	210.937	185.373	238.667	73.4828	130.522	146.117	236.857	510.726	643.408	344.974	410.175	191.028	195.928	180.215	136.629	141.5	213.16	116.048	409.115	526.875	716.385	443.864
	201.667	244.116	244.222	208.697	189.147	244.776	120.797	116.172	225.228	175.805	305.467	183.211	109.611	114.294	73.8545	110	417.561	144.797	154.074	339.696	819.063	427.774	308.676	234.205	144.383	540.813	238.392	218.696	274.554	243.862	79.2295	123.15	96.1739	237.359	455.754	555.562	329.312	419.566	123.914	197.75	197	104.219	480.603	196.535	228.5	269.821	806.932	1026.35	780.443
	236.571	253.724	208.982	232.592	183.086	292.367	131.321	114.681	236.449	242.434	164.6	192.571	117.783	103.873	79.6667	120.233	341.559	148.544	168.729	394.614	294.655	415.254	233.407	287.825	180.8	462.311	301.828	293.701	115	131.197	99.6875	122.171	137.113	112.203	566.351	542.281	410.82	308.41	148.718	188.446	128.855	423.046	458.154	150	275.315	745.059	448.104	464.652	616.107
	257.841	286.561	262.354	239.059	179.851	278.779	112.768	150.221	195.557	243.629	193.432	136.658	127.155	113.649	85.5246	113.795	361.5	172.397	140.987	302.5	422.333	400.423	210.308	399.615	194.346	447.253	294.216	344.351	295.738	134.897	76.9625	116.246	165.833	304.06	377.844	597.592	353.073	346.171	278.411	170.746	89.2069	266.408	459.096	167.526	204.167	711.322	895.274	454.029	573.592
	189.414	231.603	269.342	296.257	163.875	288.959	129.403	146.041	251.016	246.421	292.188	148.716	101.371	87.4098	84.8548	112.574	237.068	194.184	149.656	162.11	671.059	353.06	183.671	379.911	181.263	508.899	211.678	412.508	231.196	248.4	89.4795	128.431	142.099	167.52	569.254	395.656	349.232	442.85	256.934	220.288	91.52	383.631	484.321	108.15	119.507	840.939	781.593	624.091	592.216
	258.254	187.222	172.136	210.149	156.364	247.426	158.232	120.573	197.986	274.415	218.61	115.03	125.713	127.563	90.0317	117.346	286.515	214.462	137.493	181.343	576.194	537.557	230.303	270.038	192.375	370.089	217.644	276.923	301.41	104.436	95.4138	122.813	115.459	167.361	673.679	184.672	349.353	381.224	235.267	145.353	115.506	111.161	491.295	155.118	219.585	923.913	502.26	1032.5	703.912
	224.254	206.786	211.492	283.891	175.455	254.75	188.835	143.463	221.805	277.897	283.371	144.25	97.8261	124.507	103.75	133.956	310.592	155.969	170.895	239.836	568.131	382.908	184.087	312.842	208.03	386.951	263.954	351.788	255	192.329	79.6212	113.385	175.649	141.904	513.342	674	346.612	437.474	228.092	260.058	92.75	407.197	458.8	251.899	131.102	446.603	475.191	951.691	611.54
	241.789	261.484	207.675	220.2	114.75	214.825	142.28	158.886	220	253.785	179.221	162.875	116.816	120.512	112.655	120.342	198.155	171.561	108.8	327.763	531.948	411.5	184.5	319.612	180.5	387.149	251.761	304.945	315.975	172	66.5385	148.303	227.203	159.576	630.658	551.779	299.438	402.634	129.146	272.167	108.109	121.235	519.205	184.493	541.486	96.9701	323.411	473.151	673.734
	247.426	221.25	223.203	191.662	145.969	149.535	224.595	158.627	172.491	237.182	292.443	186.597	96.4	101.673	93.5294	155.368	364.781	88.6226	160.846	297.027	667.033	386.188	278.692	148.451	176.316	288.233	271.932	265.493	293.141	216.136	86.7069	114.243	72.2105	182.719	660.305	703.93	595.944	379.758	142.576	204.15	79.3929	423.9	518	187.584	187.621	302.032	850.618	1156.88	648.954
	200.949	173.662	183.278	215.509	240.342	158.078	159.295	146.296	215.647	247.73	179.259	141.031	117.033	113.466	94.4348	118.466	394.732	175.875	129.945	453.813	580.662	338.987	504.641	228.948	159.924	278.609	215.711	483.632	194.119	115.015	72.4198	153.675	390.875	242.973	576.946	608.237	374.362	344.246	236.127	161.595	97.4146	118.417	462.807	261.307	123.359	420.088	870.609	1103.01	391.338
	233.649	194.873	280.566	169.958	134.638	202.423	113.127	125.727	238.353	263.853	186.582	178.419	96.7308	87.4909	75.6552	121.333	492.543	181.145	136.875	318.864	475.791	370.616	447.934	377.586	164.257	300.143	168.836	298.625	191.253	217.823	81.3659	163.939	135.111	140.761	641	839.25	325.176	262.906	268.275	394.394	97.4103	371.627	524.491	239.951	115.58	517.532	719.369	755.635	848.771
	217.027	233.488	265.385	215.031	169.171	200.658	112.279	132.291	230.884	192.066	202.3	176.875	135.474	112.242	89.3934	130.291	307.036	122.446	162.469	321.643	874.835	546.603	311.507	182.288	168.092	265.313	268.179	292.337	258.77	222.677	92.1724	96.0588	106.308	136.873	563.397	682.895	286.419	348.127	257.53	240.63	85.7763	292.041	462.506	268.226	215.328	194.718	976.543	1217.99	355.737
	253.479	212.161	210.9	189.205	162.792	157.411	125.958	105	254.646	222.787	178.566	113.262	106.508	135.182	124	124.514	373.319	145.424	160.536	354.687	644.883	328.767	387.241	137.028	194.263	310.133	232.382	315	225.946	253.761	85.1231	138.541	152.969	135.134	711.076	449.231	265.806	343.104	332.873	173.551	161.987	423.079	423.321	222.934	135.606	327.867	612.392	949.15	346.609
	233.684	186.094	251.836	233.138	204	316.149	160.98	106.037	250.368	238.694	279.397	154.727	100.079	125.548	157.681	144.261	319.394	203.649	153.351	178.185	733.32	266.052	281.286	177.333	189.323	230.328	326.21	375.528	208.232	207.203	78.3966	135.545	94.942	223.137	520.415	601	287.658	348.154	230.333	229.214	230.372	120.026	459.888	191.826	97.9875	498.097	494.48	781.266	616.794
	262.792	279.806	223.896	265.29	176.338	211.587	145.481	176.015	227.4	304.421	225.426	144.273	75.3165	120.182	79.2933	143.373	375.603	104.821	417.036	195.369	552.506	255.583	505.528	168.207	208.825	221.836	371.763	321.974	246.161	169.123	74.9437	123.983	109.092	86.7632	516.342	685.908	290.258	319.533	197.76	161.635	105.295	110.319	492.878	97.1932	210.507	460.627	923.027	433.925	621.145
	265.718	233.258	230.206	224.633	189.947	275.441	149.63	135.69	310.956	231.291	241.5	179.099	127.909	143.15	140.769	121.607	410.116	112.221	365.893	241.308	303.747	355.27	489.317	196.784	253.488	184.474	362.833	300.339	346.304	140.746	81.1646	91.403	166.333	140.743	498	613.213	392.227	377.844	198.922	172.949	95.6875	107.271	329.725	202.185	100.974	695.788	480.519	403.344	707.786
	170.688	257.513	193.338	255.014	138.656	260.616	135.981	150.6	268.091	244.233	198.153	153.417	100.776	90.4426	72.2	115.427	218.045	84.8228	374.745	312.716	366.246	272.306	277.613	182.623	216.446	241.734	333.756	249.397	346.4	205.424	93.4918	102.068	151.789	314.72	467.224	511.531	331.821	369.585	99.4627	199.306	194.885	131.113	238.018	341.19	125.096	81.3968	1037.39	561.959	433.781
	262.413	201.038	241.493	256.485	176.206	233.191	109.5	157.641	277.865	214.875	224.184	109	79.0758	122.357	74.8088	109.343	388.342	112.571	141.694	325.59	228.521	463.763	185.823	204.694	171.169	282.984	311.619	268.423	256.58	180.127	75.209	114.169	125.068	188.246	457.767	799.632	320.932	340.987	104.313	189.098	150.107	135.779	622.53	250.879	124.92	337.333	785.517	893.431	358.795
	215.284	250.394	255.147	221.067	175.507	277.882	88.6232	153.254	210.346	252.328	255.485	105.507	99.4918	129.276	128.606	128.44	396.456	105.185	472.864	287.836	362.049	198	351	219.961	193.274	258.348	272.346	173.442	228.782	168	85.5946	96.6447	139.337	191.348	660.515	389.507	288.825	281.346	97.68	178.172	213.623	403.304	536.162	200.397	115.211	306.899	497.25	436.29	458.716
	185.333	263.616	277.071	234.292	168.695	192.962	98.3167	126.871	232.444	229.103	222.574	135.635	116.289	111.081	126.617	138.308	385.233	91.3929	378.455	294.354	428.219	351.629	290.892	170.169	161.484	320.781	201.934	183.873	266.385	120.75	96	102.088	135.017	170.971	526.533	615.217	408.692	384.227	107.5	135.373	158.825	101.589	681.051	121.046	117.949	292.077	663.554	572.464	594.786
	209.671	141.37	244.77	220	155.064	151.333	120.844	169.648	214.317	240.645	207.64	156.629	125.266	108.257	97.9383	135.925	479.672	103.108	553.804	219.473	738.436	471.243	256.167	168.026	240.288	300.355	288.882	310.2	292.868	205	79.9615	94.6154	136.263	65.5077	729.4	1032.8	324.219	383.479	89.1207	221.016	80.6579	114.178	617.106	225.316	191.271	229.03	570.936	929.438	513.344
	289.22	232.908	254.164	233.175	126.823	206.015	98.8378	157.849	238.517	296.723	218.371	171.857	105.48	126.015	113.816	143.029	320.324	102.522	197.932	301.947	547.905	298.821	482.426	153.964	250.836	279.163	225.875	199.723	172.213	186.643	102.446	121.453	231.219	70.5	567.969	416.218	352.581	377.169	98.3472	609.985	96.3279	101.829	678.946	205.198	207.642	218.027	888.175	583.696	619.893
	269.076	246.288	237.186	211.24	164.957	202.506	125.896	149.632	242.065	265.589	268.891	155.161	122.607	114.088	105.241	109.359	327.156	85.6286	487.8	330.098	271.667	380.605	179.656	166.717	171.104	334.014	312.596	182.081	202.314	120.473	87.3896	98.4143	132.476	181.68	932.333	594.786	294.567	252.462	203.426	241.138	103.323	108.987	338.069	202.069	202.239	343.621	586.156	906.229	466.197
	251.911	233.912	221.553	256.211	191.257	165.562	156.434	247.373	252.086	218	260.373	132.064	92.375	111.767	90.3026	131.339	465.643	93.6575	188.462	268	470.6	438.286	263.25	195.012	233.746	221.205	215.954	274	317.55	123.109	83.5696	97.3974	239.472	158.443	736.894	463.25	302.271	351.703	154.551	204.863	91.7606	141.051	475.75	122.886	105.481	552.658	246.93	407.375	530.237
	212.241	271.507	188.429	243	153.161	142.259	121.212	148.556	225.407	246.325	232.493	116.763	59.6111	137.726	99.4156	141.152	401.269	100.123	474.253	270.328	433.629	393.644	597.949	171.479	190.442	450.738	268.11	258.983	373.339	130.471	81.25	129.016	298.426	80.1667	666.919	549.662	324.051	340.547	243.734	955.948	189.702	124.567	392.767	161.856	122.519	350.866	256.319	381.671	599.261
	178.319	258.692	291.815	241.722	156.705	231.878	101.657	127.012	248.627	176.239	228.946	119.457	117.633	99.3333	139.845	136.443	268.855	105.746	578.13	188.312	347.269	450.841	349.563	180.121	215.268	394.934	280.167	293.943	234.933	134.392	97.0152	152.841	435.434	181.5	599.209	691.548	455.984	265.684	301.704	479.143	236.863	419.776	586.87	295.79	103.618	244.027	619.525	668.338	456.244
	196.247	269.242	242.462	233.211	162.507	257.025	105.963	160.786	211.893	232.259	264.026	131.169	101.474	136.595	94.4805	123.87	331.076	102.595	360.911	249.278	382.642	407.34	624.892	191.288	201.423	281.418	248.267	342.064	238.014	119.464	87.7846	111.717	223.961	83.0513	480.421	434.816	424.111	285.089	219.908	244.577	209.231	354.945	165.381	209.347	134.986	228.414	717.815	1062.22	643.013
	219.026	210.731	243.475	227.493	157.909	262.541	114.344	195.855	210.515	247.412	237.026	131.737	124.449	143.014	110.542	124.224	331.6	75.8873	360.292	266.4	214.13	444.671	227.797	175.155	189.794	456.906	310.691	195.382	238.859	165.712	81.069	116.526	155.207	129.08	277.847	737.09	318.194	440.494	166	160.171	93.4795	105.5	147.982	196.971	128.135	374.583	521.588	662.987	518.222
	257.658	290.436	218.847	217.303	170.269	211.611	147.727	104.149	205.375	209.269	306.811	181.662	110.026	81.4595	102	126.138	301.667	85.1639	564.289	208.206	612.703	257.051	273.483	170.221	224.114	369.382	276.108	335.894	309.213	187.343	93	148.325	297.339	80.775	395.75	312.443	308.276	265.469	159.571	1078.01	99.95	384.987	235.493	132.792	99.3289	431.468	916.5	480.785	609.857
	253.333	201.903	233.932	202.014	179.034	250.03	222.108	154.364	212.423	194.286	230.97	148.844	104.492	110.91	104.729	121.57	302.793	94.3333	382.026	240.392	350.871	277.075	311.018	228.721	177.405	358.899	222.07	461.985	249.147	222.11	86.7164	119.162	231.696	98.6494	545.911	519.082	408.615	477.862	245.484	721.329	89.7879	304.857	207.298	139.849	175.411	723.558	873.219	996.865	540.329
	272.136	215.486	227.552	268.672	172.045	357.658	156.302	113.132	186.514	194.797	174.672	141.636	105.522	113.847	82.597	118.154	567.309	94.831	363.877	272.753	287.867	378.456	412.694	192.328	180.281	293.772	295.697	397.236	241.306	233.983	65.7143	123.889	226.121	136.534	715.412	710.031	483.983	130.313	167.783	720.6	77.0423	442.692	373.831	346.375	188.757	185.61	467.354	540.026	779.932
	255.173	234.81	209.167	254.212	155.432	244.034	132.638	112.456	176.411	213.766	168.356	114.275	87.5645	122.096	113.514	127.883	326.317	65.9	149.065	203.732	167.475	397.983	530.58	175	265.143	380.321	274.836	269.563	309.6	268.211	97.8088	131.116	175.281	174.207	638.236	538.5	483.422	249.718	138.589	494.318	87.026	333.311	524.036	392.122	132.324	378.179	1163.67	427.677	529.91
	254.314	228.695	278.508	250.863	162.426	208.5	157.556	100.206	180.319	184.725	228.586	158.276	131	103.892	130.2	121.076	192.459	98.6667	153.924	202.688	274.108	196.556	285.803	181.787	138.814	274.517	369.672	217.108	248.838	313.866	94.8305	151.423	235.732	133.41	602.382	619.134	340.534	270.446	150.289	1113.74	81.6575	520.516	215.925	174	217.073	150.344	946.389	752.925	577.662
	198.814	159	224.616	254.78	166.739	137.167	166.333	109.247	189.397	211.584	224.983	116.825	110.517	101.03	132.575	119.661	413.015	68.5679	140.35	202.564	483.585	421.917	254.167	185.304	224.226	218.741	246	348.424	175.276	194.2	81.1892	116.405	290.616	81.3607	577.382	557.018	325.067	284.017	148.304	681.908	82.4118	291.747	196.804	105.735	103.488	333.191	508.289	502.733	488.934
	229.462	280.851	237.191	197.759	159.886	198.698	150.016	153.351	202.408	261.164	213.968	124.143	128.903	115.276	99.1944	117.155	268.814	79.7288	323.439	271.241	295.314	368.776	421.828	184.923	191.102	274.487	236.695	224.629	174.145	163.147	88.8947	140.766	143.317	62.1111	880.388	701.743	475.554	267.06	402.118	798.38	183.29	122.355	388.576	106.755	119.373	254.179	549.171	407.492	982.8
	220.882	301.227	231.897	180.985	152.304	115.618	182.754	112.519	233.205	199.542	232.09	237.469	129.036	103.625	139.319	122.889	240.069	55.5395	444.2	333.627	687.31	483.514	203.424	213.039	159.6	265.074	178.883	184.947	259.237	151.015	82.5	123	267.25	110.434	604.304	723.143	278.056	272.809	259.321	1515.9	164.559	417.014	338.79	108.333	140.033	715.532	804.779	507.345	761.415
	239.317	200.708	227.225	156.276	185.867	136.013	158.758	161.152	202.404	195.947	182.09	269.319	121.294	131.837	110.293	116.526	375.38	312.5	434.785	175.943	267.046	405.356	331.75	154.038	209.474	313.329	262.244	355.079	281.541	212.91	101.459	88.6538	330.2	82.5077	526.289	663.017	338.033	258.559	285.365	1054.55	194.671	128.928	381.082	505.153	198.232	506.538	538.641	1021.34	384.822
	262.91	213.824	262.793	175.899	170	134.75	191.2	114.048	227.11	187.052	177.623	179.526	108.066	88.95	106.5	111.145	237.183	305.699	147.438	257.41	621.075	251.164	148.824	172.421	176.77	240.109	274.167	266.702	303.273	134.833	75.4328	101.91	207.563	178.579	678.1	461.872	539.468	401.971	198.552	716.933	141.514	418.354	270.447	340.081	123.577	97.9683	448.915	1849	503.027
	249.298	225.157	221.662	202.521	170.387	131.316	234.375	133.235	171.868	308.154	220.797	230.746	119.819	89.1646	108.974	116.911	380.067	220.385	161.922	293.157	400.263	338.656	208.082	164.051	179.478	296.676	270.507	150.03	250.776	153.938	76.3947	120.179	419.851	186.696	682.133	621.016	391.234	365.267	275.433	439.753	89.3077	262.328	243.524	207.117	103.265	241.461	685.269	981.908	547.672
	193.747	261.123	230.188	168.614	150.716	153.982	147.333	144.795	242.833	220.859	181.551	245.883	124.068	111.779	73.3676	139	427.595	150.595	118.16	250.861	321.039	445.885	361.091	198.271	192.912	389.288	248.1	285.905	445.927	246.263	89.3286	105.015	437.8	71.0938	598.82	432.068	346.671	360.096	265.356	397.406	159.014	266.087	428.195	188.535	147.871	418	528.658	439.888	822.281
	183.678	243.653	271.177	187.7	167.354	180.172	149.03	114.109	207.25	167.328	274.421	213.678	102.196	100.397	105.19	120.93	359.567	168.173	155.134	168.2	337.113	380.403	302.125	178.63	168.381	328.658	256.948	222.758	294.938	261.714	113.897	100.614	211.988	163.027	605.91	566.333	429.397	294.407	178.729	1243.03	97.5694	230.712	340.45	140.157	124.027	408.086	309.722	1535.41	801.97
	235.532	219.27	204.936	180.44	147.178	121.729	211.671	222.161	208.867	232.324	211.821	200.281	133.359	116.012	75.5909	109.191	251.286	135.872	404.851	145.853	378.639	346.034	189.84	209.3	249.941	458.606	331	303.107	168.75	123.93	86.6	63.1867	298.965	148.175	586.507	876	346.227	380.047	172.671	1341.95	95.5606	578.422	384.818	172.964	83.254	271.57	417.361	1308.36	417.758
	252.746	200.841	202.684	217.732	146.051	236.089	93.625	129.662	290.945	232.635	183.338	198.615	117.642	122.129	118.15	124.172	401.535	128.8	256.797	219.646	152.52	436.526	221.827	197.77	241.676	361.571	283.865	228.098	249.19	202.185	72.5405	96.1538	308.311	187.595	703.681	1043.2	355.359	334.781	245.034	1297.44	114.654	544.786	577.818	128.241	112.896	275.813	1053.57	405.375	359.608
	227.1	177.446	222.675	161.575	154.065	240.962	108.463	207.411	216.355	178.017	286.81	144.514	128.75	116.286	80.0345	115.684	333.069	134.379	136.274	234.933	197.183	382.409	268.473	196.369	164.145	276.129	306.571	290.523	301.174	155.708	77.0167	88.3971	198.692	106.606	524.678	644.075	411.367	348.446	154.741	1487.33	177.923	463.364	442.244	188.465	140.058	494.076	725.882	1255.41	370.641
	190.225	244.559	296.441	169.593	148.953	306.092	246.222	117.983	223.645	183.182	187.77	221.041	117.485	109.775	70.5875	139.957	275.421	114.295	154.403	362.569	159.571	330.388	200.919	177.471	181.2	255.565	256	347.615	207.315	148.231	88.2424	105.385	190.419	128.155	553.868	492.867	455.267	449.41	256.652	762.344	163.878	312.653	406.103	180.755	131.653	118.793	745.449	905.356	505.647
	238.153	207.71	253.377	166.268	176.194	258.197	145.846	120.685	253.866	170.519	166.397	212.754	130.574	98.076	80.3019	119.157	422.8	137.356	499.667	351.15	284.066	251.675	237.94	172.468	143.074	149.407	365.029	405.616	191.034	305.397	74.0909	134.899	166.267	68.7922	322.392	503.176	635.528	340.718	216.231	197.284	144.521	285.75	382.175	177.39	123.929	329.253	504.8	1038.68	380.61
	242.789	280.514	229.653	191.123	168.439	129.948	222.743	141	198.44	221.593	232.067	261.439	121.447	112.545	67.6447	114.292	342.152	145.513	485.141	333.817	206.091	344.985	166.681	215.933	145.972	195.606	261.493	323.974	165.05	282.258	94.2692	119.91	184.825	62.4737	424.538	537.362	512.633	357.474	247.267	1640.15	153.679	399.431	432.81	123.762	123.381	402.5	446.673	1441.76	409.571
	239.281	168.959	294.277	172.379	147.038	292.875	144.118	128.256	234.655	238.847	203.703	264.301	121.205	112.894	76.1892	111.714	291.365	144.364	458.86	282.685	180.897	241.885	395.368	153.467	271.54	566.833	268.568	208.632	169.473	121.261	105.711	75.0128	156.026	232.785	489.038	575.859	529.017	411.154	171.589	536.146	104.681	129.169	274.811	96.5876	103.243	466.955	1433.81	1921.51	385.217
	231.97	207.481	191.22	205.896	138.618	228.909	253.171	119.986	224.526	297.787	220.95	247.375	132.754	107.5	74.1053	118.014	333.026	121.09	137.377	258.905	334.462	300.849	272.049	213.487	256.514	466.975	185.5	294.884	178.4	240.97	83.6125	100.541	288.368	233.667	501.584	882.25	411.482	431.046	130.75	430.656	94.1	410.716	292.614	154.585	107.228	419.435	621.28	1351.53	319.931
	173.558	237.872	215.057	210.385	170.688	216.234	152.216	176.684	207.884	176.125	165.79	167.2	115.625	107.013	123.937	112.377	390.105	101.032	158.783	272.355	247.587	222.815	349.372	186.753	200.756	235.519	320.6	449.439	122.938	195.762	89.9706	107.684	190.107	217.911	497.462	667.537	322.961	408.769	269.827	1123.39	97.6094	252.129	252.912	226.051	167.2	338.852	1036.62	1634.3	462.254
	218.262	287.418	261.932	210.679	158.3	194.092	161.653	138.739	219.679	247.462	285.096	178.034	132.973	104.092	99.6833	134.956	370.662	136.912	159.087	418.212	266.045	310.945	376.691	144.221	242.265	428.958	208.791	323.051	124.427	215.969	103.903	93.8824	186.132	223.746	436	1146	589.769	414.065	226.319	570.649	101.03	334.714	468.537	171.47	111.029	161	408.03	1116.89	674.438
	263.678	276.761	189	187.183	178.936	125.964	146.26	124.838	175.794	252.654	268.623	148.851	130.145	113.816	120.642	124.078	304.038	156.754	149.066	329.778	220.545	370.429	257.903	174.051	170.488	419.95	239.439	349.2	123	174.91	99.8793	108.385	212.957	149.603	706.106	438.108	362.635	418.391	297.564	354.694	92.8971	394.429	184.818	109.651	133.085	103.908	325.362	1564.07	403.192
	217.125	296.235	215.366	222.143	157.937	269.81	133.329	152.646	191.831	263.493	250.838	161.696	123.589	116.657	124.44	118.018	428.539	125.639	190.209	287.7	237.862	334.268	350.225	199.877	212.835	361.263	202.395	368.323	142.182	180.394	90.0735	105.506	167.256	166.478	358.216	576	467.4	345.769	277.059	1684.7	90.8919	342.825	332.095	201.806	91.475	461.215	336.2	1021.09	600.878
	184.882	221.404	237.197	222.816	188.931	225.366	140.822	152.767	174.263	228.581	257.836	177.922	114.887	116	86.2857	117.25	296.088	147.387	409.264	249.962	294.212	216.667	343.154	203.083	221.735	205.141	308.064	431.289	143.963	106.729	93.4615	121.091	197.854	159.2	618.129	946.016	487.279	115.434	186.736	1191.67	104	429.611	301.354	116.176	93.4177	410.638	479.581	810.487	725.557
	171.032	228.088	214.59	184.147	159.413	185.569	158.69	138.962	176.342	266.773	281.347	129.88	115.811	108.527	95.6301	121.325	266.618	102	155.431	205.1	233.882	317.595	461.045	192.271	254.031	351.377	195.036	408.778	118	155.263	85.375	109.881	68.4179	152.9	315.274	506.119	644.625	352.93	344.288	623.143	137.298	350.731	322.064	200.521	103.014	449.295	342.268	1548.11	660.709
	238.13	244.676	219.822	185.456	176.09	176.432	211.158	159.625	221	197.136	215.394	132.577	101.569	106.569	103.761	115.899	391.571	84.7721	522.253	196.63	325.65	281.59	259.566	234.627	162.384	398.638	213.875	434.761	202.904	218.706	82.169	105.649	130.483	176.136	507.232	563.408	481.923	330.403	188.175	1518.45	164.586	120.357	583.69	185.413	134.12	205.632	317.325	981.985	1115.35
	266.239	319.184	247.891	196.901	151.417	217.342	185.507	152.08	190.627	227.435	272.803	126.39	109.875	101.169	80.9123	131.151	392.644	80.0667	466.653	251.177	318.449	309.712	223.284	190.611	181.905	276.029	169.88	226.658	215.845	263.556	91.4179	106.724	94.1622	269.515	494.085	754.158	672.07	424.536	204.944	204.2	155.453	321.112	591.921	124.35	100.413	296.452	309.354	979.246	542.828
	242.5	207.325	182.113	186.178	160.07	149.912	213.871	158.209	219.657	259.613	243.85	136.129	130.213	115.768	107.5	113.863	295.261	273.867	703.5	239.183	310.65	397.465	186.36	225.561	240.704	342.342	267.785	186.547	174.069	315.609	63.5443	138.589	231.681	153.959	495.526	743.63	627.431	479.848	267.767	383.487	158.259	342.877	423.237	236.842	89.1014	174.696	348.919	358	664.447
	189.017	289.294	199.842	226.278	151.734	208.133	131.662	135.973	213.789	255.442	220.595	163.73	130.305	102.97	87.6769	98.1923	375.492	497.414	344.62	225.457	477.583	384.741	249.283	165.922	184.282	290.921	328.929	250.328	116.629	280.662	93.5758	127.281	122.231	81.4459	262.394	624.325	583.481	359.74	272.922	1182.51	226.535	300.288	483.794	188.256	119.76	293.892	284.46	1232.13	539.667
	290.985	207.232	274.452	235.379	170.776	190.368	174.696	122.183	209.676	251.418	228.709	183.403	116.933	116.737	81.1867	110.811	374.817	353.859	359.793	304.897	287.551	381.808	128.935	179.172	170.373	295.13	342.216	385.521	149.107	158.449	80.3378	98.3544	183	176.625	596.043	669.096	276.841	310.343	387.918	1493.6	175.288	294.474	674.962	219.02	151.741	217.313	321.732	1692.32	593.214
	242.841	262.167	231.531	208.11	161.434	189.407	158.141	156.086	251.526	182.167	232.658	171.971	107.849	101.887	140.196	115.423	587.768	147	201.333	283.358	322.973	229.405	383.667	208.879	201.972	292.662	320.543	522.79	158.062	201.35	97.1091	95.8462	226.164	168.507	328.661	1074.08	318.466	406.87	238.575	1368.06	205	424.767	535.62	196.594	211.544	90.6479	309.983	1184.74	301.538
	188.708	238.44	233.738	210.88	163.958	164.603	163.342	137.631	235.985	227.684	252.714	174.973	123.058	115.368	116.19	112.514	235.072	179.642	154.451	253.661	219.797	427.136	269.862	208.388	194.2	346.328	323.343	346.169	198.893	235.065	85.9429	126.379	148.086	138.1	738.605	562.493	421.623	452.041	189.556	798.409	143.203	195.182	746.282	166.297	115.485	115.459	327.333	1774.66	729.208
	152.544	308.563	246.2	220.652	151.172	216.095	124.652	153.59	217.149	211.209	311.183	144.333	132.406	106.321	102.828	137.934	249.095	130.475	151.707	298.027	207.157	324.975	262.28	184.41	208.342	261.349	233.423	390.845	213.117	228.364	94.1923	112.109	307.471	139.015	483.487	527.915	431.493	336.909	332.908	1341.76	141.017	111.817	345.833	227.358	105.412	89.1884	422.747	1861.56	634.188
	235.344	244.357	261.768	223.31	144.708	221.972	181.214	137.949	162.013	228.632	236.795	137.086	127.038	110.528	88.9737	127.984	360.052	198.842	144.587	284.456	198.017	300.784	340.453	231.444	164.958	236.222	308.413	418.218	173.833	216.517	119.358	118.5	165.842	135.234	444.747	542.5	436.371	343.048	230.632	547.983	232.091	100.05	598.969	125.165	158.014	104.195	483.069	875.219	725.797
	239.9	214.4	212.478	202.557	191.153	184.595	166.974	183.568	187.152	188.851	269.617	151.413	106.192	99.9273	100.242	123.552	341.066	158.222	564.39	195.195	191.563	243.879	294	192.971	149.076	315.93	324.065	446.805	171.646	288.985	96.1875	96.1385	184.885	313.107	563.044	697.522	400.922	292.517	268.646	991.081	99.082	103.309	330.714	177.167	125.23	95.5139	482.545	851.508	624.016
	241.842	290.818	269.875	234.364	169.211	164.806	151.188	145.179	244.985	229.266	249.808	222.706	112.107	105.789	138.783	121.961	464.246	187.054	511.771	199.278	595.308	301.686	387.532	180.288	195.797	329.681	328.653	436.796	147	245.447	81.3492	138.178	119.531	62.5538	366.089	402.724	544.433	401.122	265.943	560.385	88.5846	111.561	339.063	325.2	132.379	85.7838	539	492.754	400.349
	208.319	231.278	223.284	139.887	136.95	183.961	192.864	156.644	238	277.431	229.7	193.932	133.397	103.791	131.311	117.987	290.47	191.076	246.871	192.746	391.75	285.974	325.422	185.347	139.939	305.8	376.106	410.718	220.316	293.569	85.1622	108.567	165.325	137.515	521.365	379.134	364.435	253.548	247.5	151.175	91.4464	124.299	355.375	160.189	190.961	173.763	541.984	1454.15	550.803
	165.154	260.237	280.517	223.327	140.117	255.712	158.788	141.192	182.36	303.5	236.373	149.831	105.277	102.846	100.608	118.418	373.441	194.878	416.538	228.645	391.805	366.5	444.818	204.406	160.474	351.864	346.603	328.347	240.739	122.733	86.75	105.803	93.4737	114.951	673.697	566.726	579.099	393.119	176.107	151.196	173.351	482.042	336.597	164.596	131.444	64.9038	443.247	1038.01	643.448
	270.803	238.39	194.973	202.437	156.882	225.848	225.041	120.103	219.982	230.951	273.794	180.85	131.442	114.186	111.211	118.013	479.25	110.667	292.938	164.949	196.771	424.35	319.129	172.841	223.015	422.385	350.138	452.234	164.657	275.912	101.814	100.563	151.279	178.19	520.722	1029.27	422.71	359.811	206.127	1249.22	94.4051	366.053	289.281	190.976	125.917	236.961	427.289	380.479	392.039
	247.41	201.569	266.457	227.684	174.696	235.441	119.595	121.405	228.288	260.276	220.407	134.268	73.55	112.863	106.308	114.464	278.548	125.405	159.105	285	193.269	246.446	437.667	148.037	204.917	392.8	214.591	419.227	245.933	202.145	81.1842	92.6456	119.167	183.113	337.313	1195.51	417.068	342.8	104.085	1773.63	74.7231	339.183	306.846	162.673	108.416	81.2344	486.036	1367.18	587.792
	247.987	181.431	235.291	261.329	178.015	213.756	183.767	124.671	179	263.033	236.237	164.949	79.4697	115.038	100.462	112.316	130.857	146.672	138.429	356.333	274.015	329.157	167.961	197.03	167.078	382.94	420.19	287.946	228.086	232.286	99.6349	107.775	119.753	98.4928	407.507	658.692	344.974	269.574	109.344	163.459	141.859	518.754	321.141	190.258	106.816	98.5897	683.244	951.333	575.206
	280.833	173.857	303.786	201.313	139.833	249.492	184.154	160.213	263.103	263.188	199.654	151.658	81.2162	88.6102	101.948	110.362	332.787	186.526	150.547	325.047	312.234	307.325	216.712	196.117	176.923	301.138	284.429	290.517	231.328	218.662	63.8961	121.276	125.356	88.6027	673.576	597.544	424.785	430.971	108.391	782.852	144.234	390.587	337.763	257.121	113.284	122.633	445.189	1693.15	699.857
	182.507	159.623	253.444	218.233	169.903	179.729	220.774	148.337	208.329	246.194	240.093	179.481	93.5316	97.0946	111.618	146.554	243.924	139.03	427.462	234.618	241.294	362.689	336.925	148.898	213.862	307.355	285.677	356.822	170.159	124.377	111.659	107.947	184.859	114.359	289.262	846.528	677.875	335.366	106.368	1240.13	238.357	417.946	309.97	270.298	136.603	90.8875	632.75	787.962	747.746
	253.895	223.704	241.919	205.027	163.617	224.048	152.197	145.691	227.912	230.127	200.032	176.618	107.5	84.9206	106.91	117.605	238.448	184.667	418.342	273.418	251.651	277.486	327.732	204.778	160.551	167.188	230.704	359.474	179.387	103.482	101.344	101.343	460.103	279.986	735.525	766.375	497.297	339.579	134.688	1249.57	174.788	489.636	247.491	115.525	114.121	73.3816	537.691	726.93	662.288
	307.705	170.403	281.843	219.308	157.473	260.063	115.945	120.739	241.346	231.176	234.379	192.579	76.7162	90.2969	95.6885	96.5672	248.84	532.686	178.62	238.875	184.056	330.911	544.954	177.2	170.013	354.329	250.493	333.681	191.323	136.767	84.0132	119.877	168.216	202.214	739.767	603.877	403.943	327.595	119.283	1408.05	157.589	375.87	340.773	131.809	105.417	95.4545	347.164	1465.3	676.984
	236.299	172.274	235.353	243.351	163.779	209.227	150.025	128.064	245.553	233.907	236.929	139.379	131.115	94.6441	98.3485	111.7	701.091	374.813	175.707	261.286	184.174	230.461	383.726	176.935	203.557	362.111	256.761	334.697	246.63	142.519	101.373	94.5584	154.658	116.418	591.24	483.966	568.785	380.474	141.597	1532.14	206.481	157.884	245.492	120.866	120.167	84.8947	599.271	828.615	333.608
	261.853	170.514	226.196	210.947	132.543	153.569	141.307	137.421	201.181	235.308	245.234	188.783	115.667	112.813	87.9079	125.254	377.613	276.987	155.847	211.576	200.909	259.761	250.368	198.426	174.86	473.194	307.571	422.115	192.738	154.905	102.615	126.4	121.085	134.433	776.15	515.184	589.143	378.034	122.494	1598.77	147.35	125.2	800.795	124.069	172.988	172.967	372.329	1136.03	719.338
	197.043	203.597	252.769	200.182	169.446	218.077	138.508	178.375	276.059	248.915	262.263	171.857	113.862	124.394	111.276	123.272	252.192	477.042	167.971	230.338	155.222	366.39	272.104	181.362	173.64	202.284	237.725	379.789	236.243	289.063	80.0667	123.75	225.013	232.824	829.25	977.15	533.303	461.589	390.696	196.415	165.088	424.842	681.483	146	163.754	95.8429	358.025	823.61	498.509
	210.803	206.536	266.649	190.299	151.633	191.757	132.776	129.355	248.885	203.183	234.274	170.155	85.7679	102.797	122.925	133.192	529.557	421.959	134.929	307.342	178.051	291.557	432.032	186.217	212.75	448.47	259.075	414.375	189.934	240.179	90.7606	120.845	269.769	136.961	460.5	421.485	402.405	343.174	82.8103	172.406	193.033	306.724	705.823	161.379	113.863	110.811	541.971	1553.55	638.873
	180.611	155.364	236.632	202.099	171.885	224.425	193.873	129.26	251.567	201.762	218.718	174.413	83.4872	106.203	88.25	108.11	298.232	389.4	149.559	187.052	362.94	346.894	440.132	215.857	148.528	569.632	411.427	277.205	229.971	205.11	101.514	109.667	232.053	144.149	572.385	349.215	409.848	381.81	261.622	1374.76	203.141	126.375	540.377	240.451	120.957	80.6923	292.842	1645.68	602.62
	214.863	178.675	248.709	225.603	170.453	192.656	144.389	128.966	185.537	262.708	225.633	133.697	128.342	99.4615	112.24	120.362	572.373	483.855	159.128	210.732	185.407	389	382.797	230.982	180.163	428.554	451.105	314.667	174.959	280.904	95.2125	138.949	292.758	113.439	342.932	334.269	750.534	348.329	269.039	143.625	210.625	184.291	967.707	120.345	148	93.6316	533.706	1217.25	764.636
	235.767	225.288	278.824	221.875	157.825	244	151.58	213.766	217.346	190.632	257.764	136.308	105.475	117.101	129.077	118.649	567.078	197.513	441.226	338.628	499.641	286.561	327.269	177.649	153.097	296.047	402.017	380.615	173.526	188.281	95.8293	144.013	264.089	164.625	490.631	760.615	374.754	331.836	291.372	154.561	157.814	146.105	587	131.354	161.159	93.0282	531.875	1251.22	1168.31
	191.688	193.244	238.87	236.088	155.722	240.725	132.638	185.413	217.383	204.158	251.139	144.73	117.737	108.195	85.8871	128.868	637.836	172.034	325.789	364.017	374.586	286.579	255.462	189.013	172.061	305.603	320.672	271.836	178.406	237.863	101	116.05	185.828	95.0375	408.971	381.915	560.639	351.545	164.477	125.736	222.931	443.71	435.158	110.59	134.974	91.7377	386.787	474.243	517.569
	271.382	181.254	214.806	221.316	150.303	196.292	112.433	109.135	256.294	247.433	270.306	143.375	90.1857	102.278	120.68	126.931	214.208	150.717	499.8	318.272	259.892	299.567	441.316	189.114	154.481	366.345	348.473	336.507	241.842	307.413	90.6964	170.987	133	134.58	351.845	387.195	647.972	335.039	273.714	574.056	165.898	489.655	543.729	113.216	132.646	84.987	541.695	806.613	605.293
	210.729	202.806	258.125	199.493	177.291	241.419	103.075	198.127	180.03	273.827	236.84	187.375	110.017	114.064	141.015	128.297	277.875	200.513	382.364	331.594	511.864	272.924	355.163	188.446	147.597	296.45	279.2	246.395	169.675	252.608	91.6393	109.679	496.375	331.985	452.29	412.149	597.155	397.851	79.7936	841.182	117.637	485.487	455.016	169.838	123.627	94.4857	633.822	1335.92	439.851
	246.787	228.468	214.296	208.864	178.211	167.127	154.159	215.409	208.921	261.267	246.215	160.5	101.474	84.8947	114.87	144.186	235.387	178.229	390.527	294.017	285.088	373.831	145.785	179.139	169.418	377.972	273.855	402.293	214.394	193.855	95.2875	141.129	467.373	166.232	424.078	366.662	511.577	155.291	328.43	133.077	155.855	537.373	575.034	109.827	116.203	99.7941	355.519	1005.7	517.247
	229.947	210.893	223.811	220.852	158.125	242.935	165.819	168.072	275.123	209.681	218.622	182.147	108.164	94.7458	121.658	113.081	434.645	223.466	531.727	349.306	243.564	232.735	210.938	178.72	178.321	294.368	283.412	372.635	239.086	298.687	112.814	117.973	347.203	132.197	388.383	564.932	559.197	248.632	139.109	179.157	205.227	501.986	573.039	349.1	106.236	89.4627	468.875	1342.19	752.839
	179.347	208.099	230.275	222.441	152.811	212.273	140.405	200.3	246.169	208.377	274.912	139.732	106.904	80.6563	135.764	129.762	295.487	159.544	470.75	159.377	527.339	318.593	201.295	186.844	175.057	355.851	362.118	352.571	184.275	173.523	80.6229	131.282	282.949	106.551	659.132	367.708	369.254	265.276	327.638	315.236	145.708	171.73	523.718	191.521	117.027	94.7895	730.016	1150.67	299.525
	232.797	233.544	256.873	245.03	173.297	227.871	142.878	184.635	237.539	234.404	241.031	138.569	106.675	98.0417	116.053	93.0923	362.087	179.869	403.528	295.658	275.408	391.816	308.615	173.508	148.5	387.879	318.539	327.658	242.486	208.254	96.806	88.7183	505.138	110.451	545.969	451.738	390.625	228.369	314.481	1485.16	198.554	570.711	410.569	120.406	120.493	83.4	654.433	917.338	668.48
	184.785	159.361	233.983	182.825	129.821	225.69	142.039	174.131	263.896	199.311	231.414	155.642	114.556	108.051	106.805	135.203	490.93	167.671	557.037	189.521	180.139	258.636	249.364	180.036	199.722	343.986	372.839	280.333	156.554	212.492	91.6154	128.565	283.345	323.389	608.623	655.656	613.823	116.922	233.75	166.181	152.738	308.159	429.029	116.76	125.303	97.697	419.417	1810.16	567.716
	164.632	170.209	216.443	217.725	152.172	207.789	152.738	166	197.905	208.087	223.455	124.711	108.468	102.129	124.086	122.174	513.571	204.618	301.453	186.472	271.078	311.952	335.057	232.107	229.071	275.845	366.121	321.829	127.3	199.076	82.5806	117	424.921	225.789	512.817	479.429	291.333	277.9	331.079	129.772	157.12	123.121	676.014	160.058	135.347	91.5263	555.58	991.667	649.926
	134.91	226.985	195.433	192.638	163.764	258.759	152.143	150.038	187.537	218.785	243.068	192.473	86.2188	118.406	144.946	142.298	439.679	208.667	339.811	175.647	172.862	364.797	355.986	160.781	151.208	242.914	353.986	519.074	170.914	223.803	76.9577	117.016	375.273	241.449	516.339	886.915	318.844	221.108	328.19	144.726	172.437	112.087	540.984	127.812	135.039	88.8158	460.574	1456.94	557.423
	189.781	238.187	243.083	202.824	137.508	262.516	149.776	174.644	159.262	193.931	229.47	141.855	102.271	111.667	126.822	115.091	331.25	191.016	267.113	251.147	201.582	252.457	321.25	194.045	197.835	305.928	305.069	355.586	171.076	179.717	88.5205	115.688	222.383	296.77	722.446	355.025	359.273	411.275	367.466	409.944	223.987	119.422	520.949	193.411	127.959	99.7403	405.209	887.838	628.478
	174.719	174.632	225.848	203.632	150.951	256.356	160.194	166.015	204.14	258.209	226.524	178.938	98.7667	118.238	112.015	138.321	571.125	172.373	379.589	302	138.895	320.833	362.907	179.763	205.446	336.987	227.133	286.372	228.774	284.533	83.4706	135.701	339.025	283.145	521.733	636.088	319.235	227.471	292.773	109.263	214.828	109.526	539.044	158.77	401.103	106.391	563.237	1069.11	382.667
	175.078	220.673	218.403	199.941	147.37	212.289	140.625	133.033	210.308	194.65	257.172	154.632	115.949	95.7826	101.203	137.304	583.9	202.533	205.222	183.419	541.792	349.129	321.549	196.935	172.538	336.356	346.383	332.57	242.467	134.551	72.5167	116.06	255.855	302.375	325	765.254	410.987	401.1	332.452	1038.54	177.457	147.136	652.351	264.678	112.283	71.68	550.386	792.606	502.24
	237.957	218.58	265.111	230.426	156.121	198.254	134.656	175.25	231.983	206.742	238.2	186.5	102.957	104.369	115.882	106.313	201.56	212.563	331.589	273.779	518.438	321.15	242.382	191	191.117	407.275	279.6	366.837	226.746	282.868	120.85	139.145	268.35	295	330.39	981.632	658.406	445.356	273.829	923.025	139.8	116.182	426.763	136.616	135.431	87.9219	378.2	338.769	696.895
	198.055	235.6	247.25	192.75	143.792	184.839	158.418	165.772	229.622	219.539	201.821	165.105	101.417	103.205	121.595	104.014	208.265	130.963	220.019	209.32	254.615	345.514	422.634	177.924	239.698	284.82	227.661	344.985	159.663	233.448	105.677	103.507	253.747	164.215	655.077	833.165	431.658	175.608	272.881	1251.48	165.764	347.295	700.894	197.57	166.508	92.8765	437.156	1171.98	576.076
	226.368	249.82	170.5	236.82	156.859	206.744	120.68	120.296	244.618	189.938	205.838	114.815	119.802	100.39	90.1803	129.036	343.028	431.284	192.83	157.883	226.589	317.301	545.947	193.091	219.583	372.459	345.275	435.139	227.636	134.639	79.9125	87.6176	287.639	130.393	303.952	518.105	549.658	183.559	340.038	833.032	173.692	113.676	545.246	165.677	117.074	89.3067	535.548	1119.24	321.867
	211.69	216.513	168.983	221.429	142.55	207.893	102.5	149.597	238.681	186.737	206.288	185.182	134.103	114.564	110.7	111.694	351.589	355	311.855	218.322	292.861	296.416	195.945	196.81	263.328	284.969	372.494	454.263	162.397	234.969	88.9342	186.727	505.727	299.094	535.352	854.217	409.087	268.5	297.014	638.838	185.197	346.438	608.377	169.287	137.469	104.781	567.042	995.119	431.433
	264.057	197.18	221.885	236.247	147.141	205.738	139.5	107.632	202.339	185.838	173.385	188.446	103.701	100.117	120.734	100.909	424.966	530	237.226	224.324	328.083	285.171	474.518	207.414	213.4	213.369	399.705	416.123	161.75	199.275	90.3385	93.8676	286.571	166.7	817.72	685.231	644.038	378.794	291.862	1121.22	83.3559	125.016	655.378	145.835	133.303	98.873	724.631	786.568	321.721
	258.426	218.15	312.895	194	147.973	140.958	140.6	189.179	216.255	247.274	185.474	199.844	116.949	98.5	130.843	166.311	321.892	517.575	383.796	430.262	298.307	310	417.588	194.388	214.282	241.967	394.973	373.161	243.565	186.802	88.3117	97.1972	345.852	319.946	786.631	1121.38	460.288	259.358	131.369	152.421	200.718	126.961	443.616	150.939	113.776	108.143	615.091	729.809	317.394
	168.5	202.289	261.077	213.611	184.25	179.923	129.077	149.468	179.104	207.324	175.167	142.64	111.2	77.5811	87.2162	120.526	275.397	490.254	228.296	311.036	203.831	364.41	336.838	176.088	214.215	374.111	387.667	325.603	349.15	124.424	100.936	107.349	473.776	313.221	936.189	617.408	516.113	273.684	233.458	759.681	99.7564	310.74	351.838	113.794	143.423	88.4557	547.345	441.731	498.181
	257.255	280.696	199.466	194.307	158.776	117.329	130.711	173.415	203.271	203.403	164.559	120.194	93.6667	103.5	86.2568	114.795	475.282	237.123	258.925	293.986	408.177	207.065	254.05	181.065	243.951	253.04	308.429	345.694	191.857	267.308	97.2742	137.443	187.877	113.018	531.794	980.243	616.581	477.762	351.3	682.542	246.059	405.114	743.708	192.101	133.025	91.6286	888.971	297.442	609.443
	253.309	179.041	259.934	203.105	164.95	122.083	140.646	119.781	261.352	294.864	210.781	155.054	131.634	95.3125	70.5574	117.203	408.756	459.5	349.582	315.742	265.827	329.903	445.932	157.378	167.721	270.692	381.446	213.931	242.788	245.846	70.339	151.13	193.246	273.277	628.769	747.857	525.544	390.115	201.072	1196.66	241.972	375.653	430.974	105.681	119.38	83.1711	672.29	693.897	478.508
	237.051	208.5	275.537	235.063	165	103.925	136.293	169.954	189.469	213.243	252.722	194.29	110.429	94.12	76.4861	121.639	316.871	785.456	260.036	251.342	225.197	309.514	293.782	194.315	221.439	204.056	456.3	410.239	195.431	218.898	85.8986	111.815	280.051	173.887	344.254	882.115	528.431	184.552	259.089	165.054	133.836	354.295	729.55	110.775	119.133	69.9744	466.58	607.662	571.25
	228.4	188.392	323.185	258.303	158.684	128.614	120.539	187.095	219.792	246.013	243.924	148.325	100.983	93.0253	112.632	123.375	571.493	403.805	309.625	265.623	197.104	295.493	360.759	167.494	176.348	262.03	300.347	321	258.61	152.597	75.5526	145	572.812	202.153	366.403	495.985	591.063	158.712	233.393	471.185	235.883	259.806	698.418	122.281	103.943	72.1154	321.59	1216.46	460.861
	243.971	233.786	218.243	217.61	181.394	126.026	131.487	122	253.444	213.6	249.094	188.25	105.583	91.1235	103.983	120.271	477.661	211.944	333.342	405.681	216.653	239.278	269.146	193.182	241.636	271.887	198.292	288.6	164.026	212.013	89.7808	102.709	140.875	213.935	555.684	483.917	603.969	181.538	315.875	355.91	136.449	370.207	417.556	121.656	118.875	85.9459	484.47	384.89	914.8
	181.338	154.603	226.527	201.826	117.85	112.75	153.956	142.983	250.182	215.06	202.951	163.921	98.4615	97.1014	96.0833	139.286	351.054	265.609	295.933	335.354	326.75	554.275	281.584	217.766	196.835	236.828	224.985	294.514	155.776	229.969	94.4868	102.529	277.367	246.538	806.186	520	344.273	436.333	261.292	1052.69	111.763	661.565	545.867	110.088	80.8923	97.7778	536.932	436.964	397.149
	195.284	238.611	195.439	234.087	158.891	108.596	113.268	191.342	221.37	217.273	200.643	254.266	105.444	92.0847	78.6974	116.917	519.872	168.93	229	329.625	188.136	335.288	334.487	190.172	182.362	221.366	405.836	297.929	142.802	220.811	89.9324	77.8378	205.661	162.625	735.688	332.526	351.681	410.014	291.846	561.81	84.68	123.427	556.859	215.598	88.8148	87.1266	447.515	695.909	671.214
	233.706	231.797	225.831	185.652	140.241	120.603	157.837	173.855	184.675	248.9	215.232	169.8	97.661	96.9615	82.9077	165.032	529.193	279.803	291.574	302.237	190.319	299.627	396.487	173.536	212.118	247.842	379.467	422.766	182.449	228.744	92.6154	91.7059	281.053	173.833	448.603	1047.57	513.013	536.931	241.295	157.759	75.2462	484.056	535.654	112.4	178.721	90.4103	345.589	533.122	744
	234.753	203.962	239.662	209.389	167.253	109.258	114.417	142.311	207.387	243.03	213.397	241.3	114.983	110.323	79.7821	120.403	503.4	369.392	256.256	226.397	168.788	266.899	425.276	191.5	224.094	275.564	260.726	321.4	180.397	195.571	86.0704	89.0484	192.281	309.727	608.298	653.273	435.37	312.338	263.208	609.547	165.478	413.089	299.649	128.68	187.688	84.7538	956.403	403.411	462.344
	271	194.304	331.638	232.054	167.017	121.871	133.261	149.533	177.959	279.675	258.228	134.457	91.2	94.4167	84.5513	105.91	515.776	190.052	268.425	297.23	172.379	384.068	319.943	237.418	215.41	308.179	386.892	246.559	174.233	147.435	94.1475	119.183	333.155	169.931	887.042	558.787	646.923	212.654	291.757	156.091	86.1538	509.221	530.225	259.857	254.451	85.8889	479.217	434.829	583.414
	239.018	186.364	224.323	211.382	184.532	112.224	108.13	158.914	194.761	273.696	314.491	165.783	85.1447	100.738	62.9467	95.7288	532.2	213.089	375.013	207.767	198.544	359.892	450.837	206.552	222.324	264.577	333.922	462.408	164.089	177.07	84.3231	105.725	510.759	127.444	568.806	696.77	418.117	217.147	444.062	812.903	257.1	146.429	473.788	114.298	106.564	91.2676	414.765	346	879.543
	298.525	178.722	276.603	169.229	143.829	157.224	89.2286	91.5455	220.268	249.302	192.517	227.641	103.972	97.2025	68.6049	125.354	611.789	421.692	208.859	284.767	276.667	286.378	422.682	183.333	206.848	304.947	304.548	259.244	147.514	145.328	85.1538	108.342	529.425	183.603	514.638	575.653	495.092	257.169	293.949	633.056	94.9744	382.014	579.692	98.5745	352.05	82.7391	569.537	384.816	496.588
	186.533	179.306	234.662	159.483	136.808	213.182	133.831	174.269	217.307	290.756	226.697	204.391	90.7857	142.402	116.861	121.244	625.049	166.17	421.667	179.831	145.118	212.231	421.246	179.19	197.345	306.458	345.672	381.468	179.167	140.811	85.0274	111.952	211.364	203.863	521.068	631.684	400.886	355.87	229.787	323.887	217.845	518.016	527.818	172	122.4	102	455.727	414.382	606.25
	214.776	194.143	331.169	174.681	151.276	123.628	131.979	152.643	215.162	233.063	304.397	230.1	102.426	119.574	105.929	114.731	404.182	158.427	395.615	131.268	354.592	254.89	415.344	169.681	189.268	216.695	262.207	375.71	211.533	170.097	72.16	127.462	201.438	225.113	843.379	556.288	310.661	365.657	267.481	168.182	103.271	432.289	482.073	166.817	186.547	88.4576	426.707	356.639	659.607
	214.127	217.877	254.929	235.908	143.159	127.869	133.279	166.31	256.407	181.987	262.958	230.622	89.7681	119.545	119.1	132	512.212	510.388	439.533	164.329	574.448	649.27	385.708	202.306	179.297	384.37	316.184	224.65	171.614	195.038	87.3333	115.583	329.362	271.068	809.23	460.203	398.676	317.844	291.935	478.056	237.32	569.606	458.219	115.505	112.654	81.6338	798.117	505.304	653.12
	202.705	189.205	298.576	238.596	183.101	125.346	129.809	154.756	303.329	263.714	244.714	196.75	122.349	131.408	118.729	111.534	560.407	174.186	323.203	162.615	323.772	488.868	261.238	187.419	165.554	276.35	191.236	235.433	379.689	201.299	78.2321	114.662	567.171	198.125	663.461	747.903	341.778	259.829	103.35	115.985	282.216	364.028	308.338	135.24	86.3421	91.95	518.056	621.769	641.034
	183.096	207.23	324.276	236.15	160.793	154.109	135.28	145.986	232.474	236.806	208.121	270.824	90.8684	124.35	121.973	111.603	409.931	338.521	472.825	240.231	208.823	497.194	337.017	196.431	210.961	383.466	278.733	257.814	152.414	249	83.2593	139.882	130.35	199.923	505.8	614.714	323.443	263.25	113.756	1428.81	78.5303	341.962	479.157	149.173	117.467	98.5075	912.473	451.182	401.397
	315.541	274.177	246.892	261.778	150.786	196.339	109.646	161.116	237.227	239.217	316.94	157.681	112.975	104.155	114.831	109.77	708.082	210.62	404.603	227.737	257.899	690.528	329	222.808	198.824	275.792	344.913	393.812	195.764	186.475	95.2703	132.603	412.833	219.232	379.464	585.169	379.903	444.181	98.1867	339.167	288.507	219	364.127	148.77	116.31	84.5128	517.015	448.966	777.364
	255.912	266.385	232.132	212.641	135.71	243.161	123.036	153.092	237.441	259.932	201.598	216.754	72.2889	102.139	103.387	119.152	491.782	188.437	367.663	294.571	643.108	476.672	336.792	196.191	208	262.582	332.167	256.959	313.746	122.897	120.447	92.3544	691.383	148.263	1037.29	334.309	519.016	363.65	526.091	960.151	93.6	325.158	428.983	180.608	136.369	86.2949	473.333	480.254	784.7
	261.237	200.766	175.829	244.087	169.764	154.111	123.508	159.938	220.225	283.197	266.085	234.761	91.8308	93.9474	119.219	122.96	628.864	306.544	263.622	204.234	597.364	687.287	224.791	167.672	202.987	318.316	366.551	366.789	187.538	231.7	117.057	88.7568	261.895	81.0704	880.459	764.356	559.271	372.328	374.03	147.435	232.614	141.259	399.923	129.788	107.031	76.0274	455.315	477.69	280.671
	168.582	176.864	267	210.551	173.283	242.066	152.887	145.744	161.957	271.672	258.421	198.687	111.03	116.526	120.449	114.247	469.13	336.448	417.236	202	381.152	546.855	360.959	170.516	223.129	202.731	423.867	299.803	171.892	207.291	109.231	87.6102	543.74	298.391	318.322	664.926	367.641	353.447	207.354	204.224	124.744	114.473	622.208	147.365	118.446	94.0411	562.95	420.958	516.667
	225.683	184.222	226.217	203.759	172.262	188.119	203.645	117.732	200.108	264.679	286.368	242.9	97.1974	112.397	130.797	128.701	495.707	570.312	440.829	242.585	419.115	312.025	327.179	195.253	218.375	264.883	305.768	332.461	188.595	109.23	100.408	78.2813	437.069	176.232	468.805	550.608	387.452	227.88	224.753	858.24	129.421	114.672	394.346	216.78	113.893	81.2154	537.871	397.569	613.23
	257.982	194.321	215.5	236.867	160.048	161.491	217.319	128.791	204.364	286.333	232.329	215.355	82.8718	111.606	115.397	121.203	723.028	601.426	358.672	143.965	248.269	334.4	370.085	213.051	210.6	244.571	374.13	353.253	183.318	155.212	134.905	95.6154	241.836	162.25	875.452	348.058	682.346	444.609	144.256	158.351	95.807	127.267	678.59	193.08	299.028	78.8226	346.513	463.877	637.486
	239.833	233.607	334.373	227.145	172.575	139.127	107.308	169.928	200.654	233.106	290.241	187.859	101.4	105.75	123.169	135.148	470.81	490.84	301.721	209.875	238.603	481.046	341.164	177.329	213.643	333.246	307.833	380.059	184.05	139.424	144.393	104.676	329.871	175.149	546.904	472.859	430.72	290.219	215.75	538.582	197.742	112.887	526.535	106.721	114.909	83.0417	528.151	388.757	509.618
	294.786	271.169	317.333	238.592	141.382	131.566	152.078	102.351	198.183	198.13	232.351	162.817	89.92	95.1688	105.042	104.514	670.933	589.852	281.718	186.672	531.636	352.473	316.912	161.537	206.576	285.634	384.671	250.717	188.11	118.164	92.4225	84.2258	375.471	130.312	272.328	724.779	441.437	155.945	135.569	409.962	87.806	388.423	437.616	138.107	123.647	77.3333	547.641	441.035	446.311
	181.905	288.768	230.679	221.09	151.315	159.306	109.897	168.119	235.282	286.663	242.211	199.231	89.6438	147.563	113.773	104.81	238.333	370.389	225.268	214.541	371.912	341.18	372.085	173.653	203.377	331.052	280.536	369.474	214.141	173.418	142.872	113.406	328.807	236.32	760.117	651.818	280.165	269.119	360.031	115.277	93.5	116.324	279.947	118.366	119.486	85.6229	508.895	498.534	493.882
	239.909	222.056	253	238.442	148.5	132.582	166.306	113.696	191.565	181	220.981	176.702	115.831	107.231	105.857	141.775	329.797	276.761	327.421	208.443	435.946	431.533	329.221	151.471	238.593	328.449	404.971	405.328	197	219.42	133.812	108.804	198.211	250.747	616.658	675.791	482.9	387.239	138.462	95.9516	193.557	397.931	425.329	146.259	365.921	87.1625	535.901	452.929	550.481
	212.905	276.464	247.747	210.468	172.25	155.145	139.552	130.203	224.853	287.516	210.934	122.87	116.236	104.016	96.3333	131.471	422.373	310.8	292.97	196.522	293.529	321.132	439.841	185.805	211.649	273.487	372.172	283.413	118.917	164.653	112.705	101.317	328.539	207.444	711.835	660.117	325.736	336.365	295.328	129.732	201.776	110.922	556.481	126.412	104.286	103.542	427.804	300.324	551.422
	277.581	249.825	213.377	217.733	146.8	203.875	153.671	112.382	191.933	211.671	237.8	176.303	96.5143	93.75	117.389	129.343	626.922	376.5	283.573	278.547	414.2	429.654	212.45	200.348	172.909	218.215	289.436	357.029	93.55	263.645	101.35	100.787	352.443	79.8983	713.816	659.24	486.015	306.625	124.425	735.754	176.675	416.9	562.056	129.899	116	138.185	407.347	430.545	771.053
	206.764	194.843	224.319	212.859	133.958	210.2	148.355	156.913	192.389	203.896	319.686	102.538	73.3947	108.618	105.915	113.439	620.717	466.427	726.641	252.089	506.175	493.812	255.347	185.218	175.364	327.298	304.5	251.559	135.405	305.055	129.027	106.946	192.985	200.62	648.404	837.724	441	257.049	235.42	171.474	168.683	114.386	503.537	231.41	116.84	103.233	460.744	373.333	502.636
	267.672	186.753	238.769	208.895	178.154	130.26	235.5	117.74	183.408	248.635	264.068	153.312	68.0133	117.605	116.32	118.589	639.068	377.39	295.947	245.308	729.821	497.653	230.338	200.859	197.938	353.638	322.437	361.433	103.122	344.377	123.625	106.328	199.459	94.527	747.017	445.058	461.282	411.844	256.492	1165.26	225.97	94.2353	395.307	148.99	153.382	81.9375	395.013	394.679	563.8
	239.525	224.39	208.346	238.571	151.06	166.451	109.659	124.225	222.025	224.608	226.779	190.692	107.679	119.507	102.461	111.388	684.725	313.614	231.6	274.618	227.589	414.148	236.397	189.443	177.44	223.623	335.149	357.679	178.417	239.553	105.722	85.6056	466.803	300.169	351.789	655.394	334.62	221.436	281.677	382.677	92.3636	353.465	719.474	146.176	235.029	56.3684	397.5	705.313	809.483
	268.904	227.262	201.375	234.274	177.242	182.273	105.582	144.405	140.547	209.114	315.25	151.227	87.5455	125.061	103.899	119.103	591.718	260.284	353.278	238.986	412.577	363.556	184.352	180.417	220.286	216.553	284.316	359.654	120.671	294.444	128.726	112.391	302.867	246.679	530.391	411.541	475.944	336.308	256.101	140.294	142.611	110.92	546.714	144.688	274.962	88.2857	594.194	1193.27	361.443
	197.932	204.885	250.377	233.424	152.241	267.667	114.132	104.923	192.304	200.435	232.567	191.714	81.5278	117.361	66.925	123.342	482.057	713.82	283.089	256.167	256.213	436.027	228.857	176.394	197.559	237.754	306.718	264.778	128.133	208.712	111.871	106.246	222.235	178.914	471.816	715.974	509.537	288.662	250.39	131.692	357.667	451.523	551.944	93.8649	129.591	137.537	496.033	353.85	1009.09
	177.212	266.321	262.295	220.212	149.385	222.983	130.174	140.418	214.358	232.543	196.482	199.693	101.924	112.577	118.662	139.855	153.192	407.571	414.45	283.654	367.517	508.606	341.541	196.656	200	296.339	295.435	255.446	210.247	271.64	134.164	111.886	390.849	252.014	662.2	629.861	380.705	319.681	263.583	133.333	230.628	326.737	314.721	135.337	407.857	613.653	470.487	454.348	378.862
	237.462	199.386	241.373	229.35	195.333	136.322	107.423	110.391	215.121	215.47	284.606	189.433	109.267	130.25	130.338	127.787	169.029	1113.77	290.877	238.077	314.706	483.594	288.5	185.729	198.534	278.029	334.228	356.867	140.077	252.42	112.115	110.253	495.609	175.717	528.964	817.737	315.457	283.141	299.486	145.195	128.5	273.145	622.831	165.79	480.722	307.708	367.737	398.058	569.827
	180.967	219.973	267.031	246.077	181.333	206.517	119.906	134.162	184.688	177.761	226.431	156.527	139.901	105.814	117.746	110.971	172.525	775.806	324.653	236.242	230.462	559.423	241.859	197.955	284.803	319.487	330.958	346.424	144.875	284.864	110.861	92.9118	281.361	252.342	469.675	693.649	465.597	224.949	297.182	188.013	210.109	401.455	330.853	139.577	113.967	639.623	306.069	415.62	588.75
	297.627	252.377	229.985	206.886	183.625	221.984	120.506	103.982	228.4	148.899	275.708	168.584	113.75	98.0462	95.1642	129.242	160.685	1032.8	306.554	266.1	313.84	359.806	295.569	170.633	205.043	379	331.929	442.4	230.105	185.392	126.92	107.185	375.608	144.288	498	334.786	599.188	228.896	105.909	776.924	100.676	366.794	669.063	127.262	121.254	564.441	1103.64	423.561	628.133
	198.228	234.905	308.737	177.924	140.127	223.75	149.286	134.492	238.87	161.987	245.161	204.143	85.859	106.25	127.096	111.416	234.653	283.314	226.954	189.057	347.812	488.633	305.649	193.039	249.6	326.829	278.966	274.815	200.819	200.063	100.821	127.309	299.756	315.063	346.346	679.821	506.932	276.733	85.5769	853.493	178.524	466.145	868.417	156.333	144.75	702.478	662.547	560.681	508.913
	242.286	221.29	221.529	187.16	155.608	180.339	140.635	143.963	205.712	139.278	190.468	163	108.933	105.592	104.418	116.105	345.091	852.697	244.526	258.491	322.123	434.936	370.633	191.372	200.083	281.231	496.842	341.417	252.58	253.171	82.1642	100	398.8	172.406	377.448	354.639	542.333	323.017	111.933	336.418	210.974	437.147	767.426	109.22	112.676	139.724	337.104	450.969	754.963
	238.254	224.104	205.967	176.8	177.983	179.216	131.175	128.833	231.481	151.63	205.857	139	102.442	104.412	124.759	115.966	336.671	783.531	387.973	172.275	469.538	429.169	280.282	194.778	221.049	257.169	295.244	323.408	269.025	168.684	73.4035	86.1216	402.118	192.391	393.831	671.649	424.014	362.654	110.176	123.671	181.254	428.314	710.662	239.987	347.56	326.067	418.075	985.118	899.491
	261.821	199.141	232.644	188.28	147.333	154.847	118	130.282	222.192	269.407	237.983	188.134	101.237	103.75	119.346	117.983	630.053	997.655	312.71	205.483	310.441	444.211	326.184	170.308	186.362	168.351	434.549	277.888	214.538	238.2	105.488	91.3	413.862	236.639	666.205	438.842	380.053	289.718	220.628	144.211	245	593.19	906.91	127.777	374.469	606.551	519.765	417.528	422.578
	317.586	229.544	255.381	195.127	147.878	177.273	134.161	152.08	214.063	174.679	274.554	205.43	93.1528	101.271	109.658	123.253	286.88	392.027	340.551	233.086	385.757	819.74	408.73	186.221	228.343	290.415	304.258	354.975	203.169	326.167	111.515	78.9067	389.727	168.472	558.775	798.919	431.348	241.974	250.26	668.153	232.743	682.933	298.086	180.842	115.947	537.931	354.159	792.574	483.902
	255.338	189.922	249.636	209.149	187.487	160.059	151.054	140.425	234.3	184.141	233.042	249.125	103.097	116.652	96.5079	107.598	276.783	410.22	292.662	189.23	379.632	512.847	410.29	180.113	209.667	337.904	388.242	283.823	188.895	250.155	93.1918	93.2561	508.628	167.588	487.125	666.375	408.045	270.616	197	611.184	180.893	475.379	638.961	190.807	80.4	790.597	560.207	772.446	701.397
	226.652	171.417	238.5	193.125	171.747	138.844	154.015	160.787	234.938	187.725	264.795	205.632	104.037	104.5	104.362	117.787	624.149	311.944	345.549	350.724	314.877	478.516	355.808	192.4	235.188	218.114	313.111	226.71	190.802	222.718	182.417	80.9091	247.627	325.795	497.849	377.297	423.623	240.5	269.092	842.987	308.886	416.373	703.483	165.743	354.686	439.262	482.422	449.386	482.551
	254.423	205.706	227.321	232.086	174.458	222.971	141.224	138.483	254.647	175.931	282.706	196.803	125.909	119.303	128.593	122.578	422.589	855.667	229.143	243.169	527.016	472.458	372.257	203.414	219.167	242.147	242.348	278.342	187.193	309.557	116.77	105.593	394.517	163.513	345.492	955.417	401.276	220.261	291.492	681.492	197.321	340	672.051	120.118	102.608	761.578	659.85	353.175	563.908
	215.426	216.37	222	195.933	145.133	196.413	129.224	127.5	209.775	274.437	225.918	213.627	114.039	100.244	77.3924	127.639	825.56	438.434	352.197	218.494	204.113	526.844	285.169	166.611	217.387	198.235	223.415	398.346	153.702	254.093	120.429	101.207	279.934	159.646	525.2	461.985	544.478	592.718	252.143	463.153	239.614	356.927	659.338	263.057	116.366	205.765	460.367	378.413	513.086
	256.657	205.155	212.035	184.267	160.065	175.477	108.719	143.491	201.513	186.323	197.614	147.362	92.4937	106.058	126.8	117.508	699.214	307.447	293.868	320.171	299.5	407.314	426.959	151.281	154.938	242.704	315.175	296.275	149.143	275.456	112.089	120.268	290.017	137.615	580.882	533.563	602.016	136.574	253.284	129.194	224.417	331.333	803.29	104.153	95.6615	384.145	500.015	495.621	543.273
	245.145	227.908	266.731	170.276	160.528	151.312	122.408	139.492	202.986	216.785	309.482	136.934	99.1818	103.705	119.032	119.103	466.863	1115.14	308.983	268.231	449.59	567.711	416.839	178.667	222.467	182.985	365.364	399.179	174.973	230.747	89.6154	203.288	311.7	128.482	459.364	660.526	646.94	223.838	95.2069	473.606	421.459	99.5152	637.803	189.663	113.833	479.919	553.605	340.03	1599.03
	228.186	239.887	258.607	202.23	149.746	180.125	98.0875	132.333	194.863	162.725	286.603	145.688	115.911	118.076	132.973	112.253	658.243	347.491	372.342	223.514	550.558	449.722	311.392	156.07	213.169	361.07	161.933	339.75	171.532	201.342	100.74	129.234	363.576	148.449	477.785	527.321	670.788	147.085	230.221	147.364	181.253	127.256	621.182	181.449	100.71	427.015	545.562	415.244	583.852
	203.262	223.059	231.855	159.448	134.339	205.246	203.929	108.776	245.949	162.296	212.438	173.181	103.5	115.231	110.582	116.545	699.25	402.829	385.55	281.439	432.872	334.92	218.305	162.879	194.786	301.432	299.608	378.162	140.519	126.031	115.968	170.167	384.859	89.1148	600.397	753.855	733.468	184.458	272.205	148.397	192.211	140.948	513.594	148.432	103.949	587.329	531	412.694	785.785
	276.089	244.086	185.209	187.973	160.787	205.637	154.742	206.053	216.859	196.552	268.298	195.182	110.304	113.611	108.068	109.292	360.672	521.426	359.82	283.772	317.082	671.408	411.789	197.196	214.938	243.639	285.28	320.162	249.644	203.145	138.256	203.641	388.986	224.197	311.763	748.938	509.119	223.356	274.633	157.676	267.688	116.13	860.147	127.728	133.219	288.575	450.289	460.71	487.317
	261.542	220.942	252.947	236.87	162.632	261.333	114.688	171.208	212.698	176.579	263.017	193.759	91.0735	126.224	101.421	110.527	532.514	472.484	345.803	243.373	590.796	358.5	397.393	161.576	197.159	267.806	289.284	321.737	289.645	231.757	123.985	110.215	428.085	211.417	663.467	620.114	397.347	190.97	130.128	497.653	79.9821	151.556	746.413	121	333.162	272.397	414.438	944.133	523.781
	291.272	215.4	291.422	227.539	148.569	218.123	96.5676	187.615	206.556	207.262	250.274	232.548	105.067	116.107	125.826	115.771	627.484	507.111	319.628	155.724	502.792	804.255	297.419	179.844	169.316	259.952	378.817	330.441	222.207	258.684	95.2286	144.886	220.942	175.946	534.583	821.179	346.936	211.24	126.143	143.182	80.4203	117.129	667.039	265	112.721	249.63	387.055	389.985	691.367
	211.057	235.395	246.855	214.704	152.013	159.419	96.6974	162.387	203.382	187.182	231.424	169.04	102.426	105.378	113.607	123.111	623.098	973.088	245.494	231.754	316.397	557.303	296.171	175.456	211.141	204.035	402.75	417.544	238.569	200.861	138.75	187.182	414.039	152.897	245.075	289.455	693.083	167.117	131	130.514	93.5	418.865	684.643	136.131	376.25	609.151	497.244	452.855	479.289
	292.879	211.5	262.942	257.547	149.585	161.102	151.581	197.244	296.615	178.872	252.203	243.105	113.96	110.051	110.104	124.846	778.133	219.485	187.143	256.125	334.25	437.151	398.153	220.645	264.361	305.577	326.222	294.083	210.704	251.962	107.283	107.8	342.342	140.25	617.257	698.403	518.849	147.256	115.203	156.534	84.5085	466.403	346.475	104.878	194.284	311.167	356.621	312.845	686.956
	257.684	218.548	297.231	210.861	165.709	164.462	151.595	185.493	200.9	171.563	212.441	171.846	138.333	117.113	122.841	115.605	557.127	399.419	346.167	254.544	425.829	673.732	323.877	182.831	191.675	252.583	294.431	315.657	170	110.231	125.433	157.25	169.841	163.526	621.616	577.065	496.344	359.848	247	141.548	161.768	381.07	673.519	210.654	84.8462	820.204	303.688	551.841	392.645
	229.059	204.538	233.154	221.385	136.23	196.452	105.211	174.1	231.958	160.5	179.957	234.911	103.932	111.507	129.333	115.725	664.831	441.299	413.423	249.731	456.362	512.214	332.983	225.542	201.328	257.135	415.015	319.431	190.557	363.803	144.534	128.595	360.623	283.485	501	643.662	558.125	266.314	105.986	350.974	86.2958	363.672	614.291	173.987	104.177	769.891	338.969	439.333	328.461
	262.259	228.139	217.23	221.268	154.809	161.983	124.742	176.061	222.579	176.418	242.386	206.364	110.487	112.882	102.625	107.778	567.936	901.692	254	219.343	228.703	406.556	268.064	186.545	250.53	297.861	326.174	345.885	176.316	222.891	121.5	236.671	534.423	117.228	406.221	721.726	668.138	203.829	130.256	452.014	89.6324	409.157	549.295	155.287	114.851	737.487	304.382	644.651	464.37
	247.261	250.321	247.373	216.818	159.421	156.646	127.987	165.443	221.372	177.31	267.015	153.833	104.314	120.592	146.03	109.863	896.757	408.464	410.731	142.897	374.033	401.985	382.384	245.091	237.415	233.563	260.783	229.646	550.208	214.105	127.017	204.351	245.657	345	552.134	687.19	588.411	308.443	242.805	341.293	204.642	368.13	739.177	120.512	392.436	622.833	321.203	396.947	590.165
	189.949	240.224	225.803	207.276	163.672	161.692	138.623	155.684	210.177	171.244	214.051	199.514	75.8714	101.697	124.302	114.062	744.563	485.25	347.196	236.155	364.351	486.027	293.438	229.616	171.076	219.283	262.776	208.516	209.652	163.772	103.905	154.753	234.442	151.447	470.1	844.982	583.912	443.797	314.25	268.134	123	425.162	676.987	169.374	121.049	300	549.364	404.128	598.857
	280.81	248.921	246.738	217.59	167.368	199.941	129.26	158.938	239.133	173.757	264.828	154.72	83.9125	107.826	98.3857	125.041	662.833	433.744	379.853	220.879	615.946	420.875	316.769	177.164	250.578	282.416	350.506	246.1	226.792	215.262	106.855	181.507	295.268	127.393	408.568	386.393	371.946	251.808	273.571	238.618	201.247	361.014	184.417	125.582	113.773	307.481	425.972	401.263	302.931
	235.959	234.328	244.974	203.868	197.487	176.302	127.88	154.814	224.775	187.638	278.273	139.111	86.8235	105.508	122.296	122.831	671.129	524.304	312.079	268.016	367.763	596.367	221.296	183.203	230.369	237.111	401.416	378.709	275.328	278.141	109.069	97.7465	256.961	270.324	295.875	676.956	913.259	343.702	426.754	296.672	85.7586	131.215	775.297	112.097	130.55	753.693	402.26	399.184	488.902
	211.453	215.964	230.848	219.207	161.348	171.859	115.052	134.494	250.292	176.266	205.419	192.353	93.4028	113.644	98.493	120.6	688.813	443.541	306.304	331.018	537.612	494.607	312.099	218.355	175.507	177.172	359.154	232.986	357.85	123.615	106.236	112.938	266.27	75.2279	623.561	1105.43	508.716	229.186	126.94	158.338	167.125	402.257	680.162	126.863	110.603	719.343	253.984	508.571	770.987
	228.107	233.254	195.139	194.753	171.688	205.849	122.974	175.658	203.705	155.902	300.898	187.793	91.4746	111.594	107.857	133.321	429.544	410.783	350.782	252.945	525.721	506.632	401.373	235.167	189.672	138.345	282.893	297.803	226.826	122.26	103.527	88.9848	215.696	253.675	488.822	907.974	468.158	209.283	280.319	176.105	171.954	550.177	666.701	122.378	120.093	211.459	436.4	794.286	614.103
	270.519	232.525	270.838	194.346	161.641	155.694	119.605	146.737	224.067	196.134	298.462	170.192	97.6154	112.184	122.899	129.597	702.026	495.705	268.676	302.486	350.843	534.522	286.946	204.369	192.517	219.188	417.153	282.028	217.439	123.225	113	87.7179	189.915	181.347	672.611	493.132	662.264	333	304.855	142.864	78.0685	534.333	626.475	133.079	210.87	293.438	508.639	495.608	368.013
	252.347	249.458	216.672	259.729	146.795	157.621	121.14	180.329	209.632	151.681	251.169	188.508	101.6	132.241	125.221	117.573	433.333	556.933	365.405	208.974	360.031	510.756	163.686	193.192	206.617	306.031	304.079	405.486	208.708	275.484	100.066	99.8625	416.597	149.603	638.985	372.268	310.433	226.356	244.712	136.608	222.974	334.269	552.465	134.56	267.86	595.508	497.478	1400.57	713.068
	193.106	241.268	171.275	238.208	153.686	168.712	127.545	143.679	215.692	209.563	176.918	222.678	113.433	113.471	102.149	129.829	235.795	723.394	351.076	227.71	355.458	307.426	365.55	268.338	174.397	289.014	312.614	263.304	166.265	244.013	99.1333	115.258	150.375	229.677	747.93	368.491	443.464	182.746	247.132	112.5	94.1867	487.667	686.32	131.458	420.776	435.569	421.846	586.316	412.304
	250.426	230.62	236.838	255.625	149.583	177.176	94.8667	146.708	258.311	185.462	170.324	164.175	107.725	113.161	120.344	136.227	432.342	580.026	284.733	230.304	399.745	437.917	315.803	209.644	198.882	209.087	301.737	444.438	196.119	374.222	115.853	102.782	293.333	204.594	312.26	361.533	611.8	210.932	128.818	143.575	184.19	413.519	737.125	187.96	142.667	538.3	435.692	483.263	653.904
	195.612	168.012	242.288	251.392	151.413	133.788	95.3594	144.297	206.878	138.685	299.974	223.552	126.632	123.717	86	114.727	305.123	209.701	284.095	274.909	322.411	318.467	316.727	222.045	221.224	187.074	300.051	304.092	200.298	239.244	107.125	164.042	375.542	252.157	628.577	402.458	678.539	406.019	237.565	112.411	92.5333	285.667	835.057	138.83	303.593	58.4154	460.018	653.218	451.243
	280.108	190.792	309.47	233.098	139.839	193.872	114.475	153.659	241.934	160.792	258.232	197.891	98.8507	102.043	104.69	110.677	612.726	177.582	269.375	246.534	286.675	361.73	314.87	172.923	268.243	313.631	246.293	208.355	241.558	130.241	220.785	100.662	236.079	167.143	369.818	476.838	453.692	225.539	261.764	151.85	208.615	144.347	657.145	139.635	93.8939	74.3231	408.208	378.5	469.662
	233.153	248.817	204.355	237.253	144.577	152.689	129.582	133.482	232.525	164.559	197.928	138.448	105	107.917	110.018	121.372	601.537	159.217	349.77	243.972	180.381	823.043	398.813	186.048	154.931	181.293	295.816	392.667	202.819	130.667	116.93	87.5385	374.256	312	510.25	333.708	569.425	339.358	135.436	201.831	151.597	363.017	589.438	224.319	115.733	106	284.449	367.423	360.986
	233.533	209.233	220.877	213.855	150.375	197.041	140.932	136.926	211.687	238.922	196	163.094	100	126.597	105.138	136.529	635.768	146.017	259.986	200.967	461.23	342.5	391.962	246.288	231.531	324.23	272.532	364.566	191.607	200.083	95.9032	124.035	378.482	94.2375	512.709	318.411	260.84	358.474	125.257	127.262	84.5588	388.479	608.089	122.679	103.468	98.6316	313.156	417.338	393.705
	258.643	214.61	227.646	220.455	141.482	155.914	161.444	127.538	252.519	276.329	233.803	195.732	88.2985	94.3194	107.363	106.221	693.987	135.081	401.743	268.478	230.699	543.544	380.595	215.882	208.467	320.962	366.937	330.486	428.338	314.4	104.821	104.882	404.915	90.8784	496.983	415.821	263.346	347.803	115.848	166.862	124.037	503.377	699.901	122.614	102.471	82.4359	298.818	710.513	402.37
	224.481	232.703	325.849	233.068	174.041	158.087	127.08	133.354	254.118	223.067	235.056	227.078	112.567	126.686	112.73	114.795	568.682	165.15	196.128	231.4	194.677	440.367	212.162	233.337	224.613	294.108	316.492	277.903	294.791	259.947	127.724	158.381	281.708	200.887	445.618	670.579	303.46	366.111	128.13	131.881	139.282	319.559	553	201.06	121.515	99.9855	430.486	1316.22	344.369
	213.565	221.449	238	276.339	162.842	165.738	127.9	151.328	173	161	192.493	180.05	102.957	102.509	102.633	127.125	743.662	141.391	327.067	179.333	166.936	288.521	355.57	219.078	204.233	260.453	336.403	246.338	119.213	242.85	169.603	143.96	289.985	158.148	605.279	419.8	326.987	254.887	106.542	136.684	234.123	122.775	716.481	95.1099	124.525	101.188	466.423	776.494	431.186
	265.043	227.763	207.016	227.768	155.183	172.325	142.393	127.053	266.085	177.867	180.026	174.744	128.177	98.4928	140.275	120.034	655.475	168.141	382.696	321.569	277.671	618.018	199.246	200.803	208.47	231.076	331.97	449.778	240.184	230.113	98.7721	121.697	361.453	144.776	486.219	525.487	342.407	296.915	99.0909	189.932	216.218	95.1316	1057.69	121.961	115.513	88.9429	375.855	579.045	605.538
	206.138	224.539	167.529	203.559	161.311	217.975	155	121.768	251.917	246.716	209.857	212.342	101.292	121.779	86.125	124.936	516.456	174.879	364.647	325.606	599.754	665.373	304.121	196.143	179.452	221.528	190.625	280.656	248.192	350.893	106.088	164.051	296.671	220.405	513.411	525.394	304.662	290.944	115.096	168.708	225.214	115.762	279.719	109.087	117.492	101.541	429.768	349.358	307.304
	226.134	203.233	253.948	206.133	138.493	163.178	130.269	106.346	213.368	161.852	237.098	201.377	94.5763	93.3538	98.9459	113.86	730.203	179.128	312.329	239.582	445.5	357.925	360.684	219.68	201.721	192.25	252.5	348.014	224.392	293.135	108.016	140.65	481.661	175.935	341.288	741.292	454.377	278.472	118.797	550.613	91.6582	112.203	601.5	108.667	129.516	151.091	284.018	686.099	478.964
	293.3	233.9	202.069	202.032	140.596	207.519	175.574	135.886	232.507	183.631	206.655	215.188	122.956	97.8676	82.2344	107.5	655.621	171.736	374.595	254.389	519.691	446.795	398.556	179.359	203.928	184.324	259.429	208.306	206.369	290.703	96.7681	153.9	197.418	231.271	677.835	774.513	293.483	353.121	141.082	178.107	185.072	108.365	443.653	126.574	117.238	78.0127	367.438	847.726	566.636
	299.362	215.853	253.045	238.639	137.608	167.966	133.313	121.917	258.295	234.72	262.074	235.282	102.566	108.317	97.9825	107.679	545.5	141.825	279.833	235.911	605.973	622.951	522.433	204.586	250.486	174.026	329.638	328.712	173.031	201.348	91.45	115.932	258.394	201	661.861	642.367	266.627	359.521	249.016	149.448	82.2	107.923	490.667	112.182	114.07	85.2537	313.914	531.429	402.311
	231.676	278.859	234.211	261.887	105.968	167.653	101.08	116.725	217.526	230	240.182	215.305	135.738	118.268	72.8667	116.839	745.197	155.097	321.794	358.837	491.214	324.029	331.197	178	227.143	221.027	332.757	354.357	122.638	285.603	140.325	100.712	316.986	100.931	536.061	366.2	441.652	247.933	460.985	100.89	88.7432	108.078	1084.4	151.109	142.836	95.2179	287.571	514.265	286.795
	239.355	227.983	288.55	223.27	154.452	215.618	142.7	140.455	219.153	280.325	215.706	157.133	109.464	115.61	114.855	115.818	748.288	158	249.658	218.827	641.184	252.266	292.821	197.156	188.75	159.174	324.889	303.185	166.411	264.269	119.182	116.812	196	210.733	414.493	711.143	452.328	233.536	310.179	122.806	104	395.214	596.406	99.3478	128.076	163.738	474.185	639.96	514.377
	242.05	263.48	245.684	249.93	172.313	185.222	142.437	136.671	213.392	172.707	270.387	193.295	92.0694	94.7206	131.063	113.526	529.569	123.453	255.269	277.684	496.883	283.678	352.23	195.494	281.209	180.043	320.089	245.586	133.524	338.526	125.189	160.449	299.765	241.059	678.35	367.231	344.8	440.679	289.984	147.613	178.2	287.901	589.541	127.16	111.492	94.1695	412.456	877.238	638.544
	230.149	230.862	199.35	212.84	205.783	189.987	172.942	154.123	237.092	233.507	239	201.385	91.025	116	100.036	134.676	784.224	152.172	278.982	234.15	418.197	313.286	316.574	220.593	217.473	175.586	392.462	394.724	162.77	235.329	115.114	172.55	324.029	304.872	785.818	339	277.526	208.75	420.735	137.29	102.145	121.162	661.425	116.513	107.162	73.2143	487.27	960.68	366.658
	267.275	163.986	242.873	270.862	152.831	210.5	92.0128	147.592	257.534	248.47	227.185	159.643	95.9452	103.633	106.394	131.267	696.309	161.797	226.288	184	418.973	287	310.08	186.538	187.584	156.451	524.932	299.711	110.167	290.256	103.431	100.795	193.788	194.09	870.045	405.449	425.866	235.228	269.42	118.583	196.125	314.697	534.253	88.4595	131.59	70.6212	494.339	413.466	418.966
	237.862	196.207	321.724	228.183	159.738	158.346	155.423	139.06	241.5	191.458	226.579	195.153	100.5	114.968	117.351	100.912	582.539	146.851	324.789	303.597	219.7	301.15	368.441	181.704	256.724	528.017	311.7	340.7	126	338.342	95.0649	180.726	396.516	224.227	630.565	426.283	336.641	287.271	217.288	162.013	189.413	392.076	658.855	127.396	110.368	62.3151	399.118	919.392	322.766
	277.135	279.704	235.357	233.597	157.129	183.507	106.231	139.076	262.529	285.246	197.081	178.406	109.662	103.861	88.5342	123.224	660.667	143.11	286.594	266.292	324.661	238.153	415.312	184.625	310.855	429.829	365.55	313.569	134.132	405.559	117.489	148.565	417.044	174.288	536.352	367.532	332.684	351.915	356.513	115.828	146.061	132.182	554.471	118.96	126.693	88.8875	364.639	448.026	376.25
	188.806	227.519	193.017	212.775	175.507	184.766	177.726	112.186	225.894	177.736	194.603	202.657	104.395	129.053	121.553	122.569	685.1	144.178	186.284	197.239	357.844	235.426	361.75	221.085	170.125	728.526	292.886	335.069	124.486	275.754	114.246	152.975	372.492	203.56	619.653	423.616	344.028	305.263	245.933	854.803	204.782	421.677	773.11	126.01	118.605	71.2059	381.673	569.987	623.446
	217.425	220.842	213.152	193.276	209.462	196.241	197.448	142.472	247.343	179.577	220.822	203.705	96.3194	98.7015	84.5676	102.051	381.047	138.256	333.887	277.587	340.844	267.027	299.688	217.945	216.263	451.957	244.153	370.645	156.431	231.726	109.787	143.812	488.65	97.026	490.018	1017.54	335.772	299.265	628.57	137.325	184.205	119.429	302.652	145.204	113.107	90.5556	472.153	1176.55	553.603
	238.174	240.692	180.32	223.305	155.697	130.653	96.6515	147.786	290.535	156.333	213.569	207.565	112.562	109.213	109.013	98.9178	537.125	186.615	528.052	219.986	215	269.457	261.731	218.246	247.184	663.651	408.377	340.854	142.214	106.741	95.1034	100.382	500.448	404.462	303.25	982.214	303.873	184.512	327.786	191.091	152.86	413.158	999.06	168.6	134.697	64.9873	317.948	1110.46	639.925
	232.972	188	254.337	229.463	164	108.073	152.204	148.153	260.789	178.26	281.164	219.759	102.95	110.905	113.182	127.266	671.2	130.536	382.156	215.91	281.959	246.779	322.378	171.244	287.127	709.641	393.138	430.372	129.824	265.403	109.795	95.1579	141.712	177.767	283.115	400.837	303.481	532.26	87.5753	163.404	146.382	295.423	670.5	131.699	122.623	77.3438	434.545	390.419	540.893
	216.829	241.55	166.627	207.108	177.312	140.272	212.364	136.947	253.738	183.787	286.712	161.32	91.7564	110.247	106.833	115.913	596.825	127.423	448.921	223.792	194.729	183.143	364.717	176.017	210.014	864.586	370.722	420.068	140.317	210.35	94.0122	258.571	383.3	91.7429	524.267	531.557	401.676	306.145	124.59	120.736	91.4789	129.442	492.725	136.593	111	86.1053	388.972	428.237	360.844
	251.545	145.068	242.479	202.453	159.689	158.962	146.594	150.431	230.304	185.758	244.206	206.694	115.52	109.474	121.091	115.419	710.807	175.315	215.539	195.931	510.779	275.959	223.243	150.328	179.227	931.905	394.068	317.863	189.945	249.519	85.2759	170.659	357.482	145.079	638.547	601.219	370.348	510.662	104.921	556.466	172.701	248.075	551.164	181.22	125.014	75.3974	384.671	565.9	612.958
	230.311	236.768	280.841	229.276	155.828	180.731	135.452	121.975	244.707	179.532	228.87	166.397	121.95	112.632	108.338	119.896	865.814	155.781	396.75	122.729	353.74	318.411	279.658	246.667	255.206	918.216	265.365	273.347	146.863	279.712	125.672	148.93	214.647	139.958	459.151	774.492	283.689	587.35	137.57	162.742	160.105	100.101	317.899	115.976	116.829	102.162	394.222	1160.43	604.147
	258.279	212.507	231.806	251.521	178.984	127.2	145.045	145.847	230.078	272.068	222.462	198.114	135.544	111	93.9231	111.491	726	163.974	314.231	221.182	420.582	241.966	268.816	223.675	180.618	528.362	393.5	715.026	309.143	281.147	123.347	73.8769	410.071	137.569	312.636	416.8	375.956	266.833	155.636	135.328	161.015	117.184	470.767	111.43	122.1	64.2	417.507	1260.94	545.636
	190.196	197.209	268.431	235.924	140.394	118.338	109.296	137.516	243.829	268.722	218.592	224.065	165.038	131.358	129.438	135.59	662.463	172.747	176.419	226.217	425.865	293.639	315.333	188.23	232.947	515.761	297.625	301.833	155.27	262	103.951	188.416	296.956	91.1746	373.429	516.397	333.766	502.675	144.425	785.269	195.623	99.2405	776.221	228.783	111.609	78.7846	345.527	1170.58	847.576
	207.75	213.299	220.732	206.256	155.562	132.899	158.041	136.766	194.507	259.461	268.527	219.587	120.417	108.588	99.1846	106.785	933.864	172.377	370.507	239.115	530.671	214.982	356.282	199.926	218.627	296.321	366.024	359.453	169.439	331.288	100.564	133.492	233.64	196.649	897.364	1318.1	311.928	572.287	673.77	154.987	151.329	112.868	560.141	176.079	89.3718	69.2941	577.033	1218.4	391.633
	163.677	253.849	245.177	238.208	179.101	190	138.162	161.486	245.012	210.478	278.769	243.986	97.9091	100.59	103.569	112.31	853.303	178.649	339.183	250.899	436.303	214.492	250.558	183.143	253.7	651.257	329.45	323.136	182.493	219.053	101.448	151.873	374.284	112.671	662.918	386.405	347.066	372.169	412.708	137.744	136.949	117.899	483.48	130.99	124.585	96.359	470.355	499.244	411.132
	237.327	237.966	243.068	265.119	158.542	180.928	90.4026	135.775	204.712	170.721	186.9	178.027	96.9091	146.453	86.6056	127.186	219.672	155.725	317.492	221.229	486.254	280.833	252.491	194.962	207.257	858.886	315.5	311.662	163.679	205.768	86.9091	120.909	337.19	118.58	647.623	370	314.554	255.962	88.4625	194.357	154.628	377.987	510.615	138.98	121.806	77.5778	477.4	786.013	358.696
	203.288	162.052	217.536	264.696	169.603	135.892	133.844	117.442	212.846	167.87	276.25	188.375	116.159	114.141	112.9	126.078	337.155	117.672	317.646	465.844	308.051	273.931	319.373	203.622	253.74	785.345	276.658	337.136	287.583	258.131	102.63	130.635	332.07	138.592	406.878	479.73	351.449	223.276	106.932	151.281	168.325	431.947	711.938	105.587	116.877	74.0517	465.406	860.818	277.717
	241.676	232.587	208.802	204.872	165.638	173.705	218.347	145.962	220.152	289.101	260.155	198.846	103.667	123.773	118.817	122.763	216.014	148.547	300.885	253.423	320.432	225.383	265.127	198.361	305.518	285.606	356.657	386.136	201.922	248.438	95.4444	182.491	339.051	144.29	386.156	389.507	303.679	485.662	182.463	132.892	154.857	148.173	626.541	173.587	104.768	96	339.627	820.247	494.649
	165.778	244.878	242.55	235.456	172.877	173.881	137.054	207.908	237.063	262.475	272.899	191.026	125.316	110.912	100.776	113.853	311.214	170.866	377.013	321.91	235.759	253.662	307.138	186.608	152.789	513.678	363.278	369.125	172.354	155.859	75.2321	148.088	279.244	152.23	323.868	626.161	326.467	411.242	147.877	136.679	140.3	298.426	528.631	174.649	124.493	62.8769	343.44	712.464	397.536
	173.153	268.302	175.577	222.574	170.236	109.925	136.176	160.657	208.724	228.744	321.169	176.877	99.9221	90.2877	122.108	127.304	204.073	141.262	239.754	241.679	318.7	199.169	293.914	179.014	287.888	808.69	372.268	538.883	171.786	268.361	135.349	121.767	541.657	231.065	316.707	740.239	296.368	450.831	146.821	169.667	201.846	345.444	420.618	228.25	134.811	85.3766	395.114	676.785	348.413
	198.577	224.018	248.827	226.258	140.833	152.029	98	112.775	250.409	219.043	236.948	201.392	111.935	110.305	80.3182	122.221	291.241	170.549	307.301	319.333	672.671	300.987	372.59	221.692	318.853	658.418	209.966	298.056	135.158	156.742	130.351	169.058	486.747	188.95	706.175	548.157	315.224	477.456	160.154	113.734	240.732	222.985	501.635	111.512	105.864	75.8696	351.62	1116.07	405
	178.621	255.492	271.195	226.317	188.282	161.208	91.1406	130.07	215.039	258.603	219.164	228.3	85.8649	100.797	79.2	117.063	299.013	145.231	268.103	300.907	189.015	270.038	341.205	204.083	206.13	1018.75	364.346	352.227	171.114	263.099	142.181	169.508	169.4	79.9655	454.103	506.229	462.684	356.883	209.9	175.892	153.167	295.466	635.517	126.966	109.414	89.924	368.418	521	329.57
	189.778	248.286	290.905	214.203	171.222	158.274	161.373	138.55	250.089	276.25	248.245	202.05	95.625	120.804	89.3784	149.509	371.033	173.092	271.211	278.623	313.156	219.663	398.859	206.535	247.816	841.13	343.639	293.211	177.053	157.176	96.125	122.671	457.967	153.86	429.765	661.545	342.974	412.962	259.62	227.882	174.552	168.508	473.493	205.206	107.78	106.659	416.233	1283.16	414.969
	245.821	255.423	270.147	217.785	158.797	173.722	196.69	178.76	281.971	251.592	189.232	201.672	78.2414	105.776	121.855	123.987	351.653	156.597	317.329	241.672	202.87	277.029	305.039	208.75	214.026	1012.86	395.115	377.73	155.26	339.474	111.19	104.276	488.909	248.667	519.311	586.333	366.208	276.026	200.988	614.605	199.063	272.31	722.054	173.333	128.614	100.232	362.684	794.5	301.411
	186.554	205.065	204.456	195.378	194.88	157.233	89.8	116.812	223.767	223.176	290.037	148.431	78.2817	102.127	105.81	129.471	312.571	157.603	195.342	223.129	298.384	343.731	352.324	200.171	252.738	349.013	238.05	374.786	423.261	326.696	140.408	184.054	233.744	170.135	585.914	530.232	314.167	508.324	171.87	151.797	182.758	390.034	507.214	241.066	123.038	100.079	281.438	409.622	815.048
	239.857	204.867	273.085	242.078	154.545	154.299	104.817	200.433	239	219.797	220.66	208.453	84.1558	96.9487	107.014	101.203	346.62	144.068	216.325	256.107	264.938	566.397	348.897	205.533	195.288	395.759	350.825	377.844	147.377	266.016	91.4937	176.662	520.078	116.779	408.792	768.182	265.8	439.241	197.075	206.571	274.597	166.239	325.564	121.297	119.71	101.356	299.586	590.351	653.852
	225.938	210.763	203.167	204.579	146.421	184.704	149.524	192	266.339	251.208	251.846	246.526	86	97.9861	104.649	99.7436	399.081	171.424	224.556	286.288	189.054	329.75	276.475	214.951	192.206	344.515	324.553	406.986	179.954	367.133	157.295	117.717	411.033	158.969	618.018	808.987	312.526	513.641	142.169	188.676	254.561	166.926	817.028	103.667	112.462	77.2703	247.938	479.469	469.017
	223.72	223.986	217.5	216.475	186.485	160	106.397	180.119	270.888	247.098	193	168.159	92.1867	106.803	110.905	124.936	762.693	163.974	266.26	270.931	248.914	360.552	240.551	194.263	246.507	654.594	390.096	422.635	208.485	227.7	111.769	130.308	270.563	135.203	601.207	523.269	282.397	525.351	157.873	166.773	182.744	104.844	523.557	134.768	120.5	81.8933	287.286	486.928	666.615
	221.194	226.101	210.613	247.342	186.684	197.716	163.783	166.276	219.508	233.333	202.961	148.074	135.971	90.2222	81.55	125.026	315.42	154.908	298.446	260.712	189.732	359.25	385.051	168.662	270.579	401.586	391.268	369.197	149.488	159.877	105.623	126.257	93.1316	91.9714	207.747	766.459	353.441	520.282	154.93	181.569	171.615	388.455	535.088	133.469	125.96	68.431	345.652	1004.6	540.03
	273.119	204.067	223.612	269.568	145.264	147.464	83.3692	156.492	219.56	268.597	222.2	250.639	81.1429	91.0667	98.8841	105.508	376.47	120.263	355.507	215.149	524.611	343.694	260.947	220.5	237.03	433.667	321.288	403.188	156.855	318.027	98.2308	188.329	435.87	111.111	667.949	675.924	583.464	328.403	208.48	182.162	153.918	109.722	563.403	124.738	114.076	71.7414	330.949	337.645	747.246
	232.274	224.455	268.067	238.932	147.106	143.393	241.462	130.538	253.425	223.431	280.264	159.684	91.0435	109.37	130.747	117.207	408.53	165.597	277.556	254.596	228.049	343.806	249.483	178.608	210.109	399.917	398.893	349.06	351.191	320.443	164.357	170.576	305.257	118.103	307.48	552.057	308.536	343.534	168.253	195.25	162.293	121.167	1183.69	183.926	92.1207	321.783	303.063	474.885	398.063
	269.931	190.391	274.534	248.892	162.145	168.585	80.9821	196.513	229.221	282.117	273.417	212.457	77.322	103.338	121.042	145.932	747.781	169.219	310.232	257.254	379.354	521.435	236.746	193.641	301.649	699.3	306.15	366.925	163.696	135.596	107.258	176.073	197.254	148.119	669.987	658.333	451.679	476.9	286.933	785.293	157.822	275.147	607.2	116.178	85.2167	482.568	251.242	1103.94	705.247
	272.414	279.5	209.984	202.662	185.132	168.757	101.949	139.93	235.727	212.547	223.321	220.068	102.46	99.3824	108.603	138.367	739.816	120.125	292.487	294.032	491.654	290.175	375.293	186.729	290.378	850.78	303.473	278.431	138.987	381.405	197.32	114.841	109.182	140.82	529.603	672.649	568.972	519.85	238.317	165.137	172.675	148.934	421.147	116.975	140.625	811.259	269.554	457.81	671.26
	255.61	252.759	232.141	203.212	169.386	118.408	128.69	154.682	219.902	244.839	260.763	177.097	89.0156	112.469	130.424	140.984	828.214	168.203	309.867	207.74	744.846	450.576	249.164	201.333	277.451	634.429	298.938	459.781	126.74	268.597	85.0909	141.525	163.769	178.94	218.024	611.027	316.525	412.098	188.563	116.96	155.862	306.688	543.573	225.549	151.237	442.237	300.731	346.792	548.304
	234.185	247.102	240.423	210	147.129	169.643	100.064	113.966	256	222.615	165.097	154.458	112.203	102.427	163.872	108.016	505.903	134.051	157.452	238.343	605.475	306.181	340.851	175.19	200.75	651.459	247.342	359.174	163.235	140.658	141.015	151.701	348.652	215	496.523	444.1	329.246	401.179	254.914	143.471	76.5946	413.259	309.391	118.304	127.929	78.7458	313.657	388.308	584.329
	250.281	230.11	306.544	268.324	167.716	156.542	142	114.4	257.235	233.138	266.656	222.319	95.4058	101.821	119.53	125.477	425.29	141.75	305.255	289.987	583.544	302.547	318.352	170.103	235.225	655.792	375.789	422.769	152.825	118.446	113.296	183.875	129.614	105.708	435.219	569.347	303.873	432.143	257.739	169.869	93.6418	367.391	539.068	164.67	126.031	82.0811	319.683	273.603	412.086
	173.929	270.339	210.867	242.056	165.309	154.203	146.027	180.662	232.4	248.102	218.192	269.938	101.292	100.118	129.017	110.589	879.371	106.179	261.964	263.286	452.964	252.329	360.557	234.27	246.206	571.227	290.583	352.432	167.107	236.244	156.269	134.861	377.032	166.558	425.648	551.797	274.047	537.319	313.494	176.209	100.69	146.028	403.604	102.712	156.017	95.7297	311.737	1268.16	412.424
	217.806	226.017	266.944	218.538	176.384	183.161	128.5	170.169	211.458	230.532	230.808	217.414	89.5303	105.408	130.671	112.589	603.377	187.727	166.093	309.014	379.175	283.569	321.769	202.949	204.935	275.688	463.743	292.526	196.864	223.986	129.608	158.887	496.264	168.395	458	838.672	359.566	474.792	208.125	130.26	79.2836	201.971	544.433	104.835	117.718	94.5536	338.961	1408.62	418.43
	239.27	196.342	208.531	234.388	171.75	95.082	147.316	108.426	207.534	235.897	334.541	212.446	99.4154	118.215	96.8769	99.7949	360.612	164.259	158.2	180.013	382.281	437.158	415.678	194.197	233.582	737.733	332.306	393.559	232.526	266.788	72.6812	209.418	559.406	86.1017	501.409	479	265.75	347.267	197.324	135.829	85.1268	209.132	315.544	120.873	124.806	83.4348	320.862	947.078	447.638
	224.012	257.397	227.053	254.815	159	113.103	136.054	131.971	215.423	240.984	265.695	224.461	103.069	89.3064	125.881	111.765	443.627	127.833	193.636	252.743	811.703	342.914	455.086	186.054	271.783	947.868	341.74	367.974	212.186	230.853	108.386	214.324	360.129	133.405	395.838	565.782	303.517	320.292	176.603	396.934	96.5063	195.791	311.279	93.4946	90.519	65.0526	268.519	232.246	326.654
	194.958	193.541	263.815	224.587	170.538	106.45	134.086	91.8333	258.096	213.689	208.62	212.623	84.1343	98.557	124.03	141.517	875.6	147.612	300.604	359.077	291.134	411.65	213.319	229.738	265.615	734.443	336.43	284.039	198.485	212.357	127.542	165.486	619.435	72.3462	484.806	564.167	440.822	830.921	165.73	125.387	254.091	204.462	258.333	118.579	103.904	65.9667	357.44	1433.6	552.638
	224.78	157.224	219.328	241.552	179.183	168.372	144.8	131.079	201.708	204.656	268.29	217.7	106.645	92.1268	101.658	115.746	868.231	160.286	253.41	257.246	379.795	414.286	238.377	153	292.059	311.382	299.362	247.104	206.179	336.045	137.448	155.485	322.492	87.3333	320.609	477.394	506.446	395.963	200.827	118.059	158.071	212.121	284.359	163.56	100.232	86.6094	301.018	1144.92	575.397
	241.243	251.662	216.309	238.525	193.9	139.134	126.769	128.825	203.338	231.216	238	239.529	111.185	90.9565	121.264	118.385	689.893	160.519	202.1	208.115	237.918	350.808	182.233	183.053	195.167	754.394	274.788	377.145	208.731	301.064	139.333	186.793	460.234	97.6721	495.914	722.711	434.154	855.551	159.912	158.115	357.357	255.929	280.966	123.392	96.4103	97.125	1190.35	519.786	626.355
	189.611	248.014	197.208	245.986	179.261	129.637	131.173	146.791	250.171	251.95	193.392	192.217	107.299	108.733	135.5	120.429	794.967	182.067	313.707	249.41	290.384	376.119	427.383	206.211	276.466	357.149	216.689	341.295	199.622	294.648	150.74	105.611	433.429	179.532	340.131	573.831	368.451	424.97	223.393	164.488	243.493	108.535	286.514	204.457	177.54	67.0152	1032.46	1057.75	552.806
	246.203	187.948	250.657	233.649	149.294	146.247	160.771	128.893	275.154	217.877	223.655	195.103	100.247	96.338	140.77	117.845	745.554	180.656	205.953	205.708	296.125	243.295	223.412	182.328	189	636.179	355.538	389.708	159.395	282.403	163.686	241.238	523.727	202.397	669.723	533.179	342.203	418.196	153.125	156.188	283.262	107.25	244.842	113.23	111.971	77.0714	1232.11	944.108	723.013
	239.075	213.393	197.526	222.368	165.65	128.228	123.27	93.8101	223.451	238.959	246.702	215.333	70.4643	98.3968	111.746	123.455	455.088	142.075	255.4	306.311	481.216	288.064	280.866	174.985	188.403	637.557	400.974	334.73	193.355	130.65	176.105	207.409	652.091	123.985	490.656	446.56	387.663	537.544	189	174.172	150.216	114.578	227.553	132.02	107.985	76.4384	281.177	1243.42	322.443
	236.095	196.178	207.688	223.71	165.446	157.645	146.192	108.747	240.606	226.133	229.309	236	93.8125	109.394	114.741	121.276	792.69	130.757	259.95	262.808	266.096	519.774	333.847	185.429	226.784	452.123	257.132	356.908	176.115	152.467	149.769	132	574.917	77.7971	471.517	551.872	266.871	484.689	164.5	508.486	338.414	108.766	298.719	118.127	155.27	56.7119	1406.77	1275.24	376
	188.109	270.723	223.38	213.782	156.357	138.377	92.6795	128.945	247.164	221.04	202.514	215.097	114.051	108.458	107.612	127.7	1228.01	127.608	213.754	253.743	442.689	387.154	371.145	185.28	242.493	587.719	266.952	296.186	106.609	156.545	156.042	145.181	563.183	141.141	616	580.413	320.7	510.342	250.539	755.2	431.952	102.351	502.169	184.167	107.671	81.641	1213.61	771.975	394.77
	335.259	233.661	195.139	208.972	160.817	128.8	132.397	108.024	229.911	183.773	253.554	289.36	96.7797	90.1667	120.045	123.646	500.894	152.148	266.375	258.766	147.732	279.083	228.346	148.914	186.114	536.014	408.165	320.37	184.039	210.344	119.121	130.915	713.513	200.322	277.215	345.868	391.26	457.397	188.987	575.368	74.5	122.137	277.582	99.9753	114.934	83.7586	944.289	1243.94	737.718
	257.43	221.852	259.915	223.291	155.705	119.179	134.013	110.731	242.474	213.839	216.25	259.833	98.7568	107.304	107.217	116.315	762.848	138.648	302.182	190.342	291.161	409.652	146.066	179.658	220.718	826.093	295.435	318.566	133.067	143.351	137.066	127.551	157.75	136.724	555.939	564.029	343.478	429.62	319.554	1086.06	281.693	105.614	866.244	154.536	122.652	102.905	1452.8	1321.9	346.516
	244.304	161.25	232.831	221.814	164.294	123.474	133.554	172.571	220.417	210.525	216.143	180.354	99.5254	108.294	112.722	121.133	696.176	103.528	236.319	198.818	396.891	238.048	221.803	178.446	278.889	915.986	440.444	428.767	169.736	202.868	139.776	158.797	453.243	145.71	409.833	715.039	421.627	326.171	165.105	655.026	332.575	230.154	586.985	133.271	121.628	106.632	267.076	1531.11	332.419
	222.582	249.551	272.692	254.986	171.5	111.808	88.4138	118.914	275.125	243.821	196.857	254.158	110.603	106.574	110.393	124.033	455.158	159.286	219.175	226.983	313.449	325.688	278.051	185.086	258.357	308.067	157.385	281.414	202.701	254.894	144.325	110.314	545.672	151.921	611.2	630.303	364.366	337.125	207.038	459.486	257.6	101.016	876.329	104.376	109.13	76.1695	1184.74	1126.73	381
	263.072	218.186	251.818	215.913	154.929	97.3291	130.938	146.522	285.808	206.64	211.141	193.881	94.9028	101.026	105.086	133.254	1123.26	133.86	204.391	170.914	348.095	227.095	249.147	169.737	243.792	406.645	126.039	389.853	172.507	215.101	136.848	156.132	433.739	166.086	315.958	678.328	353.125	431.486	359.929	811.368	364.803	229.818	811.768	97.5116	135.288	77.076	1292.69	914.957	370.141
	310.131	202.233	247.843	208.91	180.82	95.2368	123.959	165.255	240.966	207.103	221.891	153.813	101.589	91.5	105.875	112.5	927.742	112.65	169.141	119.386	334.487	366.838	317.127	166.78	194.843	1039.85	201.453	347.883	171.393	118.737	220.88	113.879	549.857	118.062	504	288.563	604.18	409.974	124.521	539.701	107.975	299.152	514.597	114.01	103.864	83.6487	1401.99	1145.55	391.867
	224.681	217.714	275.26	231.768	159.548	118.205	141.1	150.905	208.375	286.983	222.947	198.75	86.4143	104.25	134.353	130.636	632.766	161.783	270.076	202.25	425.795	304.082	169.051	166.849	249.017	618.052	193.033	342.103	291.921	291.041	181.143	194.544	489.478	205.949	336.843	559.79	321.186	379.671	197.339	808.224	388.86	270.282	857.066	136.408	124.321	95.5143	1293.15	1394.81	349.625
	220.957	226.474	226.016	214.707	143.672	93.2533	129.29	156.583	223.574	237.923	225.083	129.941	70.2344	105.849	109.679	104	759.507	164.552	256.702	176.654	489.165	240.771	234.259	174.467	264.312	705.333	292.85	303.419	284.908	277.779	130.594	191.206	156.722	161.877	538.983	432.253	454.797	667.47	182.553	488.231	299.918	213.03	795.3	108.306	141.104	78.1493	289.429	1873.93	317.227
	213.447	248.1	200.169	249.164	165.603	135.892	108.127	123.156	210.211	237.962	261.628	151.603	93.4091	100.705	100.744	143.141	556.886	141.719	170.417	146.413	318.606	331.479	251.41	195.397	135.732	634.737	185.591	242.909	260.689	279.812	183.623	163.438	538.513	145.237	516.393	410.742	341.582	363.933	221.851	562.2	269.416	209.288	750.154	84.3689	114.453	90.9091	304.372	1668.15	569.817
	199.845	161.158	164.984	251.582	152.388	145.714	182.342	127.342	239.57	199.721	221.544	136.862	104.57	99.6575	117.384	120.145	702.107	123.869	300	372.217	400.566	498.305	153.025	150.551	211.517	583.205	273.5	522.325	312.679	284.355	129.368	173.767	289.672	201.234	793.845	333.313	300.295	498.329	86.1892	993.833	275.03	113.628	733.034	106.57	121.333	69.7838	314.338	1677.38	589.356
	247.244	219.91	191.776	255.453	139.333	161.737	103.23	160.111	248.378	208.449	309.186	136.628	89.4386	89.8354	103.063	114.127	867.773	112.833	202.533	244.414	796.15	393.329	314.304	176.033	254.53	404.743	197.388	480.569	288.579	247.785	174.579	112.795	707.55	166.486	457.587	302.987	453.055	370.151	95.6429	1087.1	296.607	129.737	764.8	122.408	132.785	48.4722	290.881	1983.04	393.608
	221.908	250.743	250.779	204.303	176.753	146.826	108	126.091	240.5	205.246	225.242	135.447	89.2727	91.6769	70.9701	108.746	1058.28	159.339	193.111	216.474	344.141	308.407	267.228	153.051	198.696	864.895	267.013	346.397	185.763	244.964	164.014	97.2432	587.338	76.0267	537.284	275.058	336.289	389.385	359.07	487.882	235.821	103.949	453.767	104.68	100.052	83.4583	322.121	1067.07	390.031
	250.842	236.953	225.883	259.929	144.724	177.785	196.391	121.625	191.947	226.479	230.433	143.773	105.636	110.4	143.267	122.368	736.782	136.155	197.813	136.3	221.269	322.284	244.116	179.694	203.082	342.087	283.038	347.046	276.143	260.357	203.299	164.018	234.045	101.6	250.29	490.825	293.053	274.302	83.9839	896.605	187.271	114.139	500.239	106.091	94.8831	99.775	319.344	805.4	1007.53
	261	196.447	270.534	235.517	193.863	142.113	163.102	138.362	268.485	221.481	245.286	126.838	92.2373	98.3235	140.443	110.443	808.688	141.658	197.452	140.818	312.833	327.218	298.86	193.019	207.291	456.776	192.317	394.561	232.933	249.109	138.987	155.911	514.284	162.018	614.701	525.886	298.018	264.759	189.772	137.567	225.971	114.105	623.982	125.52	104.141	92.6709	299.517	1647.04	744.042
	211.304	245.313	278.339	226.652	157.65	129.081	158.589	140.103	242.509	221.519	263.316	125.758	103.569	99.4754	129.514	111.667	530.951	79.0429	205.015	172.114	299.074	182.776	226.301	153.347	213.186	754	168.559	522.882	285.469	400.345	160.069	187.692	562.732	149.539	340.871	875.859	312.984	477.525	201.557	137.951	258.936	107.014	506.197	84.8269	112.257	76.5897	316.77	1225.28	355.708
	259.519	219.063	233.828	244.554	163.313	125.873	200.911	184.857	248.192	239.924	231.118	182.936	103.862	97.7231	107.563	120.463	637.514	79.6087	205.607	302.2	253.63	614.143	301.182	132.459	186.167	799.053	272.261	246.397	239.898	344.64	154.964	83.3393	352.954	151.375	458.918	528.039	339.922	439.554	235.469	696.073	207.949	121.595	726.343	107.026	119.772	92.4605	259.113	1533.23	509.456
	238.058	217.708	242.265	226.065	164.886	120.645	145.846	166.797	293.114	201.091	225.521	165.312	75.5556	102.618	77.859	118.093	518.519	125.138	177.864	216.215	246.548	326.143	273.129	158.875	184.036	799.026	278.197	368.6	268.917	292.985	161.343	93.4474	155.847	219.831	264.525	479.017	622.295	494.387	105.557	429.9	169.803	120.5	752.289	96.37	103.269	88.6053	317.894	764.956	392.983
	239.813	249	198.746	192.714	161.386	274.507	139.93	140.397	198.724	260.744	273.22	162.295	73.7353	106.622	129.656	157.886	334.086	130.689	220.174	216.75	207.029	389.167	309.117	194.016	211.462	432.656	280.579	441.972	215.143	180.714	159.652	87.5263	481.785	139.621	466.737	572.762	287.03	261.9	185.203	556.609	188.5	215.475	845.729	157.65	128.286	76.3261	302.928	925.243	702.733
	245.123	235.778	242.804	199.267	159.842	161.393	137.711	129.306	260.242	230.11	249.661	123.73	89.1642	107.343	121.26	130.922	414.227	129.94	142.116	235.12	557.329	324.097	366.474	234.724	191.516	846.408	185.893	245.105	226.848	183.375	120.95	93.9412	183.768	192.329	594.127	588.928	316.109	465.185	188.583	828.486	225.117	108.899	792.766	175.255	127.969	87.2436	244.447	1307.67	386.176
	209.532	226.913	251.015	204.351	157.986	119.09	190.447	159.075	218.688	243.936	247.286	141.724	112.778	110.974	137.12	128.346	647.567	152.532	189.425	182.411	641.987	292.892	305.139	158.914	185.167	642.931	172.847	282.467	200.268	392.194	105.21	109.589	445.82	109.781	531.38	653.56	285.324	485.309	215.038	469.5	233.829	260.788	840.877	118.653	121.588	74.0769	320.159	1341.42	415.939
	223.119	192.689	237.284	219.74	160.379	99.5395	121.58	163.915	211.209	163.966	254.25	143.319	111.474	95.2	122	146.766	771.982	61.4746	233.093	258.041	494.596	318.015	375.759	194.403	208.897	564.658	166.81	209.276	284.924	109.836	124.494	114.038	565.081	105.169	614.305	417.958	290.804	538.824	198.418	334.649	181.384	93.2051	540.079	110.297	134.831	84.625	298.907	1442.68	415.359
	226.868	236.472	274.471	200.776	147.226	104.725	171.671	165.213	234.292	195.486	283.574	166.313	107.319	94.0541	126.28	105.515	791.854	164.298	117.327	294.076	524.449	344.718	315.841	174.031	246	592.561	290.688	450.515	200.083	120.143	152.123	147.154	290.25	165.294	734.095	393.09	541.377	426.306	256.184	927	268.623	228.797	617.795	95.7843	90.8451	106.203	306.7	543.041	321.818
	236.727	180.109	258.338	206.161	166.776	150.627	130.689	106.446	181.275	168.737	207.515	138.033	128.705	102.914	122.424	128.825	720.35	133.625	164.882	247.563	640.878	327.569	315.629	222.377	210.315	461.328	169.857	468.896	427.813	270.27	104.22	119.467	426.321	222.959	288.431	484.766	530.944	386.207	227.173	195.346	105.729	188	772.397	279.864	113.328	76.85	866.038	1025.35	395.59
	212.013	215.329	228.339	209.971	163.092	138.814	161.845	182.369	244.838	169.81	249.179	182.667	113.865	108.476	123.277	128.018	187.481	163.274	176.286	162.054	565.485	289.961	309.662	156.823	208.91	701.026	222.09	269.086	196.652	228.701	109.722	102.225	500.654	144.44	588.306	508.519	393.085	428.534	169.177	166.557	226.203	184.113	569.836	118.494	133.294	80.3235	957.559	788.951	294.385
	266.588	201.238	187.912	210.706	167.859	112.092	173.136	163.145	184.149	185.967	238.109	108.141	112.574	131.679	123.554	111.183	249.536	73.3151	139.552	234.975	666.181	370.75	380.797	187.421	174.744	319.256	253.387	228.803	195.714	295.273	100.914	88.3513	567.25	221.776	637.589	353.492	525.729	565.385	146.788	987.704	296.641	120.116	728.571	105.052	117.973	82.9583	256.737	1137.52	391.192
	215.559	145.48	245.925	284.11	148.56	134.056	132.605	134.724	219.453	167.825	261.653	217.632	109.338	122.535	122.538	117	187.871	110.129	246.536	235.924	287.952	429.09	379.194	208.282	203.435	1003.71	254.717	197.897	326.028	337.24	164.469	129.541	502.783	171.709	474.848	366.672	325.286	484.035	145.221	439.395	99.6618	122.583	847.203	133.849	154.267	74.3919	314.879	874.03	320.986
	270.514	225.8	270.689	266.268	168.439	127.875	146.175	125.692	250.952	198.969	189.303	113.897	99.8689	116.882	108.31	129.974	170.306	72.4306	159.215	285.462	390	320.2	399.36	173.82	260.788	739.523	220.208	265.241	192.62	289.295	103.052	117.468	531.032	242.667	456	600.986	343.949	414.902	190.463	164.618	243.446	146.881	977.878	114.071	81.1111	106.436	335.661	1048	435.2
	260.575	185.738	265.658	277.635	155.672	162.806	208.978	116.427	164.696	198.338	245.563	175.971	120.375	100.767	116.957	131.237	200.116	126.919	180.052	238.493	437.234	269.6	391.092	191.373	217.661	522.667	288.542	325.667	290.595	298.171	198.863	128.098	373.545	215.139	749.77	434.936	323.215	291.939	184.431	1347.28	190.727	100.261	601.595	96.7973	114.213	102.111	305.014	586.567	604.846
	244.402	239.93	315.793	198.015	159.967	126.387	149.321	159.329	226.982	204.273	240.178	191.392	100.797	101.869	98.5735	111.756	159.406	90.6316	237.986	248.587	387.831	211.846	345.129	175.485	250.203	795.89	230.164	232.536	214.8	277.308	191.667	187.803	218.333	204.532	634.101	565.824	296.123	418	192.459	553.312	126.206	102.742	669.083	125.693	131.63	77.1282	865.119	1417.38	382.742
	269.652	215.803	207.934	254.492	169.424	170.012	153.467	174.344	312.878	212.706	246.38	142.595	106.263	91.1081	116	115.333	291.485	76.6104	256.8	155.789	168.099	381.213	219.247	155.448	219.677	915.4	243.637	374.487	216.213	279.894	150.844	104.4	127.354	152.167	671.115	523.257	346.364	415.734	172.763	528.017	229.247	95.8971	608.4	80.3457	163.527	95.1455	1149.74	883.961	516.545
	238.699	264.197	292.017	213.925	157.174	176.162	148.222	171.381	200.351	223.887	233.655	151.258	97.2632	92.7	135.351	106.313	240.829	122.328	159.648	246.803	281.853	353.172	271.36	187.766	211.937	462.517	267.549	223.194	157.913	223.787	181.827	101.186	275.077	178	487.536	715.804	351.657	352.368	154.211	622.205	222.757	138.35	550.862	186.034	118.234	80.3621	867.303	1056.85	584.872
	280.811	203.478	272.485	252.353	156.323	118.813	134.537	209.136	202	168.539	271.781	126.541	105.779	105.25	156.104	126.35	261.703	85.4783	165.308	286.75	186.662	316.174	342	176.026	226.661	786.564	220.5	295.104	150.571	221.049	97.7	122.139	376.663	187.225	340.741	622.621	601.436	346.125	132.292	170.987	215.15	118.233	748.563	100.575	140.123	82.2152	861.841	780.605	506.712
	235.31	180.373	273.897	260.016	161.346	101.183	97.8714	95.8929	205.926	268.141	254.805	165.573	98.68	100.846	129.813	123.831	194.179	64.4795	139.896	243.197	340.662	302.794	349.63	186.077	330.944	584.397	267.615	339.382	184.2	379.446	157.078	173.213	113.579	151.16	676.93	519.287	306.436	488.797	200.304	924.485	110.743	120.517	844.384	146.979	147.458	91.3043	677.578	1187.01	337.648
	226.892	165.351	254.246	191.3	159.053	120.636	161.75	188.077	193	244.206	193.878	149.487	119.697	124.063	134.143	132.472	179.878	132.903	156.088	159.6	506.175	303.689	268.419	207.028	227.859	380.212	228.067	253.972	164.608	260.548	127.088	129.809	342.155	149.938	323.561	596.952	646.282	437.294	138.656	572.824	96.6901	129.9	769.286	111.921	128.123	77.3684	929.529	1010.73	388.507
	225.113	225.183	227.435	249.743	177.806	113.05	199.125	170.674	187.74	228.063	263.556	178.325	107.111	113.765	113.089	132.076	177.267	110.509	134.245	213.058	311.982	253.77	366.034	154.375	204.329	549.133	264.3	324.161	124.895	311.141	154.569	180.507	107.552	161.6	637.902	479.676	435.19	453.031	148.671	807.456	254.103	221.958	691.658	116.072	125.481	73.6964	713.517	1382.17	369.653
	236.297	200.056	269.75	178.035	136.8	106.648	179.953	210.867	199.101	196.375	305.528	140.152	109.257	116.886	120.785	112.5	171.475	79.6711	148.863	203.944	495.84	382.65	321.984	198.545	243.768	773.362	257.582	368.293	108.452	152.271	98.2759	103.662	490	173.911	671.238	589.648	396.036	321.377	162.275	527.494	94.1233	122.143	517.483	137.076	113.103	97.4026	232.857	910.35	338.521
	214.646	272.924	268.754	213.967	142.718	113.28	199.346	103.553	217.025	213.761	256.016	132.091	123.534	99.5541	109.517	124.534	237.132	68.5882	115.661	177	478.403	270.574	305.271	178.25	253.158	856.507	182.74	269.455	145.2	268.586	108.243	121.818	453.217	88.7027	756.592	437.508	342.829	430.371	192.932	718.653	91.3684	139.707	871.824	104.909	125.824	84.8182	1381.65	834.45	492.451
	253.724	244.825	185.5	228.985	130.5	109.696	104.53	174.55	218.215	134.172	249.104	160.682	107.988	83.125	96.5893	129.3	177.294	119.352	113.436	136.025	397.149	255.938	310.645	214.315	330.735	463.776	250.773	223.408	153.41	226.634	133.101	131.895	210.845	153.526	513.807	407.747	617.104	499.458	194.333	797.324	318.239	110.262	636.959	118.612	116.171	97.5352	1007.07	734.175	310
	240.727	228.103	214.691	246.493	130.192	127.727	125.667	177.167	230.279	167.592	271.922	210.648	109.378	90.1286	137.846	121.531	224.844	145.8	181.667	214.847	454.657	317.222	363.487	170.592	218.536	566.658	175.213	289.212	136.215	231.823	149.123	129.352	119.836	147.344	533.705	1113.63	675.82	415.507	148.959	688.548	83.6441	109.714	554.918	110.039	144.254	109.379	1274.89	1447.66	510.948
	246	175.7	280.469	219.662	133.027	123.945	111.836	170.079	171.205	209.123	234.148	150.831	130.371	108.405	127.091	120.414	140.4	100.785	115.193	198.881	266.102	291	285.866	164.866	238.375	774.32	154.909	220.747	125.092	168.516	138.319	151.429	622.594	72.3875	589.833	395.767	402.101	337.452	301.304	364.654	91.1923	125.717	673.286	122.43	134.863	91.4789	1390.96	1141.45	586.514
	250.882	218.768	231.959	259.7	175.686	116.5	162.281	158.177	239.383	182.645	274.629	181.071	130.161	116.697	110.414	106.339	207.88	108.59	181.143	263	230.372	479.382	321.966	174.518	185.645	383.08	168.697	279.594	113.615	302.128	162.596	154.2	483.691	213.815	564.388	1047.26	368.657	263.397	303.282	474.554	229.051	134.538	667.354	110.525	127.183	90.4627	642.763	1163.06	903.149
	181.127	232.379	267.263	215.828	157.574	225.06	202.281	118.57	190.948	207.471	207.628	174	134.03	121.703	99.7719	112.907	160.677	114.973	117.841	240.608	383.191	305.493	177.176	188.098	239.147	780.733	244.027	257.855	221.42	261.513	121.109	160.403	439.229	75.3906	278.471	968.018	315.179	451.471	171.121	156.392	311.53	112.571	527.857	113.342	99.6667	79.9342	696.547	751.319	487.533
	245.875	216.623	276.971	213.675	161.707	107.053	195.757	106.681	206.301	244.721	252.552	198.269	116.271	123.527	117.165	132.448	215.908	124.591	142.117	259.718	326.708	313	254.5	182.137	260.034	589.905	215.788	236.082	262.974	293.443	88.3846	159.5	494.316	169.125	321.288	405.149	385.408	368.743	256.455	1315.49	290.825	103.382	262.658	96.11	101.296	103.471	273.118	991.636	331.565
	268.165	243.186	188.14	245.157	173.027	114.088	93.7705	103.722	227.542	170.754	237.411	179.866	94.1167	96.6429	119.169	131.538	247.056	173.218	150.773	241.015	338.986	289.588	237.346	176.803	205.695	331.222	213.652	274.141	262.82	149.581	176.359	156.031	491.421	89.4026	324.74	710.492	262.4	425.806	137.179	157.803	238.108	113	289.034	103.948	121.494	90.9722	549.015	815.948	575.615
	205.431	193.614	213.385	226.296	175.614	114.933	153.179	140.239	190.239	205.141	245.197	164.232	112.563	103.492	110.148	121.892	182.585	81.5	162.7	225.862	630.507	346.733	221.931	227.243	214.14	704.414	231.034	240.656	263.375	344.534	124.614	171.32	422.797	150.592	447.763	605.712	378.905	485.936	288.782	887.114	96.9437	222	589.746	103.782	136.507	90.3167	1627.95	986.836	358.372
	187.03	208.806	252.221	235.083	203.827	124.827	185.526	168.141	233.681	279.2	196.687	229.938	117.934	112.9	93.3117	121.247	227.333	162.672	264.345	155.206	384.955	231.662	357.067	197.239	199.375	492.516	275.919	245.658	305.405	163.833	178.203	158.787	320.203	213.55	717.753	417.705	386.231	409.014	250.169	258.708	280.444	98.8261	665.563	114.934	197.241	94.1333	1138.07	611.078	334.446
	212.719	185.2	275.394	220.821	176.383	179.812	100.85	178.831	218.192	224.873	268.492	190.536	123	119.576	106.966	129.9	209.767	149.883	132.831	237.605	448.012	273.961	268.806	161.592	258.816	306.675	175.429	265.897	249.237	297.083	121.62	150.309	435.013	193.947	376.835	524.063	443.207	125.191	143.982	480.394	374.686	112.455	1179.97	90.6067	164.716	92.1714	756.371	473.212	341.843
	254.178	198.012	189.833	258.15	178.128	119.594	153.897	102.236	222.563	232.915	242.539	159.613	107.653	112.039	137.45	118.402	211.014	195.803	149.597	271.73	230.175	404.934	283.549	181.028	220.728	290.554	202.708	373.026	369.157	271.905	114.561	135.746	524.459	243.837	646.182	935.768	310.824	270.517	131.809	878.479	228.606	112.172	727.957	110.525	202.193	97.6364	406.238	1009.29	493.103
	230.521	213.45	273.646	211.177	168.974	170.746	153.95	142.559	277.081	276.215	255.303	175.266	110.065	105.492	115.929	118.034	240.393	168.118	129.28	201.97	300	262.839	279.61	227.534	241.017	566.055	146.684	259.403	309.914	205.339	95.1111	106.882	640.841	144.286	705.938	592.508	492.923	204.75	209.532	694.585	252.243	109.315	685.087	158.809	120.328	69.4615	612.139	1010.12	419.304
	225.657	234.563	182.298	217.782	172.43	208.678	158.738	123.455	176.015	249.812	244.75	140.982	125.887	109.095	113.906	107.288	148.099	181.905	157.606	213.172	250.152	300.678	440.453	199.09	246.841	797.889	225.013	267.733	209.597	261.861	88.3333	112.954	625.52	158.213	566.25	571.026	311.299	184.441	152.061	485.467	85.2237	116.704	1046.17	103.545	122.2	72.2464	736.053	1056.13	405.58
	213.968	238.488	201.382	194.203	167.092	140.62	139.957	124.375	208.923	201.675	213.123	173.565	103.114	112.206	110.143	124.237	188.304	140.377	145.845	212.883	254.377	317.373	215.03	222.688	212.592	569.478	212.175	295.167	435.419	270.836	100.689	126.101	1011.5	140.583	304.343	669.568	295.5	246.45	250.48	704.443	88.3692	122.471	766.701	113.42	114.849	77.6667	599.76	1165.15	639.088
	240.638	241.655	283.103	251.276	141.974	159.753	154.754	216.432	218.658	254.372	219.208	199.802	132.754	108.6	118.806	95.6835	185.603	154.203	133.266	150.732	454.833	297.956	215.879	191.928	242.629	535.241	277.169	209.667	223.813	325.3	223.27	139.75	190.25	216.945	627.434	334.453	669.041	193.071	388.026	849.753	210.429	112.467	620.492	113.922	89.7857	74.3889	705.808	1382.34	334.262
	189.596	264.484	221.478	255.889	161.566	209.756	107.196	118.394	199.339	266.852	239.81	175.861	106.114	112.081	106.955	114.304	255.986	154.068	164.966	217.828	286.929	437.051	313.483	230.253	226.833	649.58	180.657	306.984	337.217	272.984	113.813	142.158	163.589	212.635	282.371	1256.47	259.477	133.877	154.663	489.232	89.8571	112.947	597.747	120.49	138.149	75.7727	716.458	467.763	295.593
	266.493	215.658	283.708	240.175	155.198	127.443	91.5441	158.383	224.049	293.152	230.79	187.934	85.4	125.013	114.948	141.574	192.684	178.983	148.782	262.582	214.75	361.746	246.592	199.767	295.87	447.108	268.441	222.869	488.116	274.983	193.06	117.406	102.947	118.065	535.846	497.589	417.056	212.373	240.538	779.426	150.313	106.097	791.194	114.89	141.789	86.6207	746.025	705.016	386.141
	224.773	249.343	249.122	230.014	155.478	213.645	98.0303	161.894	250.019	256.74	263.333	180.145	122.987	128.141	114.635	133.797	206.39	172.049	154.726	150.868	322.492	457.129	249.735	235.4	236.827	401.192	212.719	180.882	277.909	104.914	115.521	130.569	70.8246	105.348	491.329	902.274	363.97	156.75	178.657	124.171	104.539	119.959	340.69	113.932	169.171	88.2778	776.014	957.573	332.118
	211.712	250.292	266.111	230.807	167.244	220.536	167	110.737	223.897	214.027	214.03	162.773	131.513	102.775	127.808	163.775	201.329	195.054	149.571	287.738	224.525	245.734	215.156	126.9	235.802	384.25	169.26	194.22	346.15	129.684	185.613	119.438	158.013	113.435	243.65	369.24	456.582	183.121	236.357	471.328	168.1	104.971	228.243	110.187	131.569	89.141	258.935	903.403	315.484
	216.607	237.041	250.903	202.31	175.676	206.5	92.1392	161.507	219.686	218.557	233.159	183.818	129.417	120.071	108.897	131.313	186.26	174.905	177.759	211.714	290.07	315.116	343.887	216.115	190.969	524.227	239.321	237.043	353.265	246.946	208.671	128.857	126.75	124.057	442.971	841.477	374.173	173.274	193.256	624.862	83.9067	101.613	266.587	142.86	147.06	74.4857	440.689	937.214	532.153
	248.985	235.197	227.646	207.317	157.778	230.844	131.739	161.388	231.061	253.983	224.39	214.967	116.338	105.082	109.731	125.875	198.485	153.514	125.2	282.803	132.293	313.797	210.147	204.694	209.658	533.457	210.355	259.04	174.167	319.421	69.0656	194.324	244.907	125.313	567.559	699.743	338.831	130.11	211.154	402.371	184.257	119.943	787.895	117.716	139.338	59.9487	284.585	1461.08	433.5
	213.85	161.764	259.974	209.397	170.333	134.891	164.417	148.642	271.522	279.29	312.013	198	130.507	112.387	108.316	129.986	197.95	165.44	144.724	234.942	158.164	548.855	261.157	258.974	227.62	668.038	267.244	324.45	255.608	317.379	82.1228	127.985	201.943	138.051	266.333	427.161	313.597	141.513	161.494	703.836	177.652	102.987	294.392	99.7391	95.443	70.4744	230.526	1250.47	573.841
	233.413	288.086	319.661	229.118	160.171	219.679	168.222	153.463	222.675	172.836	218.131	184.661	125.81	102.156	111.605	107.606	178.256	149.768	139.662	244.221	282.863	438.127	291.816	193.638	238.741	525.742	263.224	267.621	342.566	284.269	69.7468	193.051	226.281	258.417	406.343	572.875	292.565	266.169	141.017	683.551	70.4348	112.905	262.6	200.673	155.158	61.9221	263.929	297.342	585.261
	280.38	255.563	300.726	236.8	149.61	158.059	173.689	148	251.309	159.941	188.273	178.917	128.291	109	108.158	98.6	207.883	181.262	139.197	218.784	171.039	460.461	292.507	244.015	179.154	429.691	265.614	364.242	231.316	249.442	100.308	111.71	206.371	78.8481	502.139	359.08	291.945	334.525	194.231	942.482	274.885	116.257	498.842	153.6	134.359	84.7971	285.369	1022.99	572.917
	240.188	270.167	269.425	249.775	167.574	185.182	139.679	123.571	235.966	203.464	219.027	206.358	114.247	100.592	99.8571	96.9103	177.075	138.565	152.558	158.538	221.912	242.403	299.359	196.424	216.892	431.121	208.104	330.512	266.86	251.38	68.2973	135.475	191.238	183.548	690.985	767.2	368.031	164.409	140.783	806.351	122.684	117.894	317.143	157.505	126.914	334.107	273.289	1508.64	502.803
	238.974	221.839	261.53	224.364	188.107	120.085	141.447	107.767	241.539	160.608	252.088	165.052	136.427	110.816	107.174	120.079	162.373	145.145	164.709	211.104	355.346	308.932	309.547	223.413	308.254	608.25	204.643	307.351	241.038	325.464	106.753	139.273	93.5921	173.423	638.212	565.436	423.519	315.293	177.436	1001.47	167.203	246.87	523.7	105.901	115	330.329	258.934	796.101	290.256
	260.667	284.328	188.034	196.241	174.791	148.75	148.118	128.857	202.262	177.271	278.456	168.791	149.393	108.413	107.423	136.339	165.521	131.147	151.923	182.825	293.392	240.896	339.337	184.964	265.925	607.017	190.852	362.086	330.234	392.466	63.3205	157.914	326.581	240.857	644.298	356.729	305.289	285.288	280.457	479.492	149.115	447	884.474	127.198	137.065	353.066	285.619	814.612	545.937
	212.177	300.377	239.797	197.323	172.672	112.205	87.6667	130.025	202.811	202.987	224.479	184.714	125.482	118.582	85.2162	137.952	299.842	163.2	143.262	204.886	215.107	279.842	290.288	274.471	267.662	273.027	255.961	253.029	309.455	159.237	79.209	197.095	164.966	191.596	595.37	474.517	385.121	267.919	132.017	1457.97	141.051	329.857	283.286	107.863	121.351	670.5	287.258	912.262	395.051
	205.542	221.056	254.945	179.59	162.766	154.191	130.395	99.1829	195.919	183.31	211.22	247.354	102.149	112.612	114.676	112.118	250.462	158.627	127.225	247.5	540.815	384.192	378.208	261.054	274.85	638.855	185.509	284.789	305.658	136.96	68.3833	145.704	414.638	164.623	753.422	547.186	281.878	162.58	220.257	534.627	212.756	92.4	283.394	139.8	122.57	183.803	380.607	397.577	521.288
	224.437	336.65	239.19	243.431	172.103	154.38	104.064	102.711	226.213	196.079	237.577	160.65	125.013	83.4103	109.038	116.646	253.986	161.627	156.594	158.364	252.6	301.5	328.84	231.071	178.897	235.719	183.478	209.921	289.379	183.81	74.75	145.433	263.803	131.526	675.907	1377.38	325.931	283.5	232.216	800.214	147.25	128.462	241.25	113.622	107.207	804.164	213.913	1038.1	689.089
	199.053	222.953	280.239	203.137	167.254	115.558	119.27	130.407	223.972	178.143	245.91	206.754	110	104.513	106.1	130.597	242.414	148.323	189.732	308.973	421.929	289.672	216.455	229.655	277.766	499.813	299.431	281.269	233.556	162.818	64.8194	144.542	187.25	131.522	678.465	801.958	276.046	193.494	273.095	885.781	229.896	99.8644	824.983	120.481	114.797	585.325	375.61	1601.66	512.191
	263.301	228.342	232.723	181.955	169.842	162.878	128.167	128.221	231.2	167.059	298	184.433	106.488	114.092	94.8667	131.633	176.414	153.656	161.082	291.256	447.811	303.595	250.273	180.712	182.214	272.91	159.797	312.857	252.667	236.852	102.462	143.735	159.917	145.028	442.508	954.608	256.047	190.212	173.183	942.896	190.286	111.289	731.203	124.57	145.041	345.234	286.186	697.452	378.129
	236.786	267.59	255.974	217.487	178.45	151.481	143.854	158.068	241.538	248.766	256.915	173.573	89.4483	108.939	136.295	117.903	256.714	158.404	146.654	249.48	190.412	383.881	308.316	200.529	118.392	565.227	288.296	194.76	190.91	395.828	66.9677	196.125	164.224	114.203	656.621	330.052	278.862	294.462	240.313	560.846	185.228	114.354	478.241	135.827	153.261	720.87	398.597	978.276	519.188
	222.162	191.75	267.623	250.607	170.893	163.329	223.7	128.192	263.914	234.5	206.861	188.085	114.764	105.895	105.819	121.634	272.921	153	153.286	382.969	239.652	306.949	420.35	162.616	158.97	729.343	202.712	233.127	300.014	359.218	73.7143	141.455	170.329	192.621	547.297	541.851	358.041	266.823	211.412	611.792	175.125	113.109	461.688	118.702	178.115	686.107	337.789	1217.1	322.935
	276	262.034	215.711	218.936	165.253	159.574	271.085	135.2	206.521	260.902	260.143	229.065	123.769	112.833	98.8333	139.944	132.353	130.681	161.077	155.051	360.018	266.278	290.896	244.946	174.486	825.667	154.849	333.278	263.836	202.431	63.6066	190.782	175.78	154.083	470.773	341.217	352.667	299.475	193.629	220.512	111.843	124.062	357.397	108.269	178.507	809.36	390.278	1029.84	332.833
	228.646	292.831	292.639	252.881	158.673	149.076	138.629	142.06	194.58	294.906	233.509	196.828	115.52	107.681	95.1159	129.171	143.971	169.43	149.527	239.393	361.188	342.263	298.135	224.328	164.706	581.903	229.691	268.761	293.688	254.763	69.3974	106.848	143.273	173.479	669.589	352.135	334.729	224.657	225.145	422.013	199.413	139.865	932.8	106.034	189.557	520.472	356.707	1346.25	820.329
	180.712	355.491	276.885	226.293	148.164	148.298	211.895	128.71	250.913	244.027	219.917	203.26	128.091	129.014	99.3165	139.875	184.811	161.529	150.103	216.893	456.754	527.931	302.875	189.867	173.3	622.061	248.063	356.889	439.356	188.109	87.4921	152.782	173.018	59.5915	699.265	487.161	405.082	212.595	292.436	654.484	204.267	120.053	405.712	126.361	113.329	399.306	382.853	789.595	492.672
	255.308	204.509	279.855	182.596	138.759	146.062	212.912	126.484	211.403	271.014	280.868	182.034	117.434	125.975	118.282	120.709	190.091	158.964	126.671	203.882	891.434	375.286	300.268	183.658	188.348	444.403	242.284	302.187	243.247	172.696	63.0617	106.421	238.267	119.236	492.2	454.16	398.087	266.465	196.986	562.803	85.9455	120.809	293.338	120.029	134.385	256	357.684	891.456	520.338
	273.896	170.066	287.382	226.137	160.038	193.225	195.986	100.055	246.466	261.172	226.339	194.807	104.746	112.27	108.429	113.987	202.564	137.763	120.494	245.297	457.789	542.842	310.133	209.351	141.972	490.215	241.5	249.964	311.451	266.065	76.1765	85.7833	120.6	219.764	527.182	380.558	596.897	192.183	210.565	878.607	84.5479	141.557	1112.89	157.236	115.493	274.933	416.339	771.737	628.088
	239.086	243.403	324.118	234.472	153.741	141.772	166.383	155.179	252.054	195.425	272.014	166.733	131.101	118.736	113.553	113.971	156.415	157.429	156.526	218.286	348.073	342.971	302.21	204.954	190.097	378.557	330.857	251.362	284.77	308.413	71.5538	132.482	313	111.355	421.182	495.103	323.603	130.904	248.303	519.721	132.493	101.092	826.731	128.584	121.234	291.5	312.26	732.966	484.041
	267.813	239.853	275.627	203.027	154.987	156.381	130.426	138	251.85	174.043	216.237	224.246	128.055	107.629	106.983	93.0678	190.069	166.224	142.824	145.288	574.635	497.923	342.589	249.875	212.382	500.351	250.934	368.071	313.4	143.25	94.1818	121.5	218.881	136.849	339.872	333.237	341.066	140.305	139.013	1029.88	170.738	131.155	393.371	147.675	102.065	336.75	335.143	871.025	443.028
	230.303	267.641	175.526	245.061	141.9	141.742	147.475	202.839	240.051	247.569	214.234	199.405	119.648	102.727	128.845	130.596	190.526	172.671	147.097	136.453	673.845	308.104	313.167	208.841	146.394	305.155	250.94	217.203	339.413	203.88	70.2	182.75	106.044	152.946	724.458	549.823	347	285.696	157.794	820.736	158.056	121.608	254.56	118.149	418.469	208.532	351.393	1981.08	545.316
	242.22	188.081	249.628	220.717	194.723	148.868	203.161	137.575	190.256	223.013	198.279	204.172	103.309	111.703	116.582	136.534	161.08	131.835	159.662	217.616	688.07	390.48	345.411	160.649	180.712	405.138	171.647	247.013	257.114	182.5	85.1304	104.729	175.343	237.652	329.571	555.189	421.908	521.475	101.219	173.97	221.211	108.314	261.267	219.675	107.554	649.525	281.217	925.015	411.232
	229.932	261.222	307.115	251.425	152.731	113.259	147.113	177.938	234.649	207.813	239.177	135.693	118.739	108.607	94.2025	132.384	183.686	73.3833	134.039	293.814	445.321	258.859	379.065	241.4	173.8	496.986	154.974	239.667	269.612	114.468	78.2174	89.3676	182.134	175.347	450.627	618.15	360.25	362.855	203.048	794.532	214.735	114.551	789.647	123.069	88.9412	394.072	262.393	836.961	323.821
	258.629	294.048	322.61	255.618	175.465	105.377	137.052	214.761	222.385	145.318	222.862	179.714	107.864	126.966	113.197	117.582	173.792	166.413	168.122	194.525	452.934	225.1	313.357	216.265	142.449	454.679	273.772	220.348	260.031	169.875	95.5063	147.746	103.565	150	422.413	311.562	600.494	441.655	93.3676	353.722	177.413	113.116	727.818	122.538	130	693.538	286.155	1544.12	320.464
	238.233	213.852	280.207	237.269	175.676	91.7342	176.203	153.333	242.934	241.947	197.329	165.656	139.328	117.845	95.8421	128.919	169.404	144.539	137.179	231.931	591.897	295.105	353.747	189.149	146.3	491.744	137.101	265.514	415.143	293.328	205.544	190.835	365.303	145.683	304.092	377.571	386.5	269.171	95.9865	900.672	82.8413	303.276	797.427	182.282	365.692	611.712	273.172	880.571	499.013
	210.593	223.486	199.734	213.94	158.576	139.971	153.672	150.938	223.127	173.143	256.271	203.941	118.464	104.701	127.744	137.447	198.107	115.779	158.392	206.946	282.175	215.694	288.114	181.577	175.486	535.276	231.423	261.792	200.925	305.389	234.574	189.043	183.778	127.429	553.961	994.316	452.739	279.884	102.833	909.377	95.3766	137.875	775.508	135.313	124.069	138.291	386.972	870.448	561
	205.207	193.067	269.705	250.867	151.225	166.848	190.658	166.853	252.417	231.557	239.258	177.91	111.085	114.899	113.493	110.31	251.789	145.043	177.13	159.558	596.328	317.547	362.542	197.5	166.333	648.19	225.618	210.955	349.055	294.258	125.671	157.254	232.57	170.261	653.323	424.1	609.076	455.325	99.6087	627.641	109.986	155.241	820.145	155.854	120.857	286.195	450.091	2127.71	520.219
	185.067	218.211	255.115	175.133	186.172	177.293	199.958	125.575	236.761	261.231	211.753	195.282	114.434	127.213	117.282	105.03	189.369	91.9737	149.955	212.05	446.342	461.014	356.585	212.567	153.747	440.794	200.94	204.75	386.651	346.316	125.188	203.259	442.648	167.5	415.434	452.763	338.171	824.896	96.1842	209.333	185.441	248.449	293.831	116.315	120.8	128.5	590.412	617.629	324.491
	255.768	162.954	253.953	221.411	187.45	145.569	214.8	189.547	254.375	222.456	175.85	220.838	120.941	116.882	117.5	115.324	188.433	194.972	138.25	227.471	509.224	338.922	237.385	174.358	150.571	663.125	216.333	308	188.468	292.052	166.519	209.881	184.632	79.1045	287.373	312.439	320.452	488.257	103.843	1524.35	80.3165	164.938	144.44	104.99	128.039	922.155	597.403	782.81	520.985
	185.08	202.658	245.388	248.494	151.836	147.782	117.423	120.114	229.794	275.938	191.597	120.458	119.576	112.463	106.707	119.313	196.231	186.183	133.521	190.82	583.586	330.763	351.625	208.949	154.015	457.918	255.115	266.5	270.216	366.655	256.739	111.727	165.324	133	575.5	324.033	374.964	478.158	103.77	608.651	260.817	139.629	298.681	131.22	112.817	633.603	636.974	1097.65	486.139
	177.419	325.254	186.028	222.719	159.545	166.824	191.803	224.35	223.754	228.236	191.871	202.743	123.319	109.235	112.465	107.274	301.538	162.808	140.605	184.283	616.933	213.266	249.14	229.776	169.778	352.143	269.226	289.342	291.029	169.507	148.772	147.988	100.81	218.9	537.5	406.588	440.192	517.35	119.184	754.436	243.833	291.143	433.118	115.755	130.538	617.623	777.147	1585.88	508.508
	235.508	267.541	230.333	241.905	187.2	147.275	141.487	133.196	248.054	228.891	197.893	145.09	114.807	113.807	98.4655	114.304	214.985	137.726	150.711	138.587	295.803	266.5	313.901	129.221	194.803	828.507	200.541	248.196	300.543	264.743	191.679	120.657	108.213	124.313	308.53	399.955	361.569	311.5	127.288	354.214	217.383	279.797	301.39	119.75	100	257.356	534.914	1649.52	596.2
	185.395	246.444	254.455	268.889	170.461	167.75	119.395	125.588	215.185	262.577	213.196	179.35	109.535	96.6667	104	116.467	208.516	156.136	130.182	116.742	582.541	399.213	214.819	214.797	171.762	652.076	207.351	227.141	319.667	405.581	223.145	81.875	113.841	226.708	547.5	1328.11	548.97	268.228	91.8095	767.966	310.5	191.525	290.086	98.6593	103.462	177.458	338.588	1079.63	483.434
	183.219	196.443	228.176	161.203	166.986	148.028	127.179	97.5949	234.156	228.941	217.108	187.342	101.053	104.409	130.188	125.61	210.575	163.456	148.275	186.973	476.683	275.943	340.857	223.054	191.554	430.656	191.923	265.403	416.118	314.559	112.127	102.493	137.966	200.026	344.439	486.557	360.025	313.738	167.257	215.758	210.575	191.756	204.581	114.337	145.741	515.393	261.273	1130.94	580.846
	247.427	245.065	186.308	193.534	150.494	141.309	212.468	109.879	243.705	192.394	204.053	241.127	116.018	95.4107	131.48	135.935	273.026	130.405	138.212	169	546.493	281.793	217.587	217.843	164.982	239.683	199.85	280.461	232.308	380.485	120.387	188.246	387.786	189.377	274.721	515.844	461.169	490.324	214.36	167.458	212.175	207.681	268.91	116.473	103.6	429.836	218.155	959.41	535.521
	224.942	261.076	295.478	251.695	152.18	156.316	129.104	112.949	320.253	237.485	190.816	191.592	119.94	104.353	110.63	113.96	214.139	145.73	147.114	222.026	363.618	453.944	350.42	247.484	184.262	253.132	215.588	272.411	371.382	395.926	110.629	85.2973	303.2	100.903	397.394	427.154	239.324	314.984	163.119	129.538	242.724	226.738	308.581	103.165	121.246	258.362	234.271	670.082	430.8
	207.837	299.224	187.291	221.5	170.848	161.766	114.586	141.143	214.897	229.338	176.246	326.932	104.479	107.714	114.836	101.203	193.564	191.906	231.631	214.938	497.256	410.278	348.922	216.97	174.633	422.833	185.893	262.301	256.321	138.583	105.215	170.77	329.597	56.4493	376.529	966.667	319.919	697.965	136.453	172.268	97.3175	223.219	1085.43	147.221	178.826	145.634	417.587	934.041	615.288
	219.836	249.069	317.816	222.301	147.551	159.823	150.046	100.4	236.512	227.462	220.068	209.271	135.613	122.443	102.138	107.738	310.09	180.111	283.743	205.247	543.884	401.071	241.695	179.638	177.382	185.389	194.735	313.897	277.362	465.064	104.329	171.513	284.75	139.224	315.934	335.653	381.247	442.397	137.213	151.786	318.096	246.706	267.915	101.407	93.8033	275.836	240.638	1329.9	455.69
	165.569	214.623	334.132	195.057	151.225	152.645	178.933	200.57	259.867	234.778	222.606	135.608	136.85	103.937	93.7639	102.145	203.104	163.831	219.753	190.557	844.169	253.918	284.44	194.127	163.463	256.148	226.354	257.508	283.753	241.191	109.855	185.42	221.013	200.266	268.726	1053.66	299.903	291.09	182.564	138.75	326	247.286	197.892	124.378	144.311	341.221	392.714	1084.1	653.464
	257.962	198.603	333.542	284.575	151.986	162.759	106.214	116.693	248.59	240.586	252.568	215.902	93.3418	101.063	99.411	127.785	216.137	157.4	153.507	148.027	1010.23	270.373	258.13	177.864	142.931	633.904	178.108	273.609	434.128	250.299	172.639	138	86.4545	84.3771	338.415	402.552	406.463	533.274	143.123	149	247.367	464.417	435.055	109.649	123.19	251.076	353.975	1101.47	735.827
	196.65	276.712	280.771	204.675	177.086	118.833	141.041	139.475	164.026	174.5	267.595	144.119	107.551	112	117.525	109.926	197.094	156.833	170.646	181.682	708.769	269.486	301.522	185.543	163.592	452.906	324.217	159.385	251.923	388.875	112.046	171.513	82.2338	92.983	515.873	841.273	603.367	403.551	206.029	141.625	216.228	304.389	457.654	154.675	116.647	296.56	392.232	896.843	649.959
	189.125	251.656	265.205	271.774	153.286	105.25	159.65	135.345	221.891	205.829	279.561	292.7	106.246	106.594	78.2237	109.205	195.093	140.087	154.295	196.677	484.671	253.361	271.375	229.096	172.449	587.6	254.671	283.592	292.783	172.217	104.697	96.1299	205.526	176.968	319.4	490.426	343.141	356.101	130.419	136.264	132.44	163.05	478.368	198.119	96.0685	355.28	342.463	1055.96	607.493
	191.613	221.642	217.912	234.213	172.013	107.485	144.826	115.508	215.159	263.169	196.813	172.304	114.085	121.754	117.768	103.459	206.303	89.6753	151.949	193.4	483.246	300.392	302.333	219.917	153.471	395.393	273.571	241.947	209.754	374.506	116.803	104.383	339.824	149.952	641.607	827.769	408.028	969.213	190.413	128.9	285.15	186.965	481.131	123.465	111.582	277.388	656.78	1207.43	660
	243.892	256.54	232.352	241.346	168.595	116.861	167.03	132.944	212.718	223.529	242.891	192.766	127.405	103.481	96.0833	120.864	288.712	71.6923	190.493	174.161	491.231	215.691	255.985	181.962	160.108	665.169	165.453	404.725	271.603	406.215	114.222	84.1487	194.318	136.597	490.113	935.061	286.859	400.756	147.556	126.918	189.282	157.935	434.16	122.098	87.7121	310	431.073	753.877	301.397
	249.985	254.929	228.129	247.423	134.762	135.136	146.237	141.949	181.372	190.754	257.136	198.123	112.667	114.722	74.5584	121.025	183.028	164.93	148.69	160.041	461.667	407.522	359.824	173.361	157.074	432.208	233.8	156.974	321.579	147.246	194.476	112.806	236.431	249.105	351.157	985.487	748.029	397.783	185.3	125.451	204.425	210.82	478.421	121.264	115.206	130.59	209.7	1477.66	510.29
	210.127	227.667	303.212	181.944	178.051	119	153.641	126.734	202.313	137.986	270.877	222.014	102.987	102.382	121.479	122.368	219.4	147.042	129.25	96.5067	512.862	243.527	367.709	171.795	168.034	527.442	349.297	316.779	225.868	275.263	196.122	140.291	152.812	108.219	594.347	578.071	438.321	411.923	166.206	120.81	320.984	221.156	781.54	105.773	147.217	405.063	420.904	1015.4	352.613
	253.075	240.877	191.657	226.099	168.158	138.983	137.621	104.788	191.792	213.531	235.792	195	116.371	121.773	137.657	123.055	208.108	183.516	185.288	205.339	806.973	298.567	284.58	187.921	201.778	290.159	321.229	190.585	254.167	195.116	143.455	109.724	83.7164	190.549	562.278	303.319	376.025	612.839	183.231	124.925	285.493	240.476	415.119	94.0645	130.226	154.734	450.894	841.625	589.714
	237.5	179.839	213.764	235.592	191.698	144.829	153.987	112.289	235.452	236.5	245.9	226.533	118.055	98.3971	151.654	110.62	205.682	145.395	162.893	219.231	549.917	222.4	362.224	226.411	161.912	369.521	355.464	292.338	360.316	287.369	118.684	82.2031	161.944	124.19	255.859	285.254	412.846	385.443	159.163	109.921	246.185	267.063	499.236	118.921	118.517	466.254	379.855	1255.49	296.37
	205.948	229.608	223.379	208.558	158.486	145.934	147.805	151.148	213.463	201.625	237.878	196.254	114.141	108.095	142.308	118.014	190.603	195.554	151.8	205.81	819.31	226.776	301.348	151.354	177.479	726.219	265.652	315.705	212.539	302.592	237.969	140.541	146.368	191.052	661.261	302.641	295.567	145.114	108.662	223.333	290	333.533	330.923	105.573	107.814	419.803	404.333	1478.22	385.914
	244.678	227.59	208.877	234.638	166.565	147.053	149.517	152.72	263.095	224	284.468	206.195	134.885	124.559	121.306	112.026	254.711	166.561	167.261	195.493	512.111	319.051	211.147	191.083	178.194	652.987	184.175	190.838	193.347	324.281	259.329	105.013	108.957	124.215	419.317	290.481	350.525	133.847	199.013	149.329	179.765	181.797	557.192	133.589	130.584	276.794	590.947	1159.42	477.092
	215.653	282.164	227.162	201.095	175.845	123.551	156.448	142.046	248.364	192.522	272.8	133.74	118.841	107.481	121.757	99.7468	277.275	156.391	173.2	209.25	747.525	249.656	323.625	173.329	155.623	684.39	274.095	405.74	476.945	460.542	245.962	101.318	75.0133	164.488	378.853	538.73	514.871	308.768	185.362	157.507	259.165	320.19	428.203	136.644	76.1017	393.627	376.224	1241.43	528.544
	158.24	245.737	250.469	231.079	171.527	112.853	110.754	148.75	203.852	210.933	261.412	177.2	125.615	125.633	113.973	134.185	220.266	154.935	158.883	185.379	621.158	299.308	315.618	235.403	218.052	406.513	342.281	185.493	286.145	276.791	212.265	119.545	310.825	135.71	760.657	706.957	398.19	116.083	318.424	156.407	228.4	213.069	436.719	125.943	75.6579	229.07	243.407	1142.39	477.942
	216.833	232.657	242.938	189.31	162.859	143.644	166.08	103.62	171.982	180.931	193.8	244.097	106.543	110.857	105.714	132.152	193.754	181.423	158.985	203.629	273.185	324.757	214.425	185.228	168.133	441.295	254.649	244.197	359.258	376.506	210.211	155.923	265.197	134.013	558.214	422.41	482.429	107.045	159.557	172.432	200.529	210.125	344.797	192.282	277.797	392.4	331.819	206.911	564.105
	209.8	190.983	290.077	232.316	151.162	136.961	142.681	131.925	215.448	148.571	292.618	280.278	136.082	93.5606	144.206	133.618	179.947	138.123	172.246	175.074	466.716	271.154	246.577	215	211.04	724.579	245.4	219.267	241.4	267.026	195.892	109.506	206.449	131.606	693.514	356.311	306.589	308.406	159.866	171.391	282.592	277.261	574.667	125.605	167.913	300.449	554.481	644.167	646.986
	246.569	280.806	229	264.948	166.339	183.203	155.864	103.908	220.78	196.468	182.868	195.372	75.8983	116.172	120.93	113.776	235.352	188.268	170.072	171.718	586.232	305.714	255.507	203.475	174.582	406.987	299.684	195.282	212.785	200.235	203.394	134.175	167.582	145.709	461.042	753.269	666.24	315.545	200.321	139.333	288.273	289.986	708.709	101.228	118.392	144.743	474.797	975	397.425
	218.322	185.323	264.027	241.351	163.063	157.467	124.5	148.143	217.455	286.19	192.455	212.726	123.962	125.143	129.459	133.113	201.108	114.39	133.536	170.918	550.197	503.547	369.257	237.958	170.167	268.94	210.298	295.877	295.101	277.333	209.938	97.7273	269.356	138.473	464	880.386	583.68	279.652	230.61	126.392	212.308	176.603	501.631	126.02	236.857	231.923	311.627	1311.55	361.797
	135.055	282.945	258.017	259.118	162.936	185.915	139.446	137.586	182.671	220.621	258.627	262.328	117.811	111.671	109.55	118.338	289.493	138.569	280.083	163.357	446.368	362.172	302.153	166.025	181.808	848.829	207.947	346.167	303.143	206.622	85.7869	138.222	174.054	276.422	608.732	511.589	471.712	447.789	279.143	184.861	166.493	301.034	615.625	211.634	144	118.135	254.641	1524.73	716.423
	209.274	231.515	290.797	230.491	177.123	181.776	156.42	105.537	211.087	249.429	227.556	219.515	105.351	95.875	121.313	147.305	196.951	152.686	333.679	95.2131	460.391	432.701	216.795	237.557	191.387	711.741	269.917	278.923	322.161	375.667	126.679	127.597	200.592	156.556	638.667	506.083	675.138	423.244	190.677	140.295	283.986	295.671	357.404	164.775	208.817	124.986	308.243	860.947	627.154
	247.962	247.719	304.371	241.541	165.818	258.444	136.654	101.656	212.897	261.413	229.78	219.939	118.625	89.5634	117.544	111.508	223.612	177.932	104.85	152.068	396.662	369.278	208.066	246.443	161.632	300.403	287.817	324.899	243.026	208.807	81.5	119.362	98.9722	236.173	580.366	658.987	387.219	412.107	161.725	216.039	236.057	230.667	499.083	171.284	151.982	333.4	204.227	1326.65	323.643
	185.123	260.258	285.884	273.372	159.767	296.621	151.055	168.462	202.239	204.093	234.5	241.972	112.615	117.262	143.389	108	225.187	155.55	144.114	147.901	498.215	518.769	345.323	245.912	216.35	546.908	260.367	276.344	333.553	141.865	241.966	144.514	228.097	151.845	369.803	432.882	260.636	333.79	274.455	143.918	155.424	251.7	468.528	105.309	221.035	336.23	327.542	996.208	335.75
	173.054	234.419	273.691	228.576	152.43	258.203	155.892	105.081	212.304	230.47	280	210.863	112.154	114.278	100.982	118.88	193.736	85.5439	161.875	156.906	511.662	462.661	283.474	215.848	159.486	302.254	284.081	220.855	367.787	99.56	152.88	141.69	189.85	106.563	542.159	426.864	252.53	371.352	188.25	157.1	236.368	288.821	467.929	131.83	184.034	365.851	319.763	1177.77	936
	225.224	203.089	248.372	244.873	160.961	306.176	134.761	124.414	221.458	223.154	244.792	242.06	98.9342	103.154	88.8814	126.228	180.795	130.609	152.631	242.821	462.187	725.529	251.256	198.361	174.627	662.547	233.553	216.304	628.971	107.031	343.85	142.313	103.73	258	573.905	763.712	293.772	397.79	160.441	172.042	101.545	204.897	423.429	109.069	173.587	164.41	320.982	1225.11	547.153
	231.899	214.677	190.542	238.479	155.247	277.095	142.754	138.712	196.152	169.13	210.595	253.437	117.638	93.5942	139.896	134.211	334.717	140.493	183.583	189.986	503.594	476.342	343.863	203.304	187.558	398.26	325.594	315.13	221.617	116.267	194.41	151.439	248.967	184.792	406.829	373.625	458.539	324.343	137.62	116.175	71.4375	203.169	433.385	95.5914	114.539	106.613	404.286	536.719	553.2
	229.972	278.132	290.73	267.939	169.13	247.597	165.671	166.77	214.171	253.48	266.133	216.534	105.039	131.859	122.466	135.157	244.467	133.455	141.171	203.069	391.104	641.148	274.176	181.046	192.277	668.41	261.028	255.714	606.758	110.441	120.485	113.636	100.561	121.714	578.077	520.299	564.18	411.818	205.901	176.309	68.1618	229.513	289.552	99.1622	183.885	306.81	469.597	759.795	621.969
	185.486	237.547	274.716	270.393	170.864	229.485	141.507	173.165	226.975	208.441	239	224.333	120.569	99.9747	101.154	121.724	226.341	153.359	270.273	176.5	693.316	668.044	341.292	175.973	168.932	493.746	258.089	302.521	247.785	106.725	265.64	163.855	125.094	148.746	507.724	315.123	277.523	291.656	92.6515	161.232	97.1299	305.935	354.068	131.846	156.785	526.622	546.744	1060.81	393.647
	239.354	210.747	259.901	213.522	152.615	224.847	120.987	135.776	200.262	238.1	211.352	261.437	114.988	113.973	111.015	115.988	396.87	122.878	242.246	176.455	458.551	334.634	216.651	207.857	170.785	378.745	276.133	197.763	220	117.688	195.629	124.458	68.2034	158.323	578.608	568.731	301.697	267.528	107.431	150.5	87.4493	234	322.483	118.25	147.667	132.342	712.551	1826.2	639.541
	236.918	258.729	183.675	231.618	165.469	143.279	151.597	142.593	245.723	158.873	247.158	220.28	130.278	110.729	114.846	107.892	225.297	140.069	155	136.559	591.036	704.783	234.014	173.526	177.873	364.493	310.618	392.817	221.597	114.712	271.612	120.377	331.823	186.13	953.589	872.268	373.472	371.065	101.055	138.714	96.137	282.929	385.379	111.75	202.409	196.172	366.138	1180.68	350.274
	241.29	219.236	273.89	208.824	178.207	237.179	149.451	150.744	213.84	172.528	266.866	311.968	107.594	101.96	130.913	129.239	247.467	135.239	206.429	171.833	470.485	384.605	306.696	204.342	170.254	533.286	317.852	174.564	328.368	92.8732	214.147	114.987	287.8	123.767	351.605	818.934	367.536	352.932	218.227	134.316	183.462	348.606	404.355	111	185.25	335.727	381.579	983.1	591.62
	238.053	244.803	223.431	280.627	157.062	168.815	134.515	147.74	237.079	212.5	214.68	240.59	105.629	103.59	133.208	134.551	276.333	139.408	251.407	148.5	335.4	413.424	189.836	209.323	180.705	428.282	233.313	382.2	250.948	167.455	112.653	134.566	205.946	178.393	308.225	576.288	340.083	258.347	186.943	127.231	81.0395	221.189	452.362	70.534	318.727	350.04	279.429	781.632	323.3
	169.053	226.712	282.742	221.145	186.09	261.276	127.062	184.986	177.169	234.364	266.933	246.75	111.407	94.4286	118.207	98.2593	226.545	135.025	298.542	177.286	437.603	449.172	298.093	215.731	164.615	423.017	314.167	270.771	308.203	126.69	64.8831	97.3636	242.25	126.672	720.589	626.259	384.949	379.241	102.371	113.878	220.639	276.121	390.552	96.2584	219.986	144.169	353.013	441.712	364.493
	196.764	282.492	237.722	177.145	172.625	159.765	133.528	131.712	208.074	165.13	198.828	204.944	121.986	111.732	104.416	134.419	147.824	153.973	318.583	132.088	509.707	335.239	204.014	209.886	151.846	867.463	282.266	212.367	298.397	154.319	66.6833	93.5075	348	72.8077	560.107	355.632	265.717	363.099	142.292	131.712	235.443	177.493	489.41	115.932	144.929	240.896	306.831	1814.07	610.845
	175.944	313.812	320.09	201.363	165.87	212.967	109	168.118	270.3	187.712	274.618	223.855	123.961	119.397	112.162	120.532	315.069	162.232	227.822	123.167	782.129	655.247	368.526	204.839	159.966	291.842	280.197	249.75	221.684	114.875	59.2581	153.233	405.708	181.109	730.861	702.658	350.536	247.368	154.179	131.909	88.5926	260.545	461.57	95.7582	231.256	141.175	312.325	1519.76	690.333
	267.836	245.088	200.597	272.58	144.425	153.6	125.507	123.987	260.361	181.409	225.724	163.708	110.017	114.339	106.869	120.908	275.417	120.971	245.354	219.184	940.61	312.849	270.055	169.613	184.73	644.562	227.949	207.299	203.48	120.75	65.4179	188.338	179.029	128.773	812.207	638.224	339.049	246.176	83.2857	261.152	244.893	343.529	438.483	110.45	137.405	390.625	361.983	1338.62	309.91
	203.895	271.45	274.276	253	139.034	143.316	133.776	164.266	236.567	142.041	209.077	116.982	122.908	97.3733	120.657	95.2373	208.861	137.052	200.913	175.621	65.3649	401.282	350.703	190.565	161.672	508.397	307.704	210.95	288	91.9333	58.3333	102.984	308.298	135.71	477.776	708.789	428.293	409.5	164.614	113.385	170.181	359.215	444.078	114.62	161.934	356.152	327.269	1183.05	327.55
	261.932	244.265	260.821	227.357	146.756	148.753	154.11	137.279	199.782	192.797	149.275	186.389	123.064	101.566	113.568	136.333	297.742	84.0921	227.641	185.532	634.321	513.364	266.452	190.816	207.012	497.193	257.574	271	359.071	115.379	57.5231	118.246	148.554	91.6271	712.013	349.474	336.4	328.205	109	123.493	162.783	155.276	372.092	97.0515	200.238	448.403	414.553	1107.7	475.615
	249.113	253.493	215.052	213.833	164.609	155.896	155.638	108.829	225.883	202.706	254.958	193	109.228	84.4561	116.872	104.097	298.69	92.8519	221.032	289.703	621.25	493.785	202.143	224.972	163.063	477.795	259.259	378.652	247.214	128.82	101.158	156.917	179.86	286.814	809.487	689.362	319.816	347.677	142.304	119.155	124.2	497.1	571.542	117.943	310.367	222.621	278.804	1380.6	580.466
	184.19	176.317	255.722	215.478	156.207	153.768	149.403	134.387	212.342	153.06	186.244	175.75	103.48	102.545	138.8	119.375	225.733	101.254	289.161	164.176	573.836	418.638	312.5	157.348	136.804	487.697	307.873	197.028	394.575	122.8	89.8462	193.891	312.063	146.653	705.045	948.446	481.284	338.027	116.478	121.221	226.6	193.753	381.896	109.862	333.419	428.955	230.107	890.21	685.242
	246.167	191.27	240.468	217.786	157.75	227.317	132.37	135.77	254.776	154.377	200.825	206.091	105.975	94.8219	106.513	112.614	289.507	100.288	123.25	166.521	524.7	635.222	180.928	245.903	186.377	333.132	250.762	279.217	289.4	102.768	105.311	128	156.671	222.373	722.316	320.179	311.738	370.091	249.811	115.871	186.636	228.406	385.079	171.756	164.184	176.197	320.556	967.092	365.41
	194.962	231.171	217.405	270.051	156.853	254.921	127.736	181.581	254.508	167.765	196.5	139.127	124.609	104.559	116.718	136.982	191.966	136.27	221.412	136.052	655.585	364.379	277.845	186.382	171.273	765.067	309.158	193.329	240.318	158.75	225.07	112.463	53.3158	256.934	472.667	735.448	278.987	277.677	185.197	109.861	297.284	124.727	448.526	98.87	163.538	153.486	240.681	644.949	408.762
	211.145	184.881	185.795	264.085	194.611	157.688	136.933	162.877	190.684	200.741	168.044	233.358	110.437	108	123.822	101.554	240.14	119.639	145.767	147.953	302.462	443.357	231.475	220.333	153.727	540.847	221.221	346.634	345.403	164.625	181.093	139.473	134.575	135.474	425.716	816.433	329.211	253.171	138.983	128.878	184.527	111.623	530.914	151.494	123.077	317.803	294.03	1422.62	346.759
	185.3	235.221	254.449	240.108	152.275	155.614	179.275	167.614	222.155	192.868	289.847	203.097	134.635	127.492	104.532	118	218.467	188.492	148.123	154.875	624.491	408.312	249.718	158.822	187.404	470.09	296.2	356.768	229.508	150.724	201.12	175.771	138.481	122.467	634.877	386.232	345.576	342.836	218.745	148.947	194.262	139.914	520.354	149.057	147.164	110.451	339.846	983.518	385.514
	183.071	202.042	230.458	246.479	152.172	247.041	145.253	140.461	250.776	186.487	220.441	199.597	91.1385	107.75	117.237	132.312	179.188	133.378	207.837	76.6667	482.078	496.277	301.536	186.228	182.783	732.211	261.541	290.077	309.508	124.485	212.156	107.525	141.179	157.143	422.325	294.324	352.493	349.256	207.078	117.486	239.934	111.052	143.263	150.495	171.143	282.148	371.3	982.215	631.171
	267.608	181.364	247.5	238.487	157.536	146.955	117.89	179.946	211.062	202.9	181.753	190.308	122.342	107.603	121.841	120.932	195.763	246.784	137.526	143.632	877.559	271.5	251.344	182.208	171.783	632.768	225.945	289	277.5	91.7857	142.125	132.654	138.034	151.013	793.638	386.343	304.671	346	145.857	100.842	190.76	137.11	629.472	118.129	205.197	443.162	220.464	807.625	733.882
	201.515	235.299	247.355	209.458	164.123	235.224	137.051	168.921	233.302	197.176	209.759	222.053	143.486	91.2	121.899	103.485	182.481	185.443	215.382	129.9	304.128	498.983	267.947	192.513	184.231	274.543	146.692	217.052	272.763	150.574	102.787	81.5758	94.0256	182.93	436.227	470.25	268.879	271.984	117.662	182.969	161.696	119.617	354.295	98.2283	136.824	515.827	236.915	1003.19	617.509
	198.449	212.205	217.158	215.868	171.629	215.075	150.649	157.029	243.769	247.014	239.675	239.365	119.222	94.3913	134.844	119.921	304.676	72.2903	557.709	157.623	522.491	493.237	285.443	197.288	144.969	776.899	351.375	313.071	359.206	117.5	106.365	198.4	109.075	81.4324	406.531	383.681	445.062	588.41	103.586	177.316	298.475	431.915	378.542	119.459	245.93	223.683	255.894	1507.74	660.338
	244.184	253.864	232.598	223.368	159.231	322.08	151.644	172.305	190.441	171.797	213.054	249.5	118.865	108.3	122.579	117.813	232.433	88.3771	359.214	138.085	765.926	399.75	243.747	186.594	205.325	593	178.029	372.561	272.967	99.3974	120.208	187.354	84.7647	141.328	425.594	810.983	304.357	388.348	113.421	139.91	196.063	122.677	400.339	196.011	140.579	136.054	235.387	1080.73	532.919
	232.267	238.397	252.041	213.282	164.473	141.103	120.013	146.605	217.088	212.345	169.316	207.466	104.575	99.2895	132.693	128.052	289.932	66.4364	359.136	264.065	726.278	538.093	270.22	218.657	193.098	300.041	353.2	382.449	196.861	113.045	129.214	140.655	84.3333	215.333	565.873	411.407	819.638	535.282	106.766	150	82.425	329.638	412.852	133.341	156.07	250.486	251.465	1300.52	365.905
	183.712	215.043	259.906	186.925	159.933	232.912	132.702	161.971	208.873	209.649	217.424	195.455	102.042	121.577	90.5696	135.682	273.849	98.1818	340.114	168.413	330.346	556.625	235.663	190.866	224.783	693.636	257.286	152.877	322.468	118.397	172.961	128.783	116.457	127.462	647.183	379.539	376.351	257.25	95.0886	187.951	89.3077	244.098	534.695	93.1319	246.367	504.695	413.443	1504.7	461.875
	219.872	165.339	261.761	250.208	170.373	303.379	109.984	112.81	261.236	255.183	235.167	172.614	99.9107	126.535	131.744	126.434	257.974	75.2807	442.319	184.092	755.679	489.563	285.224	185.577	174.322	511.338	280.506	248.232	374.923	106.463	66.725	213.329	128.681	139.746	692.426	435.899	335.5	305.303	104.172	153.779	89.5224	118.783	409.214	109.386	363.606	368.58	310.75	869.74	378.218
	178.533	246.429	273.958	266.256	136.883	168	140.143	156.667	188.7	280.018	171.218	221.987	101.5	116.419	118.734	117.408	356.031	81.4675	433.714	205.741	752.365	518	214.727	195	182.588	583.646	267.385	258.754	117.394	126.842	63.6962	128.899	273.391	151.942	476.159	871.671	367.104	474.927	96.8462	145.75	85.3529	112.987	355.97	115.622	310.268	207.795	400.185	1100.52	694.886
	192.212	214.867	264.803	239.322	156.41	249.652	136.488	174.625	198.671	228.156	246.141	195.8	123.462	117.741	122.065	112.521	362.672	93.6949	460.761	191.078	557.676	421.746	309.944	182.962	181.186	646.343	250.043	304.898	191.232	141.623	60.7945	128.55	230.94	184.973	729.792	650.718	1183.08	368.861	102.542	123.61	83.5753	118.221	344.536	120.283	144.35	142.631	342.106	1060.55	513.896
	243.458	295.446	214.377	241.322	161.819	304.885	136.818	147.878	216.896	194.833	276.051	241.863	117.584	108.73	98.527	107.7	212.71	68.5263	311.754	179.288	366.467	366.345	248.707	178.487	228.821	566.452	165.086	302.449	138.933	130.525	59.6757	156.859	425.214	89.1899	479.852	434.155	475.62	398.243	90.137	131.051	78.8667	108.471	424.864	138.59	254.359	359.766	324.563	859.725	315.584
	279.225	231.143	219.234	275.203	149.291	192.843	152.067	133.803	224.052	225.125	191.879	180.525	124	94.7742	108.311	121.322	287.518	96.1375	385.969	139.722	511.701	433.828	259.385	174.053	194.125	649.224	345.776	257.238	117.629	116.411	98.8933	199.73	98.4744	148.75	379.885	355.818	299.405	311.605	95.1795	162.067	89.1972	113.103	396.254	125.479	170.673	122.357	379.838	1121.1	529.215
	217.439	167.823	245.962	215.05	148.538	267.636	134.937	137.271	182.857	165.164	197.043	230.077	85.8133	102.676	125.673	125.106	238.753	63.3467	412.886	166.691	685.986	688.253	220.64	221.93	151.662	700.197	340.882	259.855	330.085	99.1148	164.826	182.582	275.683	86.275	568.265	449.827	366.265	366.014	122.784	141.771	78.8421	279.536	344.114	127.049	156.542	128.372	436.738	1575.72	314.703
	232.474	200.292	284.247	215.452	145.579	246.632	125.479	155.974	221.082	196.75	220.194	313.689	96.7586	113.077	105.971	106.717	170.883	90.3649	501	145.493	535.747	554.104	206.878	198.269	157.088	565.772	290.103	254.538	225.528	113.5	113.18	137.575	84.7465	143.066	711.348	374.935	367.737	237.276	131.829	148.645	279.375	115.875	509.388	128.4	267.716	108.614	343.28	1317.96	432.492
	242.538	226.689	272.814	266.26	157.203	145.986	134.491	173.759	173.671	198.606	236.539	220.786	108.412	115.385	104.086	128.5	311.537	86.9872	185.545	103.737	448.089	882.95	167.514	185.917	159.216	514.07	235.773	306.183	247.236	127.059	158.282	113.783	483.439	118.794	378.013	699.069	465.754	309.233	120.066	113.77	262.563	418.613	354.364	93.6667	227.261	130.054	322.538	847.3	479.957
	176.015	191.329	242.737	251.415	151.227	202.654	135.699	147.8	203.056	177	222.513	198.15	106.5	104.852	107.75	114.547	279.685	101.369	96.9074	166.603	525.387	387.623	329.377	175.797	135.986	273.5	285.228	269.841	300.179	120.038	161.972	111.55	215.474	114.557	425.632	704.565	300.183	319.362	107.909	151.827	227.071	112.492	380.936	104.146	161.961	135.692	343.574	965.102	691.513
	222.805	211.65	181.619	235.921	173.267	227.9	128.533	141.338	219.049	159.184	296.688	199.629	108.806	110.193	92.4262	114.149	266.082	83.2373	163.5	166.411	565.045	397.438	270.125	193.31	162.292	578.658	321.25	249.552	274.203	118.618	158.785	94.3117	396.851	143.333	476.214	385.629	462.522	362.378	240.113	130.905	86.9123	326.205	551.219	161.714	163.529	90.8064	380.48	1012.31	474.41
	198.638	244.746	214.915	209.347	154.526	155.194	154.069	158.224	251.138	269.672	229.111	260.397	136	106.734	102	118.763	260.313	74.25	184.148	119.215	569.394	214.256	293.615	170.667	162.841	603.513	238.698	207.734	264.959	89.0156	175.132	69.431	189.534	150.189	402.872	361.702	352.983	868.357	148.118	135.973	101.39	212.362	394.446	111.117	297.917	321.148	371.878	1148.2	294.617
	161.603	164.273	177.086	211.945	165.844	209.143	100.741	151.2	181.508	187.478	243.926	256.558	119.6	97.8125	129.741	118.846	208.284	65.8889	201.831	137.522	597.741	639.338	342.514	195.488	164.081	705.563	304.861	246.014	233.78	103.925	174.573	101.532	449.339	156	377.169	655.805	413.952	254.265	226.356	159.222	83.7927	143.323	543.785	97.2442	250.483	111.927	358.377	1153.11	572.94
	227.545	222.765	251.773	240.662	145.81	265.419	121.092	121.079	201.727	181.961	202.049	239.355	111.592	114.465	91.5507	112.789	212.208	83.65	134.3	85	698.392	489.049	200.214	180.909	157.859	868.213	364.565	267.538	198.818	125.099	162.761	103.493	101.571	138.792	395.635	364.948	450.185	356.27	236.662	167.879	223.529	306.732	315.141	165.5	165.579	274.024	337.263	868.308	441.183
	212.711	230.883	317.13	228.75	162.097	126.735	123.014	157.267	174.947	172.561	251.71	214.444	68.7105	125.811	105.091	109.077	288.75	98.6538	121.167	114.447	359.182	476.769	329.39	167.912	172.937	616.453	375.182	232.143	320.171	128.85	249.129	89.8209	107.822	201.75	659.879	563.921	445.508	358.903	241.485	120.316	152.5	201.095	392.29	141.333	181.878	133.319	244.381	464.417	462.521
	216.317	197.922	307.434	258.733	146.476	235.542	115.441	134.859	256.679	144.928	192.051	216.842	111.719	127.823	134.43	108.461	237.345	96.527	154.066	94.3125	302.716	503.13	192.564	212.766	192.702	272.203	305.04	245.087	362.925	121.078	153.417	107.821	200.603	163.105	507.944	449.466	418.169	288.529	140.859	118.213	261.639	160.818	479.645	128.337	233.5	198.105	353.205	1329.85	384.308
	207.221	237.25	238.45	237.127	141.486	170.117	123.905	150.276	240.717	203.901	213.169	237.513	123.014	110.408	139.663	117.859	248.089	91.8571	134.513	150.672	431.877	622.247	379.763	190.254	141.414	697.365	168.088	249.625	270.211	138.051	366.646	76.9677	329.821	190.343	412.879	431.689	342.481	408.386	284.173	114.158	200.167	237.492	295.827	95.3936	149.821	101.14	342.74	1094.06	467.917
	242.761	201.797	196.271	225.726	159.808	237.203	104.368	129.165	270.351	250.568	215.101	204.761	81.9859	112.417	110.351	169.119	242	106.515	153.608	141.305	539.015	682.104	330.407	175.317	183.263	696.254	171.681	157.879	258.603	109.938	298.203	76.1266	266.932	168.574	693.788	434.136	354.448	350.039	118.702	124.8	199.324	253.61	452.644	121.544	192.966	130.367	235.015	1203.09	344.015
	210.05	186.465	268.8	260.621	171.53	251.232	140.75	129.091	230.115	210.909	192.877	189.518	74.45	104.769	105.115	118.708	203.551	105.561	142.139	220.117	452.955	778.57	250.016	203.485	285.719	541.386	300.212	156.105	253.75	115.859	556.493	100.808	63.0833	74.4487	370.466	388.507	367.342	357.544	200.052	118.127	96.6885	368.103	299.466	116.884	197.865	705.59	321.431	955.579	297.823
	267.104	268.6	285.864	235.172	130.537	197.254	110.717	150.559	176.274	245.288	214.655	214.543	110.253	103.263	120.662	113.532	281.462	92.1791	176.136	188.987	428	299.076	285.263	172.235	155.739	763.947	300.969	289.92	337.839	114.855	313.348	85.5294	246.154	170.855	418.05	377.825	353.6	235.375	452.321	142.8	202	215.4	450.638	112.274	144.492	210.531	329.279	1491.97	677.18
	194.292	234.406	263.5	215.734	144.351	161.218	127.882	147.691	192.4	231.5	216.573	248.982	114.631	104.379	111.075	116.42	280.092	104.493	145.379	197.13	522.386	523.667	279.983	187.325	167.083	683.814	235.133	274.446	424.93	131.63	64.1967	98.9189	56.7397	123.108	519.362	449.667	263	238.682	202.156	114.208	87.8393	291.429	380.426	110.838	167.358	104.905	355.905	1020.34	560.974
	222.185	221.237	282.427	277.141	185.661	211.703	152.971	151.033	232.8	235.154	226.311	207.7	104.733	112.397	112.589	116.171	296.64	106.057	150.328	246.2	537.436	486.703	269.081	188.516	150.267	247.632	183.775	332.542	327.768	123.884	61.8095	85.8481	93.7581	64.9091	453.923	795.82	126.656	340.888	232.189	132.063	187.408	160.436	399.41	94.0357	145.62	95.9412	300.557	1087.96	531.203
	239.132	213.833	304.513	262.2	162.139	207.195	97.1733	122.429	171.158	214.707	236.194	210.987	106.241	106.897	117.079	115.4	274.354	114.594	167.294	159.09	512.309	481.36	328.768	194.107	197.254	884.757	207.323	323.275	116.678	110.794	66.662	84.1563	125.049	143.892	396.87	350.93	314.155	350.311	174.533	121.299	254.587	199.211	378.253	128.228	202.279	101.987	348.556	1436.87	414.238
	236.608	196.747	198.844	258.608	139.333	222.919	136.609	129.196	183.219	192.275	196.385	220.478	106.067	114.141	118.573	123.783	260.482	69.1884	173.346	189.942	550.164	492.139	241.582	239.155	189.276	682.743	280.067	375.653	316.93	112.929	69.5949	88.678	387.949	164.164	509.382	495.368	316.089	412.756	248.684	142.316	154.712	157.61	392.474	101.683	154.644	358.568	239.339	1157.76	629.857
	244.896	213.719	264.221	235.292	173.523	171.667	123.313	151.984	238.655	232.329	276.814	243.986	119.895	115.25	112.128	119.591	236.831	62.2875	155.339	172.429	500.446	488.29	247.127	194.397	152.627	824.288	345.38	161.302	200.918	105.862	83.5696	94.6508	178.887	250.017	442.23	423.45	320.031	336.351	240.4	148.444	248.19	603.921	440.172	94.0303	216.319	261.309	323.893	934.038	550.322
	232.062	203.569	257.051	245.542	160.566	197.653	124.845	136.644	253.761	243.494	291.414	225.155	109.254	119.725	112.975	95.3108	242.917	107.52	194.2	138.04	549.957	517.017	159.091	209.478	131.379	306.397	274.839	296.739	245.639	129.732	83.4098	98.7015	230.81	94.5571	517.93	337.822	291.333	285.068	256.722	131.986	120.267	291.188	359.354	118.027	159.38	242.313	334.038	842.667	645.75
	209.683	235.362	259.125	214.058	164.161	213.041	120.537	137.441	233.739	237.328	214.933	165.71	119.892	122.015	101.851	120.104	235.071	101.121	160.115	218.044	541.557	599.431	380.392	208.654	155.246	653.595	346.855	424.694	557.985	137.507	66.75	88.8947	192.276	163.676	474.576	701.275	285.615	386.053	241.281	113.175	88.3924	356.421	248.368	95.9294	287.118	106.018	315.279	834.353	419.108
	195.639	220.291	334.964	233.117	171.636	217.475	133.789	138.827	231.565	245.478	272.949	231.762	112.358	116.338	102.829	100.323	280.534	72.5571	155.875	145.743	759.872	293.596	292.529	169.39	173.829	593.746	292.432	161.559	250.143	99.6984	92.9464	78.4203	242	208.373	536.933	400.934	299.053	319.908	273.138	130.491	191.133	209.514	358.449	111.978	195.872	109.908	360.833	452.688	902.567
	230.147	260.721	270.139	208.365	153.603	221.743	112.241	140.386	203.394	251.239	278.619	196.927	110.324	102.859	98.7759	121.276	167.071	67.76	192.731	191.295	725.269	360.776	260.932	181.378	164.853	685.284	290.658	225.545	413.571	130.574	83.8814	101.643	387.348	203.218	522.707	484.414	338.875	284.828	189.015	104.444	104.938	275.197	603.763	108.244	96.4643	116.821	322.508	1411.2	549.254
	220.661	196.884	249.171	248.985	142.309	211.854	117.641	160.462	251.912	157.093	188.892	246.701	125.849	94.4722	101.946	105.506	290.667	67.4615	193.474	225.119	526.405	261.609	297.591	180.685	165.421	859.692	277.91	355.803	247	117.217	101.703	81.0781	378.632	70.875	558.293	538.077	311.105	348.581	199.192	106.333	161.261	215.581	527.764	122.951	209.567	435.049	248.653	848.708	470.65
	206.825	240.329	314.479	258.671	135.301	188.033	103.458	145.278	163.676	153.459	251.379	278.382	109.855	112.453	95.1139	108.342	315.5	89.9063	163.592	199.096	521.508	346.38	255.6	186.73	200.855	558.211	228.355	407.158	249.912	122.016	84.325	98.1475	442.298	63.8475	725.675	393.887	285.06	250.026	228.429	121.772	236.683	211.214	333.509	134.52	302.971	102.875	366.621	386.885	452.041
	192.027	260.667	328.088	238.581	145.309	128.159	123.079	137.169	294.53	151.864	163.848	184.623	114.844	109.974	113.654	103.206	275.81	83.0952	181.492	203.959	488.418	387.807	259.85	164.589	176.055	853.813	290.6	405.368	333.587	117.465	85.0735	114.091	421.855	107.455	288.431	384.644	282.75	302.12	235.41	109.368	214.099	265.041	438.133	151.728	163.737	155.403	349.121	442.456	921.154
	178.364	275.091	221.338	232.544	153.366	235.781	158.2	123.5	233.879	213.316	233.662	185.508	104.429	113.318	99.2394	115.878	271.034	92.7759	174.014	178.478	436.917	547.159	281.754	176.453	165.436	682.039	253.035	298.118	227.03	147.305	73.1176	85.1974	328	208.364	444.757	390.836	277.258	296.324	182.387	126.129	204.167	233.724	295.74	106.588	180.588	321.233	311.921	1003.85	313.929
	226.403	196.7	230.877	241.391	146.836	126.566	147.582	157.345	168.85	196.171	242.754	237.835	132.23	106.322	74.3766	113.815	166.081	90.9079	165.641	169.31	495.324	228.908	252.123	238.561	188.375	684.667	265.2	373.987	175.063	141.089	95.4068	84.0519	337.06	222.44	501.421	319.463	370.329	327.987	238.304	135.988	206.385	188.047	392.7	124.211	306.306	112.573	377.487	1383.26	324.864
	246.371	243.464	220.63	254.254	141.634	142.864	153.456	140.672	263.148	233.853	236.756	254.615	125.015	91.3333	158.138	98.519	185.75	62.5313	174.042	196.771	415.581	493.855	237.961	140.553	160.657	732.536	277.167	509.392	223.803	110.792	100.368	111.05	255.014	201.841	440.789	280.053	266.063	316.333	196.231	113.538	230.716	354.513	294.284	105.505	282.625	307.471	363.194	534.909	344.688
	254.724	227.261	273.211	253.861	132.5	192.905	108.712	152.957	265.172	224.25	167.971	258.333	94.425	123.86	110	102.937	204.743	106.431	186.861	216.507	625.35	280.982	221.925	199.671	191.425	656.971	135.69	216.846	217.582	131.07	103.325	92.1667	396.39	124.035	479.324	685.594	394.859	308.597	198	136.971	276.391	206.13	377.632	116.781	199.574	118.781	191.704	1221.44	398.475
	198.484	256.93	285.679	244.224	178.225	144.39	175.414	180.132	304.621	217.708	245.864	230.295	79.1311	115.845	72.8871	107.576	192.078	88.2206	178.443	173.945	516.932	317.938	215.829	225.905	189.231	410.105	274.822	377.353	353.048	150.934	108.284	78.6462	403.618	193.877	619.681	414.923	366.924	239.094	241.975	105.284	270.435	287	326.159	117.049	126.641	82.4937	277.781	986.458	731.829
	202	247.493	177.193	225.167	161.328	119.356	140.881	124.014	268.121	214.017	220.615	225.839	107.789	110.988	75.075	118.228	226.194	112.038	170.295	145.915	469.446	305.967	193.132	165.565	162.197	835.792	251.097	414.362	216.724	141.053	82.5769	90.5753	340.558	278.567	555.987	338.312	320.914	317.321	202.053	125.528	159.156	229.375	383.125	145.724	165.19	96.8028	415.612	981.737	686.162
	196.161	241.129	289	208.875	154.067	127.138	110.466	158.508	242.209	187.104	224.675	151.662	119.237	98.3571	130.932	117.076	407.862	102.152	137.047	142.554	416.75	430.907	552.733	173.228	206.372	253.394	238.367	350.756	233.966	125.571	91.4138	97.9737	496.345	216.688	368.623	621.054	562.116	333.348	186.209	116.985	166.141	252.266	580.75	110.563	184.317	134.982	280.893	1355.65	598.122
	202.446	290.514	239.361	238.169	174.756	265.079	154.667	143.226	243.014	235.13	271.15	289.795	74.6936	93.2754	78.6912	104.653	257.917	79.7368	158.557	206.641	499.29	298.778	345.033	162.987	194.333	557.447	249.531	239.014	262.423	135.932	82	85.9375	140.962	181.656	430.293	386.933	293.616	526.973	216.603	117.051	177.103	382.852	638.176	117.703	276.389	87.5246	297.087	1673.48	290.823
	194.106	249.117	307.932	198.46	181.292	184.671	151.524	142.789	212.526	163.35	238.847	212.27	78.4026	122.351	117.303	91.0625	306.177	87	187.128	124.924	639.782	326.09	358.487	169.787	176.658	717.18	293.014	337.247	297.95	126.881	90.9531	89.1571	113.873	207.035	426.215	341.397	282.214	326.138	214.216	140.557	197.519	165.676	316.765	187.654	347.172	104.037	259.27	1525.86	763.982
	245.859	266.212	296.206	249.945	135.177	245.711	145.442	145.569	188.818	256.103	248.855	180.068	69.1618	102.53	104.557	96.9865	557.763	72.0533	187.697	136.485	662.464	523.507	203.081	176.211	173.421	685.453	292.957	312.645	298.865	128.188	86.1282	93.1625	310.263	172.422	412.518	412.095	284.731	286.518	163.743	132.176	168.187	251.761	454.468	130.086	153.338	106.662	284.268	1623.06	435.382
	213.574	295.147	255.322	252.235	167.132	254.064	142.863	131.738	263.574	257.857	263.649	259.088	113.59	99.6267	129.5	109.912	248.662	73.6229	165.469	199.921	620.833	184.72	442.37	146.066	137.099	666.873	250.803	304.392	286.162	145.756	96.5147	81.3506	235.2	155.928	384.969	490.986	292.744	306.807	226.131	121.825	171.765	274.377	275.882	119.813	278.408	105.466	354.679	1084.46	319.676
	187.725	244.945	189.753	247.727	147.944	227.754	126.192	141.075	193.658	260.152	211.641	242.141	89.6936	111.905	102.855	118.603	300.488	92.2807	134.079	195.431	611.123	173.304	722.233	182.986	162.239	909.779	233.338	323.413	281.08	130.292	100.883	92.6892	147.507	215.222	402.821	413.61	322.931	301.427	145.176	126.646	182.507	174.246	374.347	115.851	329.083	85.625	327.26	1832.65	433.1
	229.049	240.158	171.449	253.26	146.847	138.94	105.875	183.342	239.947	223.224	238.679	207.911	84.0656	102.923	97.9595	117.103	331	103.139	169.608	174.036	911.517	178.333	713.463	157.03	214.268	580.012	355.93	267.764	297.646	132.812	90.8228	77.8026	395.304	300.911	480.424	376.368	248.127	291.247	155.492	124.692	77.9634	330.444	442.779	75.54	241.639	88.8451	426.872	1512.28	404.857
	206.236	248.359	270.7	227.423	148	181.899	160.026	157.897	245.013	197.483	180.891	258.985	109	115.029	94.5211	103.018	495.758	110.123	166.634	179.985	647.824	227.853	495.47	208.586	141.017	679.304	324.857	406.333	243.412	181.778	104.425	80.8732	375.487	169.147	524.547	360.672	312.652	333.486	284.554	116.809	98.2949	212	486.45	129.547	155.583	87.507	431.961	1243.32	575.883
	229.706	210.433	226.918	283.648	153.183	165.033	159.026	158.605	256.845	236.897	209.483	217.186	94.5574	118.944	138.677	102.689	965.747	57.1228	150.091	214.364	530.548	269.246	553.735	223.354	155.724	503.727	249.521	217.165	165.712	172.621	76.962	105.169	174.652	223.132	330.883	613.444	270.75	282.385	163.411	124.865	92.2027	162.155	679.809	150.727	127.508	98.4286	358.609	542.139	448.95
	286.487	209.365	220.236	231.392	157.434	215.761	133.691	143.41	248.017	222.474	226	243.208	126.203	114.726	128.411	109.914	535.491	56.2794	170.258	158.596	473.694	219.395	396.269	186.973	147.014	630.548	295.521	310.662	265.014	92.2394	77.8354	90.3803	250.25	147.913	537.349	358.493	347.456	361.492	162.956	116.692	83.9595	263.241	292.076	127.068	195	114.333	428.75	1325.53	460.123
	272.821	190.274	238.474	220.902	170.603	187.275	155.096	129.955	205.684	234.431	225.609	250.416	130.065	94.2927	108.718	100.9	512.197	48.9524	177.938	204.418	508.431	230.638	279.899	218.391	145.747	658.266	313.455	263.877	256.606	112.756	77.9494	79.6711	377.075	130.15	434.175	300.152	310.875	391.658	241.296	146.286	218.359	185.95	424.138	125.485	233.068	94.8947	449.833	1245.09	682.346
	270.842	232.591	261.317	258.899	157.164	225.479	141.797	124.361	190.819	233.897	246.732	176.776	101.298	106.985	121	91.8608	344.537	49.321	178.831	156.621	744.7	136.039	605.431	245.053	159.776	633.722	197.032	327.379	282.934	150.725	88.931	85.8246	206.082	210.064	531.25	307.262	273.559	327.631	179.514	190.014	153.676	200.705	488.571	121.063	143	102.31	422.803	1370.28	498.161
	281.908	247.667	289.872	236	152.453	231.152	140.803	144.028	192.268	264.806	243.682	262	129.194	105.559	128.119	112.915	445.663	54.726	133.883	197.041	592.475	201.778	614.164	225.911	206.432	654.06	157.658	334.348	244.014	176.07	92.9697	92.5763	178.904	90.6582	272.694	481.364	344.588	294.083	153.219	262.779	293.31	287.635	310.424	129.543	203.411	96.3385	484.214	1141.52	495.406
	263.844	257.985	251.554	255	125.377	242.2	120.646	134.552	291.406	210.914	218.387	180.439	69.4516	102.662	123.143	110.5	497.051	55.9464	184.712	141.65	554.526	159.583	630	203.213	180.405	775.157	159.15	371.25	258.333	135.072	71.1818	99.2895	139.364	370.296	494.373	637.127	342.26	341.827	156.506	219.281	265.361	343.239	476.379	167.817	161.975	69.9324	409.621	1174.14	782.421
	246.111	211.753	285.662	259.649	178.386	111.891	90.7241	147.224	214.986	184.167	230.348	256	124.951	112	113.062	106.933	446.033	68.25	150.791	152.545	341.986	203.317	721.362	244.377	159.304	638.457	390.532	300.783	247.014	222.025	73.6786	91.4615	165.393	212.528	445.216	489.958	330.131	290.346	146.882	180.179	82.2958	313.579	452.526	121.75	312.833	85.8846	445.361	566.079	419.764
	235.722	251.756	213.3	248.883	150.964	123.378	141.829	149.987	184.639	167.873	173.833	222.643	108.478	105.76	124.577	106.557	867.652	51.6364	146.432	89.6429	694.957	238.125	720.304	213.492	164.017	567.571	286.719	280.269	321.608	113.987	80.5735	85.8226	146.343	327.814	510.069	715.052	610.213	307.875	199.577	133.41	85.6957	181.182	426.333	90.1274	265.222	101.9	372.119	1385.22	380.033
	269.778	227.919	277.167	208.705	148.333	180.421	96.4	134.462	193.833	248.132	175.518	183.242	125.638	110.377	99.4615	145.84	461.986	57.3692	151.127	203.083	547.344	196.329	492.683	242.757	154.111	794.757	285.405	403.757	309	109.438	85.9531	133.068	451.456	87.7534	232.731	726.45	498	339.714	136.228	147.384	78.6667	388.493	436.545	111.568	224.16	92.4308	385.4	577.055	868.793
	334.906	255.593	208.066	276.514	144.096	172.721	103.3	210.868	175.014	264.087	218.37	184.972	108.506	112.513	111.211	118.71	372.092	71.9494	150.63	176.559	405.054	343.888	327.587	201.188	165.921	597.086	295.183	338.538	217.974	103.468	59.0972	86.1714	242.431	141.193	453.554	839.132	288.682	328.556	143.154	175.203	82.3939	185.823	427.694	95.9355	105.188	104.316	377.32	1036.23	454.239
	238.179	190.708	267.947	245.447	142.451	181.143	125.606	100.776	208.661	253.641	191.342	238.847	95.1333	103.4	112.833	98.0781	740.397	74.8649	169.123	195.987	263.974	256.239	402.353	258.702	170.605	642.681	269.308	352.959	203.5	110.468	87.1746	110.38	222.284	153.134	536.139	560.645	362.045	318.417	212.383	243.642	112.589	215.667	315.42	123.202	295.176	106.902	385.781	1415.93	598.813
	236.817	247.321	251.411	206.969	134.087	225.143	115.353	162.167	231.824	255.119	197.507	221.329	84.129	113.522	81.6494	125.185	306.932	65.8947	160.276	222.179	440.641	250.753	490.629	193.384	177.446	765.197	224.2	343.677	157.589	180.881	93.6667	134.333	156.365	198.855	546.4	665.259	262.582	384.773	135.333	115.714	95.8462	236.039	325.307	99.0435	170.066	98.9643	359.436	830.655	536.984
	230.403	236.954	292.141	239.407	153.133	133.433	87.25	142.127	176.177	225.886	241.276	276.297	100.872	106.814	112.372	91.5352	812.645	61.6667	161.175	204.6	757.068	383.582	683.471	244.514	167.541	728.28	335.708	327.246	216	133.561	137.961	123.712	458.5	312.759	269.269	1051.36	322.391	370.868	177.207	131.479	205.986	286.042	475	125.294	181.188	89.8676	444.487	1577.9	521.316
	152.901	238.731	243.654	225.895	150.829	128.938	122.25	175.342	223.684	224.753	152.319	216.145	152.783	104.265	113.973	110.934	1002.78	66.3676	144.55	204.239	363.281	311.718	564.926	202.09	177.731	629.017	187.5	299.458	229.55	104.686	144.427	94.8033	536.403	237.518	260.768	738.378	298.78	305.508	172.72	379.487	207.016	298.671	289.483	140.471	376.678	93.1897	323.281	770.855	440.625
	238.447	262.474	308.305	251.893	130.933	143.867	105.738	138.014	230.615	228.018	253.459	235.764	99.678	103.115	107.811	107.35	506.419	71.1667	144.276	197.667	539.838	292.897	450.768	204.275	167.614	686.875	261.19	283.439	206.266	155.675	89.4324	125.179	123.742	170.514	277.469	891.853	385.053	329.314	191.893	142.584	325.415	258.055	465.205	114.287	168.563	105.017	391.123	1553.87	463.71
	203.706	232.948	239.377	216.057	132.239	138.719	120.333	222.468	214.696	276.092	188.176	183.368	103.364	107.701	109.986	111.906	436.967	103.38	173.683	176.247	464.115	355.41	757.476	190.455	183.192	775.15	300.079	235.451	189.232	146.507	119.9	98.5769	89.9714	204.875	729.683	401.508	306.507	280.145	140.644	107.029	270.582	233.871	464.467	120.621	321.606	223.481	415	969.639	467.983
	214.058	243.367	275.263	226.493	123.622	169.015	128.179	164.397	174.333	180.353	256.878	171.038	149.73	96.0694	107.912	117.36	855.934	72.9333	189.679	152.793	561.485	270.031	501.906	206.765	176.384	696.915	247.768	385.639	258.986	155.039	74.1447	89.4125	160.897	184.836	292.397	707.569	557.288	334.929	275.188	183.859	158.987	265.787	316.959	103.202	152.089	245.476	378.179	979.186	388.564
	182.878	179.318	250.984	261.455	141.333	162.038	99.9091	133.779	204.515	204.125	254.773	218.712	103.19	106.203	122.857	125.417	624.614	71.6923	158.829	175.22	519.192	345.233	539.766	273.662	184.962	663.105	334.576	407.349	266.29	111.857	73	125.125	391.741	214.4	720.014	1029.91	338.014	320.932	208.985	209.117	163.743	426.621	452.013	91.5909	205.314	85.7879	338.169	598.554	420.22
	273.07	202.224	263.069	228.963	128.6	177.119	125.608	100.508	254.91	217.016	189.054	211.206	143.654	107.103	112.662	104.677	459.845	72.1899	200.839	187.156	531.973	244.594	280.959	223.179	194.924	657.8	286.525	405.333	211.053	121.636	96.0781	102.85	545.906	238.649	257.038	383.632	322.102	316.212	155.767	148.013	318.41	312.086	530.481	105.15	258.5	95.6379	435.731	1578.09	365.765
	268.612	176.288	318.029	227.247	133.092	154.329	128.475	127.813	245.329	241.585	193.759	213.947	95.5541	100.851	115.303	111.039	526.375	257.833	179.369	154.197	494.945	222.333	581.351	257	183.974	790.5	278.89	394.82	259.885	106.667	109.881	90.3099	190.679	285.841	335.842	673.303	284.534	324.576	193.549	152.317	325.425	145.069	483.879	130.883	281.464	92.9756	400.154	580.468	507.918
	232.299	218.31	284.092	216.436	197.815	165.318	133.735	158.448	245.768	249.603	221.257	217.754	114.797	106.363	106.369	105.339	637.2	370.029	178.803	153.221	417.371	293.424	492.671	290.123	222.297	778.786	332.154	245.159	245.575	98.322	95.5067	89.0172	290.74	174.125	291.509	693.123	427.188	302.732	168.356	153.493	87.1045	202.104	694.368	113.081	223.329	97.7901	391.506	1505.68	293.189
	173.821	231.032	347.662	227	185.116	220.109	124.852	136.25	177.233	230.421	231.123	252.737	122.127	95.4384	128.972	111.74	331.651	583.042	158.368	143.704	633.138	232.271	265.797	205.918	224	624.866	290.289	368.6	412.867	114.654	121.718	125.734	345.403	369.62	380.309	817.014	316.774	341.215	108.722	139.342	91.7671	191.343	368.441	99.6216	297	70.7419	289.246	1952.89	503.793
	273.179	252.911	310.015	258.603	165.449	198.067	84.5672	107.455	187.653	225.919	188.373	274.183	129.857	110.346	118.448	114.394	750.382	291.277	159	214.328	638.646	326.877	433.236	252.739	186.667	730.271	262.246	422.5	265.079	115.078	119.911	109.789	249.187	216.152	433.826	571.553	279.948	314.564	119.107	167.909	89.0984	199.412	415.859	97.2292	228.036	64.3385	366.382	1234.43	353.392
	236.714	223.421	297.949	224.638	138.805	140.525	125.897	85.1311	223.034	269.015	222.867	260.26	113.608	91.95	108.481	122.462	1178.01	388.816	161.329	162.017	608.849	203.516	470.346	290.408	196.769	696.091	350.118	309.892	245.632	121.478	86.3247	99.9322	468.057	148.079	321.842	503.579	326.172	316.896	207.052	376.844	73.9667	258.042	450.733	91.8611	315.971	98.2025	346.031	2231.6	842.782
	162.658	276.013	237.545	217.644	168.351	166.405	124.194	118.853	230.705	234.878	197.662	216.538	110.675	108.273	134.493	123.574	618.538	376.298	171.932	126.951	471.116	234.295	265.375	229.475	164.987	847.033	248.551	359.849	126.875	130.942	106.838	106.825	89.913	157.194	297.639	594.63	469.25	406.413	193.263	154.795	85.5714	412.878	312.29	131.6	209.317	90.3247	385.768	1639.28	380.742
	135.551	222.776	235.933	194.783	146.787	157.973	122.611	144.975	212.371	181.677	229.162	227.167	106.45	102.171	93.7818	111.5	983.482	388.397	143.603	227.836	612.393	239.948	475.443	210.372	173.569	484.051	269.367	309.068	215.656	118.35	104.526	108.471	243.25	125.066	297.298	615.5	337.319	296.267	165.069	581.316	70.8933	319.731	442.574	72.3067	342.208	203.07	372.143	1579.47	369.493
	213.246	231.895	297.895	194.579	155.684	143.765	114.014	142.508	236.354	263.383	243.115	242.644	114.132	107.892	93.15	105.149	574.464	235.707	186.167	199.237	268.414	259.08	684.757	181.164	200.385	305.789	222.815	362.48	221.269	95.8354	111.321	113.552	246.875	111.13	324.781	558.746	349.903	323.955	163.397	140.169	219.899	218.879	406.58	107.708	301	104.737	330.821	958.429	806.088
	318.09	249.095	248.584	212.301	151.318	135.585	110.5	143.39	228.494	218.263	271.157	208.868	95.4746	81.2167	88.5823	93.1392	1123.7	159.433	182.389	221.068	554.14	226.847	381.375	216.102	201.443	672.627	345	410.492	229.304	88.7121	124.172	118.444	309.114	231.946	250.279	1039.89	401.051	394.55	219.806	107.772	282.949	141.536	290.066	111.204	255.545	83.3797	346.762	1215.61	591.456
	246.143	236.733	306.662	156.64	151.656	164.066	127.576	186.882	168.75	248	315.347	272.662	111.955	101.883	82.2121	100.635	127.196	128.107	158.013	205.97	748.857	210.227	578.814	233.613	206.403	692.192	265.169	421.262	320.912	130.869	96	91.2	179.04	429.685	380.875	677.183	248.714	365.975	160.457	222.099	95.6375	217.848	461.133	108.812	192.543	102.281	381.234	1530.36	358.316
	355.352	245.014	281.282	239.101	146.436	163.273	109.9	140.987	232.853	219.725	252.377	255	105.309	103.35	88.5303	93.7162	146.746	126.744	147.449	191.514	452.19	275.508	503.274	217.389	245.361	701.903	303.169	308.985	244.914	129.42	117.842	91.2813	486.324	164.756	454.351	756.987	334.939	298.731	227.211	126.456	194.914	248.603	418.648	107.935	268.259	102.072	376.769	1509.33	514.568
	298.867	194.109	184.544	206.167	149.069	154.704	140.641	141.699	255.867	242.947	244.974	186.039	130.891	101.052	97.6563	131.658	180.828	126.867	143.611	228.049	466.684	297.5	471.724	220.566	196.63	709.515	358.891	404.903	296.592	119.361	85.8788	114.714	186.288	245.792	369.813	823.586	349.614	589.014	139.55	151.303	102.272	123.118	441.608	106.32	240.358	128.466	376.857	537.492	294.328
	267.745	250.391	181.97	160.232	142.4	171.97	113.388	115.685	243	263.328	197.754	236.984	98.2025	104.329	80.2319	107.15	132.279	117.882	153.4	202.085	811.971	270.224	376.967	233.284	193.107	906.29	262.754	398.613	268.62	132	110.234	125.282	99.9231	111.487	328.127	762.656	313.5	449.596	151.973	137.695	93.7662	375.408	334.284	130.406	231.485	104.478	340.825	2066.41	422.614
	238.14	257.667	241.736	171.507	147.55	232.246	112.5	145.114	267.101	283.324	214.6	200.102	94.64	94.0685	80.4225	120.625	117.684	102.671	135.987	213.929	502.833	302.375	677.896	203.747	212.823	701.351	271.894	390.551	223.516	156.663	129.479	92	152.91	218.597	950.74	808.397	511.519	417.203	208.156	160.661	67.8906	369.288	384.5	126.965	263.118	103.464	327.6	1206.71	354.456
	246.687	269.284	189.018	283.4	126.423	146.948	132.408	153.558	211.105	276.9	270.692	227.035	113.229	101.281	76.475	92.1772	158.266	103.415	169.09	179.526	748.589	306.393	567.676	208.256	233.171	328.359	285.706	314.106	216.79	101.219	97.974	94.4444	165.203	121.592	416.214	630.53	353.814	289.697	313.078	148.929	84.76	257.63	502.338	119.988	186.571	118.895	257.379	584.132	427.259
	226.574	294.591	223.452	232.413	169.072	339.55	105.016	115.129	209.017	228.279	251.64	190.474	118.329	109.197	106.829	115.318	160.115	133.912	161.366	215.639	581.347	248.507	510.479	200.754	183.277	666.533	237.259	309.619	277.32	142.815	93.0625	83.6	627.161	186.627	745.938	836.545	273.791	378.145	172.964	178.23	217.324	177.556	372.962	117.163	222.247	176.284	226.386	1366.51	298.297
	221.974	240.266	213.171	206.712	136.757	336.293	123.167	139.934	189.644	190.156	180.846	175.42	96.8947	110.897	78.8375	112.486	178.778	135.655	166.8	193.393	728.71	269.757	470.083	226.034	230.358	607.026	240.934	265.74	263	122.271	95.5313	74.2639	192.371	208.779	679.438	533.448	345.433	286.23	246.545	181.3	178.548	126.333	423.885	101.56	235.48	88.1154	420.197	582.339	335.25
	230.974	173.737	263.466	154.157	155.632	227.533	132.854	160.761	219.918	219.029	282.865	249.81	103.24	102.512	79.5733	99.7681	174.339	128.75	152.462	152.443	499.523	233.286	647.82	195.844	176.182	663.551	383.082	252.412	256.373	110.193	101.782	82.3077	400.886	90.8831	371.91	597.918	372.908	390.382	135.747	112.079	150.775	228.563	445.091	103.33	128.712	68.4795	368.372	1236.08	404.982
	172.257	236.611	192.231	202.351	153.197	173.308	113.308	137	229.55	230.746	300.845	226.046	106.882	108.733	82.1667	114.478	173.507	102.429	140.018	136.433	443.529	230.038	615.295	242.014	228.557	566.143	309.464	319.089	278.56	167.129	143.566	94.8772	88.2241	210.016	753.818	924.403	409.225	289.987	194.965	116.079	241.93	349.353	368.435	95	285.424	81.8889	289.224	619.174	388.304
	195.765	189.271	198.769	221.954	159.684	219.885	129.224	139.612	242.329	212.931	220.167	221.183	90	102.333	123.041	114.2	176.986	130.647	158.625	138.474	643.987	187.942	451.671	197.493	184.028	808.213	290.507	365.091	297.333	197.975	102.44	113.014	166.986	152.653	727.902	821.267	316.232	352.101	149.029	153.346	87.2055	303.975	499.548	68.7981	233.469	115.316	394.836	1970.15	370.847
	137.872	195.299	226.418	178.077	170.93	230.73	131.485	174.437	204.949	249.39	246.792	209.451	77.9296	99.1493	99.8033	90.2051	191.233	168.306	150.04	181.211	682.313	300.385	499.951	195.909	203.156	632.111	236.961	247.701	445.959	135.758	121.029	104.691	284.013	197.2	404.211	937.882	290.064	390.575	163.776	347.513	255.57	353.364	351.39	130.419	401.013	69.5735	385.439	1098.94	377.639
	193.731	245.682	154.887	223.119	160.05	262	109.467	137.347	217.652	233.265	252.611	194.344	101.227	115.111	79.6418	216	168.818	127.827	159.65	131.71	619.766	297.603	439.39	245.471	178.207	794.515	304.468	343.521	246.783	93.7639	125.068	131.862	331.966	213.442	305.274	670.545	357.561	266.483	164.652	281.621	90.9167	221.852	420.1	120.714	89.4576	99.05	310.5	569.494	494.097
	205.758	276.622	239.13	221.899	152.787	149.908	131.086	159.016	242.878	240.691	224.275	231.949	120.101	93.0156	124.167	107.429	180.682	150.949	172.284	148.397	569.139	250.726	610	184.375	201.915	597.3	244.213	407.284	172.701	99.2241	98.4026	107.125	124.037	210.268	389.487	923.18	346.111	354.322	261.418	164.217	203.104	303.344	291.333	82.1071	207.347	89.9872	364.987	2242.27	574.035
	190.262	254.541	198.525	241.449	183.873	251.571	98.942	133.194	243.236	238.091	198.294	241.935	108.04	114.872	103.883	106.69	197.464	173.782	163.538	147.806	555.494	223.662	327.95	223.455	226.329	351.419	264.3	297.153	258.525	134.288	99.3281	89.0758	110.559	178.2	355.726	1141.08	649.85	334.197	319.309	114.677	146.234	479.821	556.325	123.519	208.014	96.4138	301.176	1056.48	503.539
	275.75	237.29	257.208	171.356	148.136	234.658	124.145	126.363	233.152	245.118	287.426	207.403	90.2754	113.458	141.339	147.082	130.186	121.754	176.873	148.579	473.868	241.925	132.462	220.629	168.709	677.475	298.474	291.231	230.091	144.447	81.141	114.066	673.076	145.459	376.627	579.509	306.121	246.392	110.508	148.015	88.4928	241.767	277.017	110.463	209.583	75.75	389.167	1728.61	363.57
	223.922	240.039	257.486	227.647	154.898	311.161	124.056	190.254	197.136	298.212	188.824	246.257	124.187	117.636	125.554	134.667	153.754	114.07	156.652	249.949	564.676	205.315	619.857	169.5	232.329	821.883	242.148	284.634	344.767	98.7846	113.218	142.7	245.04	159.791	405.048	682.483	316.889	305.73	208.859	124.806	267.767	303.377	522.596	137.379	235.895	154.515	405.372	1431.01	367.329
	219.836	191.838	280.19	168.053	159.128	297.732	125.768	172.516	189.432	207.392	205.849	231.347	125.987	118.13	113.235	108.258	213.018	133.736	174.194	229.936	430.687	272.128	273.683	167.633	191.493	753.921	296.705	356.818	242.375	127.394	77.4474	135.868	393.871	156.559	294.859	1056.07	391.575	314.866	251.55	111.382	251.327	366.408	395.71	105.724	227.013	81.7538	417.076	2573.94	340
	185.368	232.063	230.088	251.839	173.96	282.119	108.973	127.171	198.683	211.508	229.214	202.238	113.105	115.014	129.286	127.791	192.71	112.173	321.72	177.536	416.571	372.938	260.318	178.437	178.361	705.077	217.735	395.538	261.913	134.036	104.711	99.1125	173.859	137.934	402.181	543.667	378.178	228.81	182.81	109.324	95.9605	364.862	304.6	86.6702	150.339	83.9565	378.632	1133.42	307.5
	191.091	214.899	230.733	180.877	146.321	279.91	111.554	126.757	194.581	235	228.722	229.507	93.9589	100.377	126.183	106.031	179.554	105.323	128.585	188.195	692.867	184.276	370.523	174.068	203.75	839.116	305.667	333.881	263.685	112.212	84.325	91.9167	84.9853	275.792	469.589	1023.36	333.786	388.646	181.758	93.4	101.464	282.382	346.809	82.3781	192.431	94.4231	326.072	610.35	362.61
	166.433	210.705	246.91	216.38	160.184	254.063	114.988	154.837	187.561	234.101	216.809	188.971	127.662	118.681	148.522	109.877	190.19	195.118	111.945	181.246	311.213	229.118	334.127	186.11	171.881	764.814	273.418	328.785	223.443	122.241	94.0633	96.0886	503.324	339.324	376.584	1257.04	281.297	388.169	152.309	152.167	133.143	151.985	329.247	117.875	271.186	83.6727	373.86	664.333	429
	178.389	221.11	263.074	207.658	174.797	273.104	117.533	139.917	234.597	205.817	246.544	262.966	71.5893	109.725	132.672	125.088	173.068	109.87	238.982	248.419	352.284	189.033	580.105	160.959	180.765	667.816	186.311	271.246	150.211	162.095	111.632	120.509	238.61	141.987	1116.8	1238.39	292.987	593.986	187.176	111.736	105.493	288.831	374.417	99.9875	247.833	75.3875	395.881	698.276	407.906
	326.321	184.234	248.818	194.825	153.441	239.071	109.694	131.026	193.158	224.84	344.192	250.346	136.985	100.415	147.671	113.222	152.108	161.839	83.3333	180.41	409.603	310.417	519.106	160.458	237.828	761.207	201.583	220.769	189.97	152.901	139.961	99.5397	291.708	228.029	357.385	798.519	860.375	393.775	161.3	198.645	95.7595	404.943	402.926	89.525	341.443	77.7792	396.781	1585.34	504.254
	240.426	276.744	196.115	214.986	146.724	264.027	115.183	135.203	216.557	239.972	231.205	309.838	99.6923	110.164	142.844	122.378	169.074	206.829	96.9455	157.409	515.791	216.403	436.567	204.405	184.203	767.569	170.618	356.469	221.438	181.474	125.014	104.345	546.684	95.6393	506	585.537	322.08	252.643	192.154	127.127	423.658	489.538	342.838	70.2745	213.658	105.833	357.792	1647.32	357.194
	248.176	254.492	332.286	204.485	140.26	238.307	112.766	125.056	187.048	224.584	270.321	229.538	103.129	85.3448	104.738	128.35	175.917	182.03	676.472	196.113	668.833	266.075	202.833	220.638	210.387	758.887	212.594	308.559	256.382	136.597	100.329	122.169	230.517	149.844	610.017	1114.05	364.043	330.813	192.603	119.013	90.0972	378.098	409.933	72.2048	216.106	111.5	458.69	1176.11	344.431
	224.951	238.779	275.776	277.184	173.817	249.809	101.711	145.418	243.329	202.855	265.828	229.085	107.742	120.759	117.015	128.877	174.116	132.948	441.517	208.363	952.544	270.468	576.442	223.036	173.28	343.443	170.314	291.462	204.125	133.536	93.5692	101.866	133.492	77.8052	647.097	401.362	387.824	386.8	198.015	124.222	92.7465	414.898	493.603	74.0233	208.233	91.9	349.676	1645.81	314.857
	274.587	267.967	194.254	204.111	151.658	250.373	149.297	157.123	234.736	227.329	227.101	251.081	102.75	108.051	144.987	128.453	198.862	139.906	558.018	155.118	422.108	187.695	423.72	194.179	206.12	374.068	175.347	323.971	266.528	174.89	91.5362	118.386	150.486	184.746	536.921	760.358	333.344	357.172	194.095	256.812	124.368	230.938	335.429	69.2949	263.215	79.8356	516.263	690.244	325.281
	238.793	213.194	194.887	201.746	174.097	301.578	160.938	114.732	230.844	234.529	196.824	213.945	118.449	111.667	105.5	138.534	162.9	158.221	174.952	150.393	309.409	201.446	558.487	283.75	191.509	1058.49	323.5	485.227	246.698	148.728	171.942	98.1912	331.776	312.484	368.526	623.233	305.387	358.125	259.041	191.014	98.0506	425.284	265.596	84.9556	157.638	77.9487	415.742	1405.78	339.015
	205.743	235.744	281.841	200.73	157.741	203.442	206.523	143.486	182.469	251	321.143	245.304	112.278	105.649	157.672	119.974	168.181	122.263	572.824	174.528	413.653	236.612	510.954	185.42	207.22	614.683	442.259	297.206	275.723	114.303	94.0175	91.3382	154.325	133.232	466.677	1413.46	320.561	387.914	253.677	127.197	90.9825	228.653	316.206	119.823	201.673	102.316	378.268	1626.97	423.521
	193.364	273.35	282.286	228.413	149.538	192.644	165.595	165.175	210.641	206.182	222.018	236.431	118.814	88.1266	137.471	139.351	198.103	193.931	483.973	146.429	521.294	200.347	517.616	227.123	197.595	924.87	296.356	319.491	159.133	95.6923	123.606	109.772	137.29	209.278	454.847	900.924	329.141	287.984	184.769	98.6936	303.014	431.611	519.739	89.956	264.19	89.4769	330.338	1506.93	429.541
	194.195	243.815	290.246	217.059	152.05	207.11	169.528	120.677	229.079	243.188	249.051	211.273	99.5658	112.094	140.393	120.529	144.228	159.908	509.076	129.913	671.886	304.896	653	204.301	223.488	712.6	353.074	432.707	274.676	166.137	177	98.4595	358.474	227.675	409.924	659.797	283.839	379.578	209.162	134.474	409.308	183.162	534.097	96.2857	110.317	82.5735	323.754	1857.04	325.039
	196.592	286.986	235.237	258.2	180.162	190.844	181.014	128.128	234.611	203.2	211.866	261.811	91.4211	97.6714	91.8788	111.438	186.829	122.785	604.947	134.274	547.987	235.076	515.924	193.975	164.433	848.817	378.773	426.722	301.067	156.982	118.473	103.559	165.859	228.712	549.931	982.27	288.864	396.159	160.899	111.733	367.056	238.85	349.044	101.149	222.338	84.3784	355.672	1258.32	341.273
	229.465	225.5	318.111	244.797	162.515	278.169	155.541	164.911	204.566	171.333	246.787	209.156	120.321	100.373	95.3924	134.304	169.566	92.6866	658.013	192.467	961.595	261.32	461.368	194.5	192.1	815.924	327.347	261.724	256.773	122.317	149.365	92.4154	132.325	125.5	393.014	580.95	452.81	308.866	170.54	95.8507	82.2545	365.875	396.973	65.1096	302.807	121.308	327.532	1361.18	346.894
	170.14	157.745	222	236.143	166.885	133.368	160.836	144.3	231.868	196.766	214.761	232.672	94.4286	104.848	126.15	104.569	191.269	147.75	486.735	213.735	496.053	197.229	336.2	236.432	202.646	346.649	343.228	383.136	162.127	95.7544	152.805	118.957	94.8108	315.279	526.333	866.557	369.474	230.872	184.37	126.494	410.138	375.086	357.633	95.19	227.955	96.3973	369.873	1054.75	525.447
	243.672	267.449	183.42	211.913	148.053	124.756	110.11	131.203	192.361	180.423	227.078	222.182	102.867	102.595	124.148	113.092	202.324	123.567	511.754	200.677	524.639	212.542	244.105	250.2	184.537	575.44	195.241	393.955	156.818	138.552	89.1944	71.0758	339.89	136.024	287.083	733.043	323.449	335.333	225.426	135.714	131.397	356.508	285.375	87.6044	248.031	67.9016	385.526	1809.49	383.41
	257	223.726	358.487	243.452	139.871	165.77	131.882	119.603	195.884	214.464	244.552	302.621	108.266	119.136	100.785	131.194	196.542	160.373	658.368	168.297	579.607	228.795	139.986	208.037	170.77	553.354	264.523	289.729	193.922	144.59	122.117	111.283	141.169	192.552	429.473	693.333	482.938	347.917	198.829	167.676	306.372	395.487	343.031	107.17	281.018	74.4744	363.9	1300.04	349.406
	215.057	182.836	267.123	208.569	149.392	207.25	151.545	148.961	189.817	205.603	221.849	243.164	92.9655	82.1184	112.372	117.5	156.27	143.364	566.192	173	331.911	209.618	355.175	229.743	176.303	533.986	402.556	256.538	173.416	118.924	158.803	117.421	306.08	232.508	477.278	392.351	328.433	291.354	192.705	167.616	156.096	406.303	263.855	84.7188	214.508	72.5263	294.257	1521.24	303.987
	166.811	260.569	205.182	249.329	162.921	286.286	102.367	115.455	208.403	231.594	207.487	249.051	92.3636	97.1039	106.897	129.861	183.716	134.539	479.152	146.653	740.562	236.113	475.544	267.815	190.412	502.821	311.316	313.73	241.754	140	134.125	103.841	375.082	227.857	412.432	627.525	331.569	329.076	176.415	125.813	99	616.583	345.493	61.5248	204.621	78.7	313.892	1324.75	357.164
	223.025	208.323	257.671	230.429	166.639	268.314	189.565	156.776	232.434	230.667	221.938	250.358	117.936	100.203	123.911	127.774	172.292	105.237	621.887	149.593	408.909	234.118	621.984	230.24	158.859	508.561	338.55	282.654	198.279	134.323	160.672	91.3966	117.279	92.8689	304.973	756.721	318.518	145.051	257.177	157.257	87.2414	416.817	461.366	83.9703	242.174	98.8169	355.117	658.255	375.286
	167.27	187.5	270.529	222.231	138.421	277.483	150.896	114.118	215.361	227.083	250.526	244.776	94.1538	87.6719	133.284	117.658	176.847	115.947	537.153	185.09	807.877	209	655.197	213.695	163.158	280.822	223.333	419.353	238.915	191.407	111.649	95.8308	169.026	102.344	497.337	950	299.541	265.403	164.8	182.277	87.9104	185.282	351.212	265.581	175.39	89.359	102.657	1448.85	582.18
	324.757	224.786	258.447	227.309	179.276	186.737	112.372	166.509	216.177	233.5	203.468	198.863	110.051	94.1029	130.018	121.25	157.313	110.766	400.837	144.776	532.403	315.652	398.174	274.676	206.662	543.571	293.705	333.803	384.653	108.611	208.875	104.025	252.557	144.414	365.938	718.772	337.917	350.125	178.862	637.621	87.6563	183.446	397	314.681	115.031	64.8974	252.778	1509.93	351.348
	277.653	217.343	235.219	219.686	159.947	279.141	151.535	144.236	178.821	239.015	184.962	202.508	82.1094	102.983	99.1358	116.105	191.092	116.847	472.729	152.387	603.288	328.974	577.527	246.859	233.453	480.641	283.982	406.895	236.859	115	181.281	121.155	297.875	110.095	386.292	1022.06	322.192	282.871	172.6	163.712	89.3797	157.529	290.886	149.779	294.462	93.1053	304.587	1395.81	659.831
	279.104	278.671	247.761	218.899	152.867	188.859	152.707	140.62	181.657	239.015	215.696	205.406	106.763	109.179	121.291	104.523	140.458	164.051	620.438	144.111	432.885	261.181	268.822	201.63	198.131	859.958	454.253	329.271	268.276	146.892	124.138	98.5921	273.688	151.321	403.054	743.875	355.408	318.838	156.486	1015.51	91.642	257.924	316.203	387.729	419.262	72.4684	246.483	1695.66	400.962
	193.766	251.911	195.559	251.382	188.559	186.28	128.452	128.22	173.712	193.206	237.243	246.484	112.065	106.308	133.058	103.7	147.362	134.438	720.051	130.517	555.262	244.6	204.972	217.891	177.013	426.164	170.343	343.25	284.127	135.754	161.254	89.8714	421.342	131.11	323.014	1208.45	385.75	305.647	129.333	1015.1	249.172	141.527	358.4	364.364	215.909	78.4754	411.84	1571.15	404.31
	290.237	232.342	171.629	208.611	148.26	222.27	200.118	112.923	210.895	224	204.719	252.167	129.59	100.492	124.323	120.581	200.178	130.896	535.746	160.95	653.303	265.703	271.895	209.365	165.826	291.473	362.346	359.636	189.544	123.692	162.661	108.577	137.16	117.924	315.103	656.65	324.147	403.25	170.833	1072.64	101.917	370.467	403.908	320.73	186.507	84.4915	203.417	1008.67	434.918
	235.9	232.259	267	234.803	143.125	170.292	157.892	149.213	220.143	224.667	290.414	223.444	98.1772	100.694	116.613	120.25	190.377	97.8228	535.822	165.333	284.163	177.226	397.321	246.956	194.938	478.883	386.949	298.105	230.872	89.9016	171.432	93.1636	152.365	291	422.441	485.754	341.545	336.038	277.456	184.167	294.113	285.35	295.128	351.622	255.26	126.868	210.877	1507.76	434.403
	260.033	185.733	259.5	240.059	151.071	199.018	139.141	125.182	199.633	196.015	232.526	240.433	111.577	94.7467	129.722	114.539	157.215	133.434	502.923	148.808	555.553	238.143	284.632	207.151	243.125	377.081	303.316	259.203	394.152	127.506	136.452	92.8382	273.5	170.667	394.614	494.262	308.532	345.554	215.983	881.849	103.9	174.108	401.026	249.764	202.228	90.9737	333.227	1582.82	411.746
	247.232	236.915	285.5	215.343	148.85	192.231	158.661	131.515	190.015	170.375	236.218	213.655	100.366	105.193	111.029	115.19	176.822	128.747	553.473	137.517	409.014	238.694	562.131	220.067	168.421	457.699	139.308	392.726	335.68	121.254	98.8529	101.343	100.633	355.5	460.25	797.036	354.829	302.486	152.19	185.545	98.1791	388.276	404.355	470.558	273.486	99.5968	346.266	1060.59	478.764
	278.164	244.492	258.443	226.197	166.965	173.237	147.197	145.784	171.458	197.154	229.584	207.571	144.293	108.792	91.4487	125.925	156.922	147.4	517.052	127	325.721	190.208	273.354	297.222	220.947	519.045	355.186	360.028	276.494	178.354	195.303	85.875	440.218	274.59	295	746.971	508.816	341.31	201	775.942	77.3	172.095	368.051	390.444	108.014	88.6875	398.16	1550.23	391.816
	269.817	249.658	232.919	199.519	171.197	249.231	137.736	148.139	173.097	227.853	244.911	232.679	119.41	117.681	100.644	117.947	170.5	249.897	496.625	153.493	416.412	227.044	545.8	213.208	168.069	537.785	346.221	354.034	234.676	133.566	105.747	102.479	358.863	184.787	451.817	679.671	325.569	401.194	129.234	676.914	381.552	226.985	436.108	320.571	119.364	78.4394	397.558	1784.11	566.206
	227.907	232.623	207.24	231.824	137.852	250.986	132.815	122.744	191.4	260.431	273.579	224.852	112.789	99.4615	126.196	117.629	118.833	528.1	445.743	215.218	337.368	196.692	401.627	148.681	235.923	519.122	302.197	383.411	392.4	135.797	93.2769	110.091	419.35	75.3205	436.638	642.845	314.556	296.141	136.938	818.855	169.7	340.814	427.875	432.412	128.026	74.4154	228.427	1354.66	340.946
	229.375	195.558	312.081	207.425	151.811	277.569	135.919	119.439	221.635	171.38	263.449	211.903	119.325	93.1644	146.345	125.459	187.338	395.705	493.429	165.928	187.732	282.729	531.2	200.861	200.643	556.658	336.175	405.089	265.275	90.9589	129.769	83.2875	520.855	161.985	296.479	882.393	317.987	317.474	150	886.121	101.982	388.606	297.625	153.721	137.709	96.4429	297.092	1482.1	324.966
	233.904	239.557	279.129	247.625	149.859	270.063	147.695	140.463	221.371	204.667	288.826	222.59	123.547	110.457	116	109.246	175.107	546.078	673.701	177	519.892	205.123	355.592	194.463	203.136	543.282	378.406	360.797	333.368	114.542	159.143	84.1944	560.085	173.455	492.631	636.884	339.559	486.176	160.314	838.548	390.738	392.092	366.828	427.11	101.923	133.886	292.732	1135.39	369.662
	192.844	297	229.522	212.607	145.449	213.5	185.859	122.731	214.625	235.731	344.571	265.092	119.424	98.5897	116.542	105.716	169.217	443.962	434.029	175.558	238.147	234.78	613.139	257.063	209.848	309.53	378.97	469.093	304.507	151.533	138.013	76.4648	109.764	80.973	412.128	543.688	332.298	304.782	124.063	730.269	93.3377	183.774	405.779	278.952	192.367	641.517	357	852.408	372.215
	210.853	258.266	202.161	224.873	151.533	261.377	203.827	123.575	185.441	215.127	244.958	233.556	131.25	101.779	116.8	108.136	150.696	597.646	569.38	195.724	560.403	184.407	547.425	326.403	174.493	407.159	357.365	234.41	348.772	96.2785	145.362	100.315	102	192.062	510.714	704.552	611.987	309.561	120.304	926.831	100.735	191.038	363.589	374.054	268.825	696.47	335.104	1677.95	337.348
	253	228.123	261.789	202.919	137.347	225.583	162.316	139.385	189.848	183.299	225.951	217.056	138.75	87.3768	132.985	127.76	179.824	274.654	448.014	172.229	889.91	251.983	444.662	286.769	162.528	406.123	337.827	403.474	303.233	138.312	97.8625	156.462	341.338	139.647	348.703	446.263	345.324	240.468	112.268	134.25	104.2	302.542	329.641	260.202	145.869	645.284	319.643	1560.96	391.969
	205.564	221.026	312.013	224.115	169.371	211.482	152.417	119.68	216.618	270.289	266.5	246.161	111.453	93.5	112.026	126.073	163.863	301.195	554.764	154.338	305.508	281.475	304.829	311.964	168.776	662.162	354.19	361.75	264.413	93.403	126.141	118.534	422.865	158.107	396.286	413.152	591.891	307.833	230.069	712.2	86.0154	363.697	253.3	340.835	146.485	453.621	301.545	1892.35	682.456
	240.078	159.053	320.705	244.363	142.807	208.459	138.513	122.816	191.468	224.892	265.867	198.118	83.6308	112.672	112.475	126.875	161.564	404.408	737.408	126.824	291.212	172.164	495.793	185.724	160.582	534	328.143	208.214	232.716	133.151	119.068	78.1667	106.013	134.41	480.078	569.545	352.117	387.429	178.111	1468.96	108.185	180.437	723.647	407.651	160.125	473.958	333.473	2114.21	485.653
	301.554	259.8	208.803	264.294	143.558	252.986	147.788	122.125	205.59	225.514	309.181	127.908	120.983	89.9825	116.528	112.035	161.586	127.114	759.727	165.043	554.638	180.426	453.352	211.113	168.122	483.983	466.412	157.069	318.76	152.333	98.32	98.0132	239.434	184.493	352.721	563.594	309.264	307.975	176.03	863.525	75.4853	272.108	290.767	304.667	119.743	450.063	233.333	1487.4	484.189
	239.741	288.719	259.912	242.754	154.051	223.437	154.883	128.69	186.448	191.882	197.409	144.308	126.637	98.1867	93.8406	104.918	175.859	203.738	422.859	108.033	214.932	267.462	561.314	246.681	175.228	368.672	354.631	314.712	179.095	127.346	110.167	124.319	173.639	223.104	364.538	620.3	332.901	289.292	194.569	673.658	101.28	267.031	398.979	354.347	128.19	586.949	294.594	1610.46	363.924
	281.224	219.671	321.036	215.413	160.557	228.455	152.699	122.085	221.879	220.613	233.161	139.478	112.613	100.324	134.475	107.333	182.096	328.75	506.742	169.973	777.958	233.017	251.621	188.056	210.617	546.102	276.564	305.237	198.424	114.836	80.4242	146.041	84.0656	109.797	500.803	513.818	328.145	287.254	163.921	780.352	215.017	497.7	450.431	191.747	128.795	331.623	347.861	1874.68	469.449
	262.14	244.671	269.528	201.964	166.526	249.101	88.5063	148.43	166.054	229.567	285.38	177.821	115.608	104.544	129.842	113.848	187.107	177.25	452.909	139.211	418.163	232.889	756.017	219.883	197.576	733.513	250.952	314.466	218.182	155.949	193.063	82.0395	469.424	108.051	374.826	781.649	451.389	262.206	172.52	1342.71	145.296	368.847	302.754	237.789	143.903	354.817	344.313	1871.65	670.781
	218	255.097	215.05	277.75	158.577	181.986	149.55	116.014	211.706	199.767	257.138	152.182	102.789	106.463	116.818	133.328	187.625	113.9	466.571	129.224	470.032	239.639	457.089	222.571	225.684	620.04	396.152	391.029	217.959	179.405	116.85	158.507	146.063	163.662	415.725	984.038	331.485	321.75	84.0606	166.113	179.41	419.104	279.303	377.908	208.263	643.015	294.076	1451.84	779.934
	178.723	174.958	309.134	211.317	159.356	177.838	154.297	151.949	196.918	191.701	230.557	130.532	94.2623	103.359	108.164	107.719	172.431	189.689	639.493	113.987	618.316	233.833	586.333	235.786	212.987	596.312	234.107	391.284	231.338	153.114	216.507	116.205	280.071	164.695	403.964	377.592	413.164	313.081	111.986	698.76	167.973	426.35	369.088	355.09	140.328	293.262	330.397	884.314	306.769
	214.932	234.8	274.908	278.143	165.439	252.929	131.048	126.923	253.667	197.395	261.823	154.5	116.71	88.8125	117.882	105.143	180.446	155.4	537.714	135.139	452.582	203.473	467.576	223.983	222.78	494.763	522	387.451	272.851	122.2	229.573	107.984	488.355	149.515	475.855	809.643	314.372	381.689	90.2131	126.658	114.824	226.4	325.939	258.112	149.754	273.873	305.696	1388.22	293.247
	240.294	252.403	315.472	212.623	159.364	214.263	151.833	107.64	244.208	231.754	226	236.553	109.187	105.063	117.183	116.405	171.125	200.508	856.929	147.391	474.516	266.105	492.475	290.233	151.863	381.295	233.064	261.782	223.417	129.962	250.333	120.092	115.769	229.232	458.917	579.735	315.044	301.845	117.357	140.385	187.769	432.545	426.304	312.702	168.079	685.662	314.328	1255.17	366.455
	304.526	235.387	258.914	208.634	150.106	220.598	155.642	142.487	197.567	224.639	265.824	123.461	113.871	87.2059	104.257	108.842	204.855	197.462	576.58	136.333	636.092	251.052	399.325	205.211	185.714	387.455	310.237	400.958	238.611	110.514	161.712	108.81	179.627	248.621	408.973	976.149	296.418	341.014	101.13	1211.69	140.545	275.708	456.355	272.244	171.1	604.826	313.076	1643	359.421
	295.938	189.466	226.067	246.773	148.676	251.703	137.846	124.82	242.031	221.313	284.411	188.256	100.782	86.16	138.107	111.877	166.029	155.843	579.949	179.328	329.86	215.929	328.351	183.333	245.197	634.677	342.896	378.259	401.446	142.542	177.163	110.545	142.1	164.738	481.195	571.1	316.095	275.653	123.089	597.06	178.387	489.286	336.644	459.616	182.712	644.778	276.108	2138.78	385.351
	344.263	220.984	182.567	215.65	171.971	237	243.095	134.446	226.325	228.985	248.616	177.696	106.441	100.866	132.145	106.694	165.05	170.789	465.254	155.567	322.393	187.203	328.628	219.141	224.153	502.179	326.864	274.051	262.584	136.041	214.581	98.0147	497.918	210.733	393.985	752.644	452.81	273.621	100.931	1021.26	137.671	434.631	309.155	217.588	143.034	733.174	242.983	1804.68	522.346
	226.462	224.393	227.75	236.325	148.97	262.086	132.366	135.389	210.083	225.438	213.931	162.91	103.193	92.0455	128.052	123.284	173.793	185.188	656.138	185.681	307.603	264.313	432.351	217.795	216.218	423.974	307.068	308.897	324.514	110.618	241.415	106.561	448.102	104.986	418.808	1149.12	347.857	291.75	83.9552	1097.85	155.971	394.684	229.118	137.068	209.721	468.024	212.732	797.862	389.567
	280.635	199.769	219.985	203.049	175.831	200.065	142.017	144.35	197.211	189.593	247.792	172.413	100.662	95.1299	106.868	104.921	190.557	154.614	747.912	179.256	642.63	259.329	680.333	239.922	197.421	233.859	395.964	287.099	381.446	96.1884	243.092	105.018	426.735	180	537.025	1038.73	367.176	318.227	105.179	143.058	145.066	157.338	389.859	327.871	131.092	267.91	296.375	1870.97	494.348
	213.877	227.526	306.408	222.758	151.721	184.1	162.872	111.506	238.515	235.47	183.395	142.901	109.637	123.987	116.12	102.072	172.351	164.747	595.783	149.965	583.941	222.046	571.057	323.208	197.929	546.154	351.448	281.197	215.636	107.5	262.537	106.922	391.873	200.564	438.586	778.32	336.5	311.853	96.8235	1051.3	157.207	253.4	362.442	384.301	117.847	654.552	308.098	1543.77	345.773
	248.143	203.768	221.746	255.433	157.329	237	145.222	135.92	216.217	227.123	226.509	152.743	87.1429	115.2	105.298	124.838	165.684	161.855	535.662	145.651	412.061	202.09	461.385	242.833	231.959	621.574	277.027	329.029	263.753	112.795	239.526	89.8421	463.419	159.37	455.517	1216.74	377.873	283.209	90.2143	900.955	143.985	148.585	241.423	269.273	125.986	746.383	337.605	785.123	418.615
	220.063	237.031	205.35	220.436	175.15	322.169	83.8333	147.756	207.956	206.731	203.909	135.086	121.762	122.214	124.138	129.042	163.368	204.607	351.513	185.787	551.844	213.566	658.235	255.05	139.313	441.529	311.169	345.113	313.912	97.9714	166.089	137.406	480.908	226	496.803	951.882	320.097	344.762	169.692	138.286	192	286.912	505.356	107.863	128.882	278.737	323.463	1374.39	615.726
	283.614	242.405	291.75	198.13	168.658	161.348	104.066	140.521	199.708	201.016	263.677	147.048	107.944	117.81	76.6333	115.031	165.424	306.368	496.625	204	313.115	210.833	334.848	246.603	131.623	492.456	446.262	233.895	401.603	125.508	206.82	136.89	534.455	209.357	443.846	698.58	320.167	297.55	120.458	134.13	127.519	175.783	281.323	398.719	163.345	687.333	253.083	918.859	394.895
	228.014	242.273	261.373	223.701	150.816	239.373	97.8036	137.269	170.043	228.574	231.829	171.895	127.041	129.783	127.238	107.579	151.526	185.595	551	177.649	788.086	275.731	246.545	198.16	162.261	544.627	206.585	347.861	198.532	130.575	241.25	79.7143	514.817	113.607	406.432	543.162	386.54	247.296	78.9667	1076.63	180.397	288.299	400.228	221.143	205.944	911.365	386.845	1557.3	404.727
	299.8	208.188	196.014	210.016	138.838	211.304	147.712	146.385	207.158	203.076	211.289	145.91	115.289	119.42	117.584	112.967	136.409	281.702	519.342	157.373	676.039	162.087	430.171	304.667	146.935	478.227	260.587	311.949	249.38	135.362	232.197	107.515	437.836	237.038	382.42	751.75	414.241	242.448	126.845	165.658	159.114	336.551	299.205	164.923	140.948	345.385	229.514	1340.89	321.429
	245.582	184.772	232.797	234.521	173.794	187.531	98.8	147.782	231.589	244.26	260.379	228.464	120.694	123.667	125.314	118.474	171.5	156.667	600.255	170.471	595.931	242.605	407.344	197.765	148.254	546.4	338.169	360.897	171.625	121.066	160.253	132.649	215.417	235.324	495.5	728.2	373.873	288.587	131.593	633.925	185.823	146.6	269.809	180.204	170.583	429.342	230.25	1422.62	349
	234.629	211.333	183.4	218.577	149.097	295.808	132.65	137.25	215.957	219.179	277.808	162.139	113.085	111.269	137.031	112.618	126.113	286.026	495.368	239.676	592.382	236.675	335.092	225.985	167.886	569.805	353.536	299.797	214.25	119.6	153	111.696	332.238	239.985	518.048	358.494	351.658	263.013	111.302	170.113	268.328	420.842	392.493	310.359	126.214	332.975	321.353	1534.69	442.087
	180.263	227.769	240.074	276.278	162.375	198.821	165.705	153.125	213.5	261.481	213.128	130.296	101.892	138.522	125.15	112.845	172.246	161.571	310.632	181.789	398.464	258.333	280.162	254.763	178.414	581.883	316.576	323.913	247.721	138.421	190.946	96.6806	207.41	301.987	363.09	653.675	328.179	253.403	101.214	692.07	148.671	392.348	287.699	298.021	231.425	659.405	367.881	1362.03	401.891
	211.948	205.603	226.177	235.776	170.592	273.69	80.9103	116.566	201.043	250.65	266.121	162.644	107.076	109.351	98.3506	95.1667	178.092	170.983	691.849	193.731	620.507	257.585	631.034	213.377	192.226	450.375	243.247	424.184	173.716	108.694	205.5	113.667	291.136	227.855	399.544	916.215	452.987	261.379	159.122	695.966	160.889	388.237	213.818	206.649	149.8	489.286	350.623	1670.24	348.132
	220.973	201.658	244.253	214.39	149.952	166.14	89.9091	131.864	214.789	219.089	248.558	142.391	103.738	113.697	130.151	110.054	214.712	217.579	709.525	214.924	288.103	287.148	349.217	190.417	157.615	333.262	305.744	329.696	126.079	154.75	181.352	96.1039	552.458	113.721	322.932	788.064	305.014	309.826	156.551	540.013	153.089	259.591	373.821	316.27	151.882	641.255	347.493	1636.33	543.513
	243.257	252.55	244.095	244.803	149.057	236.671	108.303	123.431	210.516	242.452	247.561	161.781	127.703	105.544	125.877	123.04	221.951	190.967	387.587	173.413	393.135	205.034	459.679	211.369	176.625	437.833	288.857	373.393	127.456	115.987	202.727	109.211	173.075	148.696	310.922	566.179	273.938	363.098	220.737	673.985	128.732	176.485	328.74	159.638	237.167	560.879	351.449	527.345	677.804
	208.187	187.493	217.803	260	165.456	278.522	98.8286	100.929	212.836	213.5	344	165.216	139.27	105.27	117.875	109.173	165.357	164.737	487.897	124.933	852.778	194.545	251.261	231.643	160.229	847.6	306.156	308.03	150.182	111.172	128.073	110.321	505.329	181.38	516.592	655.684	359.123	279.74	207.757	836.394	153.232	213.39	222.36	342.909	120.182	583.333	366.667	1935.24	327.544
	235.767	219.385	267.052	232.176	177.013	220	95.1974	107.355	211.464	236.404	253.444	159.086	115.117	118.092	111.844	106.254	132.413	186.73	474.09	137.342	699.368	191.933	393.167	243.288	175.459	588.553	285.808	270.104	130.014	141.014	242.882	110.655	228.25	116.071	349.139	685.39	315.081	799.579	170.05	990.795	156.333	442.895	265.714	492.776	213.432	308.123	291.9	924.408	366.388
	203.722	204.09	236.768	221.119	182.742	257.304	114.288	120.649	206	239.457	202.803	146.139	105.6	138.643	101.236	129.746	189.197	272.236	436.085	208.5	580.1	190.622	615.658	225.232	140.795	338.946	226.618	198.382	119.827	118.395	244.411	94.2	459.964	184.236	550.566	714.776	380.776	534.481	289.015	146.063	163.8	168.392	254.439	158.144	126.829	488.105	334.709	1446.5	611.392
	242.422	217.289	242.667	240.192	155.417	219.167	96.7403	130.014	223.836	229.55	156.043	163.169	120.254	120.015	111.4	106.088	183.788	218.047	604.091	190.056	360.342	262.446	524.935	230.2	177.613	724.123	311.778	356.016	149.473	147.35	208.493	101.519	215.618	252.162	581.657	418.941	371.793	240.481	191.893	540.6	149.847	378.818	371.05	191.571	137.456	696.923	353.106	1086.09	614.147
	235.776	226.924	233.754	198.528	141.7	212.565	107.134	138.753	208.625	241.253	231.328	185.097	109.358	132.577	100	112.098	193.212	315.139	585.105	165.804	652.105	247.429	319.696	237.719	176.64	435.179	310.156	271.288	179.137	122.475	242.848	118.447	231.348	66.7879	355.013	709.239	304.705	300.403	192.732	811.818	171.754	596.153	662.493	288.575	169.113	321.37	323.974	1278.09	558.289
	235.568	166.516	245.436	199.446	133.283	259.179	107.743	148.69	217.882	211.784	243.125	133.942	100.145	109.838	114.909	115.293	172.785	193.333	588.286	178.366	554.355	204.385	405.028	228.036	177.734	524.343	315.079	297.18	197.903	115.026	223.179	127.59	235.474	267.154	555.81	790.164	356.302	308.429	216.093	132.597	178.573	369.362	530.171	279.165	172.308	200.036	373.537	1800.63	308.974
	171.785	217.711	242.696	217.032	152.714	151.923	82.7361	126.655	195.907	268.621	198.39	201.845	100.319	126.483	115.136	111.429	190.859	137.727	288.628	174.026	83.7679	315.559	561.761	186.033	198.133	437.318	425.946	305.1	132.306	95.375	371.836	96.5846	604.475	40.0781	348.288	812.892	290.507	325.69	331.307	733.377	194.321	254.754	361.948	106.444	146.443	565.5	247.508	1265.25	678.603
	257.279	209.333	249.026	217.351	141.411	148.364	90.194	135.513	203.826	223.013	249.933	191.607	120.861	135.111	115.963	113.274	170.079	172.895	581.303	164.03	163.625	321.714	464.175	219.015	172.427	645.545	433.43	311.345	249.152	99.2933	203.782	103.228	149.177	109.316	519.629	1302.81	277.216	366.278	236.026	99.0704	166.613	640.545	328.766	230.455	181.288	551.101	301.896	1914.54	420.329
	229.025	241.787	219.986	227.891	159.079	119.563	107.353	120.65	208.762	218.103	247.25	141.418	114.864	114.519	120.324	113.623	189.092	161.188	161.055	211.333	460.424	196.397	515.533	169.359	146.627	539.286	229.101	387.405	273.412	107.446	215.343	93.662	668.667	125.642	624.071	971.597	267.75	389.41	181.317	105.737	145.733	441.014	318.514	361.568	154.406	352.148	318.274	1706.1	648.377
	260.945	257.176	190.403	238.813	145.409	212.447	105.6	150.35	223.227	259.234	273.195	120.063	96.6582	127.493	109.792	106.536	208.313	233.435	212.679	183.754	718.372	204.291	576.133	203.914	164.373	659.013	410.118	486.369	369.467	113.09	190.258	140.652	353.225	464.028	399.844	391.1	276.372	411.937	309.681	713.242	220.469	292.121	378.234	169.932	209.5	703.593	386.75	1685.91	531.226
	217.913	171.256	173.257	196.761	145.431	163.902	115.941	127.844	234.188	229.237	265.864	191.545	114.823	118.5	124.714	118.462	190.549	206.425	127.089	162.034	667	224.552	498.029	203.554	149.14	624.444	365.638	453.814	198.648	138.377	132.063	95.9054	215.74	103.786	278.304	630.681	335.139	232.574	203.205	124.563	512.269	355.901	244.699	256.276	172.579	756.436	315.5	1408.26	448.117
	231.524	179	236.338	198.597	158.77	291.179	95.2969	128.676	230.467	213.423	199.855	164.803	78.8182	127.59	111.25	98.2857	179.265	151.91	297.413	207.588	447.089	204.162	289.342	208.125	218.746	290.138	281.917	356.562	183.167	129.051	134.525	99.527	252.294	161.393	300.688	548.413	678.539	325.538	199.183	1164.94	170.653	279.269	308.443	390.402	134.908	646.018	353.208	1451.39	467.817
	242.754	267.075	237.776	244.449	130.61	265.265	91.0526	119.225	229.234	217.179	180.345	145.243	84.0857	105.22	121.013	119.317	189.734	176.256	211.128	201.768	662.412	191.175	433.372	289.088	188.776	517.013	336.469	419.425	318.741	162.772	244.778	102.577	245.323	268.75	455.924	733.306	305.323	198.119	139.5	855.347	183.12	411.549	420.786	313.087	208.982	706.013	344.672	867.25	543.815
	301.635	178.479	181.862	262.971	147.646	139.014	108.37	113.629	178.722	243.672	290	220.657	85.7273	114.885	118.231	127.5	169.317	207.056	132.964	270.017	569.667	227.417	483.461	212.346	176.826	277.732	283.684	335.814	278.552	124.054	93.5278	112.917	315.25	266.76	340.368	895.028	276.091	232.818	184.486	666.091	145.037	173.303	299.417	245.372	124.288	320.134	321.615	1908.67	354.538
	192.69	242.254	187.838	246.658	183.905	218.865	143.167	146.797	213.696	217.914	229.475	181.515	97.3421	113.873	112.178	119.104	154.735	198.435	192.303	152.45	709.303	346.101	410.841	203.042	196.545	427.339	305.554	283.388	176.688	97.1014	211.526	106.859	200.784	187.039	337.588	762.513	415.286	344.148	227.171	927.443	177.718	386.736	330.406	171.883	191.155	371.532	364.719	2387.13	394.768
	178.118	161.053	234.09	237.842	142.286	235.115	90.0779	153.164	231.182	258.803	226.615	129.344	80.8667	131.618	120.827	129.319	164.246	177.739	207.289	182.649	597.721	262.107	299.81	155.629	202.382	426.038	432.207	342.754	294.893	93.5844	200.378	95.8451	361.716	109.072	517.373	706.15	425.175	246.895	228.346	132.026	207.19	416.359	472.321	132.042	176.435	543.899	343.914	1059.4	556.7
	193.938	270.273	235.382	260.016	154.899	279.848	133.875	153.375	197.552	266.36	180.345	138.969	121.622	120.256	126.318	112.343	204.871	275.608	182.643	210.446	498.435	221.923	480.1	210.903	174.739	297.517	355.614	273.276	344.641	95.5077	256.025	120.343	548.869	51.3455	330.169	1092.6	328.812	385.281	261.465	774.741	147.962	464.779	202.677	139.417	100.034	600.903	328.418	1558.44	280.937
	207.603	209.386	202.793	232.91	144.897	295.836	130.875	116.819	200.2	244.306	242.092	126.379	114.041	131.35	106.784	106.787	179.987	196.949	239.304	209.133	631.072	195.897	357.139	198.5	140.983	509.658	311.972	280.346	210.451	126.148	172.288	107.672	511.233	122.181	474.87	618.732	298.987	320.141	194.384	719.247	160.897	206.338	390.104	150.619	146.885	533.361	281.841	1027.4	330.565
	229.93	246.603	243.403	247.883	149.243	226.714	136.15	216.494	217.728	225.116	245.184	197.714	92.0476	108.412	101.845	119.062	222.147	242.352	187.782	189.803	542.848	190.561	559.758	267.573	197.554	530.875	248.385	279.028	260.026	93.9103	117.375	117.291	592.973	237.239	249.851	435.174	279.926	325.574	146.7	290.938	147.714	251.806	274.75	181.434	170.156	158.645	379.41	1744.25	521.474
	204.987	280.034	220.923	210.875	153.568	320.316	128.076	163.418	194.082	227.147	246.155	177.594	91.7627	103.196	95.4286	109.178	181.983	258.406	227.932	172.508	361.588	277.815	351.377	228.435	202.934	422.592	383.543	201.873	254.054	107.96	151.123	103.065	577.662	242.548	407.73	726.6	285.784	271.103	173.753	1165.5	199.379	320.393	344.531	178.91	247.288	200.456	321.636	386.826	410.861
	177.7	276.43	274.566	215.582	144.569	204.439	99.7917	171.221	217.513	238.342	200.817	203.691	109.613	131.486	105.077	93.4203	178.933	140.448	226.986	173.211	573.877	258.237	388.807	270.583	164.147	639.393	346.013	183.707	300.74	104.444	156.962	107.606	402.066	90.7846	305.358	629.569	644.955	293.589	240.145	1584	129.438	275.632	376.19	325.67	148.016	649.2	351.041	1853.67	624.775
	230.488	173.821	156.033	221.099	134.925	149.356	154.911	159.606	201.313	243.026	269.425	164.912	100.391	128.946	137.137	110.04	203.091	239.732	194.513	177.791	513.333	134.5	353.712	234.068	155.359	893.676	302.329	171.481	230.324	167.729	169.962	101.896	377.03	161.706	320.539	218.303	271.661	346.282	213.564	2286.75	171.13	405.088	199.741	109.153	192.431	461.649	274.182	1910.71	610.787
	198.824	158.486	253.508	243.15	154.727	264.676	166.221	149.392	205.891	212.053	235.406	184.683	112.933	121.603	158.662	101.553	177.839	279.417	274.952	159.784	582.176	411.514	580.19	223.987	168.42	506.726	404.894	151.279	210.698	125.237	149.082	102.744	209.224	170.48	261.403	673.464	444.123	229.68	160.889	1349.28	143.147	434.319	800.985	255.187	186.375	401.361	312.756	760.291	507.904
	215.554	228.928	246.95	254.478	154.155	225.23	128.771	158.208	201.561	235.699	261	182.507	95.2881	132.808	112.076	98.9857	180.806	130.597	160.209	149.655	443.738	548.781	299.276	247.228	117.846	513.105	263.716	156.946	134.544	180.359	132.759	120.215	208.475	138.538	393.316	1042.82	301.391	294.014	211.373	648.617	216.877	460.597	314.218	112.396	210.313	594.741	320.103	1556.58	349.705
	220.507	204.333	234.893	212.368	128.9	187.544	138.779	135.293	221.907	231.328	243.405	173.466	106.474	103.607	132.694	106.987	165.887	136.37	149.632	194.137	251.861	418.517	462.62	310.426	191.214	558.6	288.785	169.186	224.133	175.643	146.65	89.7397	509.55	268.772	285.014	681.508	471.068	356.013	256.848	423.875	136.329	404.286	285.155	191.112	130.514	236.438	306.121	921.072	605.318
	208.096	230.554	253.328	211.867	151.017	147.611	126.299	123.206	203.42	224.066	242.851	162.778	137.303	112.971	112.345	119.043	185.426	228.621	220.563	197.716	491.987	631.974	454.26	208.868	142.325	576.806	371.806	157.158	339.566	135.928	253.405	73.8983	410.239	133.912	437.923	552.4	437.228	333.848	260.762	827	143.74	475.785	317.354	271.075	262.159	71.7031	345.295	981.362	655.772
	206.068	255.329	236.47	230	142.581	243.395	131.122	132.554	219.033	195.342	238.708	145.028	100.171	113	124.581	103.971	164.828	228.152	165.507	147.259	319.112	416.111	366.07	255.09	160.039	681.96	331.355	214.831	202.534	122.101	195.343	112.375	407.203	202.027	321.221	490.875	383.758	249.111	175.738	954.271	215.3	320.964	355.167	166.805	210.491	107.32	310.786	2067.71	424.553
	195.793	216.046	249.262	251.323	133.714	256.103	162.333	166.91	213.446	240.975	209.896	133.215	98.7222	116.684	126.716	110.041	171.537	159.771	192.173	164.967	327.418	228.607	531.656	333.061	178.789	428.569	274.571	306.125	292.594	178.474	130.091	100.551	487.655	140.59	423.133	765.487	554.508	261.984	191.343	888.212	234.476	416.792	347.522	308.866	161.958	98.6479	252.435	1062.79	473.75
	203.559	253.013	251.243	229.147	136.897	231.632	124.763	159.333	211.938	165.929	241.107	148.224	101.712	112.574	131.4	99.7576	223.143	197.944	178.75	142.76	283.831	308.55	669.593	189.983	176.455	481.306	371.79	303.191	395.821	166.284	135.106	95.5965	473.132	117.818	394.127	636.031	352.59	311.1	196.303	1073.93	180.321	286.861	344.846	99.2981	280.273	92.3671	377.677	1761.48	371.576
	203.831	260.197	209.692	265.974	129.089	219.672	92.2785	146.082	208.269	236.985	218.621	240.052	109.776	123.623	108.316	101.538	155.55	213.107	216.576	222.236	192.356	224.92	244.953	250.431	218.556	337.051	361.531	372.409	165.923	193.573	125.215	95.9452	321.907	82.8841	510.323	624.117	756.456	278.482	230.447	577.153	138.203	321.816	326.561	350.41	136.257	93.8101	299.959	1199.55	441.656
	238.031	237.455	203.863	197.472	130.221	283.896	133.64	147.636	246.679	229.101	197.351	161.779	100.831	113.829	109.931	121.275	176.307	197.787	152.432	177.842	227.107	519.36	220.839	279.164	149.603	404.246	302.776	359.181	243.515	159.271	230.541	104.667	378.554	201.464	439.562	1116.19	628.658	324.552	255.825	493.431	224.453	201.556	457.873	184.077	202.104	99.3281	259.577	1273.23	327.554
	231.139	217.804	234.509	209.284	179.117	263.063	171.043	137.803	219.057	201.075	267.707	170.846	88.3443	106.132	107.721	108.025	164.333	232.843	219.538	146.152	205.889	324.931	189.896	283.671	227.328	481.722	272.554	416.493	241.532	114.696	317.255	99.0423	151.013	163.143	289.468	884.304	664.016	320.487	231.292	848.382	182.325	332.027	262.425	130.2	187.833	82.3676	238.431	1412.35	385.812
	199.13	193.301	232.614	253.6	140.671	237.76	131.804	95.5942	244.723	224.88	214.656	216.406	94.5224	131.622	95.141	96.0635	188.258	202.494	182.974	205.64	213.373	523.391	210.938	281.278	202.407	357.559	377.423	448.59	223.333	109.707	316.842	97.3562	516.803	195.092	440.711	789.938	368.338	291.39	145.077	745.067	211.743	484.645	345.571	323.569	142.375	94.0845	450.737	1321.11	399.837
	249.123	250.69	265.013	206.89	143.297	257.829	157.631	166.662	281.636	271.756	253.239	175.196	119.221	115.922	100.526	114.203	174.563	225.613	163.851	182.492	179.143	486.884	404.056	210.965	170.452	348.702	360.5	212.227	382.051	148.565	271.525	97.075	570.053	237.917	275.143	1034.37	326.919	259.474	308.648	309.365	148.406	308.662	705.467	111.716	180.47	96.7544	362.421	1929.66	402.4
	222.447	240.143	215.889	237.42	128.167	251.75	159.725	154.961	228.211	228.468	219.226	159.314	107.649	111.408	111.961	122.789	191.783	278.848	162.608	209.329	229.558	570.169	329.127	201.102	196.333	405.362	363.242	248.848	198.551	135.039	232.18	86.3214	137.519	143.541	358.733	328.383	437.529	247.188	275.464	624.419	170.026	353.313	632.18	239.01	105.042	82.5	329.5	1952.67	403.431
	239.42	252.371	245.299	191.853	139.536	278.413	108.329	161.721	187.069	233.794	241.059	154.118	120.911	115.642	112.132	103.368	161.968	152.075	217.846	147.655	230.72	425.145	270.623	193.883	180.269	494.514	373.118	215.864	177.565	148.883	124.481	87.7273	316.622	192.297	494.913	725.852	391.689	217.807	375.867	628.355	113.18	494.657	380.696	180.32	197.226	80.72	386.328	1292.39	397.377
	207.099	250.536	246.951	256.727	128.969	247.161	148.189	166.325	228.086	241.707	250.878	160.27	113.718	120.835	112.838	106.262	214.857	177.474	162.987	178.225	187.697	355.625	226.026	187.382	170	376.718	254.707	461.986	330.797	144.094	281.723	93.8243	297.288	111.263	372.519	875.338	417.877	280.985	175.821	1199.58	164.884	421.425	356.585	319.621	138.169	99.1053	371.684	1834.62	411.404
	206.628	210.197	259.959	197.655	153.237	225.069	126.657	156.95	205.589	185.701	283.491	229.5	99.55	103.833	115.278	108.924	191.333	155.203	224.451	149.623	184.224	404.372	202.75	175.151	158.417	425.279	311.329	362.25	279.7	130.493	343.636	116.32	140.836	214.782	341.87	655.753	676.576	306.397	278.696	718.079	174.951	398.254	213.208	173.506	103.086	115.135	395.175	1541.03	315.648
	197.985	233.017	291.479	241.8	152.584	232.575	133.525	157.179	181.14	218.836	216.197	165.929	100.629	117.688	93.9394	107.972	170.821	220.456	155.64	106.597	159.985	192.153	271.284	205.967	183.871	432.8	191.441	308.2	222	167.379	476.639	87.1026	192.348	67.9041	349.424	824.697	498.921	255.295	178.656	151.812	161.915	392.615	489.579	95.9592	208.889	101.767	404.474	1465.13	617.232
	261.203	206.758	174.849	172.085	156.5	215.645	148.627	156.195	192.185	264.195	202.035	249.423	84.9211	110.676	92.924	108.716	164.418	174.414	177.263	175.902	156.172	297.972	347.493	208.899	185.937	656.654	174.974	371.5	209.553	209.569	194.759	105.835	533.377	172.743	446.361	753.5	331.164	277.141	188.769	1245.16	189.421	248.415	447.115	125.075	325.881	96.137	327.462	882.349	392.343
	203.525	250.587	224.55	219.25	153.869	344.732	128.1	175	218.157	268.03	188.104	145.103	115.603	93.9079	101.908	120.968	168.891	199.562	194.493	228.873	234.305	542.086	275.684	247.293	179.294	268.394	172.2	421.362	250.429	183.829	228.625	108.013	203.031	128.133	407.268	774.309	341.5	262.5	204.317	708.467	157.338	319.871	386.881	116.548	382.623	100	378.932	1540.99	424.176
	356.621	246.899	245.667	182.588	152.762	308.141	144.508	130.333	186.461	240.233	267.533	165.706	95.4853	101.109	96.6833	111.5	171.893	286.493	219.026	204.016	203.975	204.634	214.743	225.838	186.956	724.861	333.913	234.61	211.105	175.19	292.618	90.9828	474.86	269.22	355.078	708.494	483.205	226.385	157.345	552.631	131.672	416.913	301.203	168.67	171.603	86.1404	354.364	2010.93	374.157
	206.014	278.431	223.259	191.013	140.778	199.256	98.6111	136.414	189.936	227	198.864	167.729	94.8714	101.507	104.743	109.338	173.692	235.451	198.192	244.759	280.692	337.5	230.333	247.859	163.931	381.646	375.949	342.325	314.792	153.366	296.671	100.23	703.577	322.556	421.831	765.238	359.417	327.639	199.418	973.702	192.108	297.608	293.429	310.045	200.188	92.0526	397.939	2371.51	383.742
	208.678	203.403	197.406	201.906	174.391	214.292	112.627	126.882	213.262	205.714	283.227	197.197	109.803	109.621	101.026	105.633	166.421	236.818	221.027	187.085	211.054	462.177	263.333	300.923	185.905	562.176	214.8	381.868	300.373	191.878	275.654	108.78	609.064	253.75	425.328	703.487	368.761	285.077	186.387	1684.07	166.986	408.429	425.957	122.547	180.862	84.3973	339.179	1671.54	406.945
	273.091	251.727	199.194	177.25	133.542	205.253	96.7797	138.782	208.62	194.614	248.795	167.634	102.577	122.047	87.1375	99.4426	195.662	177.627	255.384	162.657	219	314.294	367.653	185.406	216.457	574.227	197.987	402.471	290.533	120.481	132.574	103.013	212.37	235.206	293.114	886.367	427.944	281.492	200.3	283.338	213.493	394.43	545.662	97.9348	167.228	85.3671	355.925	1593.45	530.566
	184.027	228.513	258.627	256.508	165.389	213.244	130.671	151.649	207.4	220.782	260.359	115.105	100.289	121.923	109.421	111.132	181.923	264.161	179.75	163.688	211.714	493.987	435.247	204.076	174.525	435.39	257.62	218.172	260.789	171.459	286.734	109.493	340.689	166.462	343.932	910.065	579.548	175.607	236.675	782.473	112.879	162.9	520.375	128.735	247.62	84.2985	392.89	544.175	471.878
	160.444	205.836	211.145	213.934	142.363	271.849	115.262	126.197	262.667	189.817	223.234	209.95	108.8	99.6154	110.077	107.55	216.45	305.667	173.177	199.507	236.394	490.487	358.818	215.627	174.068	625.75	240.338	397.538	214.932	128.512	243.109	84.0656	638.304	240.355	320.596	328.987	425.578	369.797	220.108	1154.68	174.149	154.224	197.152	132.029	164.554	63.2639	474.118	1616.74	484.557
	212.487	212.629	238.383	218.7	138.306	252.935	146.54	141.256	236.038	231.414	240.946	209.592	111.388	114.298	107.72	90.4848	246.617	222.78	329.827	176.482	192.566	382.266	393.914	202	197.605	898.333	259.051	203.618	284.487	134.899	302.305	88.359	530.713	103.588	294.754	452.895	470.712	266.675	305.107	324.406	162.154	459.179	344.686	194.45	158.013	97.6316	490.565	1769.04	456.253
	212.317	239.842	220.25	214.966	163.459	253.169	111.205	128.667	234.19	229.568	289.347	190.077	103.279	107.583	102.308	97	222.576	191.538	155.634	148.847	205.329	611.346	443.515	214.948	163.754	661.608	254.671	348.288	303.246	169.169	181.078	101.912	199.176	293.618	390.22	367.4	391.25	275.192	201.36	233.016	161.9	316.101	514.324	213.135	139.805	125.036	362.272	1695.28	342.961
	259.986	227.525	219.173	228.611	110.246	289.425	149.766	150.175	237.404	263.608	222.462	153.701	124.882	103.563	128.682	102.846	192.097	270.013	152.526	177.184	172.086	279.649	296.305	205.174	149.183	617.446	354.662	398.385	212	114.734	297.657	100.974	317.353	329.31	258.775	1027.16	583.24	218.652	256.254	884.917	166.329	196.768	379.545	171.227	196.339	83.4026	342.662	2076.6	347.815
	209.35	243.227	275.485	222.966	135.928	180.065	146.243	241.591	205.887	197.079	275.706	123.475	104.351	110.571	134.692	116.968	281.569	365.275	186.571	159.986	193.19	502.536	296.538	263.182	173.75	379.986	381.291	404.547	272.594	144.192	133.841	104.817	585.797	259.364	292.6	824.476	357.712	250.221	234.492	232.107	203.063	313.971	389.103	212.04	137.333	86.5588	393.046	1065.47	383.507
	264.843	189.74	173.22	194.738	149.205	288.033	111.898	139.236	186.183	234.429	260.027	145.684	114.55	108.789	116.174	111.308	451.918	501.049	183.407	118.456	197.184	328.329	539.397	185.861	170.246	722.485	246.211	232.973	250.191	161.87	139.102	104.625	559.371	95.8696	396.235	526.145	549.549	232.913	228.679	1371.29	118.908	341.763	174.291	253.365	176.157	103.603	280.224	1626.14	349.803
	206.077	194.443	239.896	205.514	109.636	199.075	130.597	165.338	166.423	243.083	200.516	158.029	100.947	120.317	120.161	111.354	162.658	370.658	170.193	122.017	165.933	409.582	539.459	199.826	161.302	716.121	374.667	386.841	261.464	217.082	188.609	93.6333	448.171	235.642	318.551	399.025	472.919	318.102	231.219	881.888	182.629	143.487	289.676	231.256	176.179	110.526	390.862	1764.33	554.313
	227.429	206.213	212.459	193.351	138.304	306.652	162.065	165.887	171.108	224.319	272.391	134.071	127.426	115.714	124.851	111.821	353.266	439.167	149	123.551	223.61	460.362	393.025	192.817	170.389	587.322	429.186	438.672	247.883	226.309	295.636	96.2239	202.908	236.203	381.087	516	463.159	240.161	157.9	192.266	179.364	411.78	407.81	195.905	143.725	85.3771	312.737	1370.51	486.747
	230.38	212.217	207.864	229.066	147.957	195.392	84.76	151.844	201.627	234.375	187.688	187.333	117.435	110.383	112.451	105.855	454.983	423.236	170.375	121.063	182.222	558.186	359.662	216.143	145.045	589.903	351.147	292.877	182.221	155.13	271.013	91.3289	507.102	91.3333	774.203	187.333	345.266	223.973	192.944	813.984	195.538	506.18	610.855	237.704	237.925	88.6667	384.446	1873.75	337.101
	216.083	218.22	230.443	253.045	148.052	198.075	125.738	145.089	206.257	212.256	226.075	167.667	89.8714	104.508	99.7027	109.676	1054.66	640.527	204	130.792	201.633	327.879	299.431	254.097	193.703	627.778	320.033	268.742	289.015	204.013	199.492	106.879	123.344	254.486	415.697	1174.15	602.882	192.479	165.836	235.769	151.886	309.767	587.646	96.7895	132.759	91.2364	319.847	973.524	324.23
	176.844	174.545	239.379	203.946	160.657	217.988	133.554	146.388	222.308	189.241	210.533	205.167	91.6795	114.588	112.444	102.817	1019.68	1238.81	203.167	112.754	196.208	248.167	566	212.295	172.607	857.911	329.493	332.131	188.137	119.78	295.792	105.111	206.571	243.649	411	1020.06	582.417	380.068	196.25	1178.99	121.244	361.23	570.18	121.108	136.944	78.7273	436.817	1682.14	442.672
	214.034	225.169	216.273	200.938	144	287.333	131.014	134.618	204.508	210.944	237.346	204.705	92.9032	98.4776	88.6724	103.411	1184.12	407.106	210.462	102.181	182.517	251.918	432.677	292.667	177.587	461.179	317.677	424.958	266.766	177.742	127.829	102.584	103.342	108.342	525.453	1316.38	571.551	314.684	259.288	256.344	101.026	477.141	293.161	259.951	98.962	87.6667	322.765	1455.47	430.4
	218.941	262.155	234.808	198.514	163.516	180.075	113.444	163.473	209.651	232.514	255.889	208.872	108.147	108.104	108.603	109.386	416.167	1062.43	186.368	120.529	195.826	290.089	513.153	193.353	184.544	683.766	290.734	396.577	205.723	129.384	158.618	113.485	394.883	197.107	367.769	977.443	370.534	245.366	206.897	1236.97	105.58	312.429	717.205	115.43	100.797	71.2069	259.41	727.061	346.87
	188.414	188.089	242.646	191.426	102.564	230.247	147.897	151.247	209.405	253.442	243.487	180.282	124.319	110.577	95.2154	120.338	433.986	508.386	201.474	147.703	218.875	456.54	461.362	206.922	164.159	612.203	299.027	313.148	207.304	142.333	146.086	91	506.846	313.186	449.062	450.059	373	205.203	271.473	1111.84	175.225	353.615	442.384	245.582	298.089	78.2206	443.192	1651.13	580
	190.731	237.718	225.3	213.917	170.424	277.086	138.694	144.544	216.224	267.367	234.554	170.623	117.821	98.05	92.8852	100.414	999.347	265.162	251.448	136.493	179.38	340.418	372.835	211.507	169.294	625.611	450.619	224.471	311.322	264.12	280.541	96.2027	460.547	262.328	649.377	791.518	645.885	376.203	273.753	839.908	128.412	397.685	788.103	112.494	166.04	94.141	1255.81	1810.32	488.857
	257.917	205.508	165.486	251.271	174.731	264.684	133.233	142.825	218.164	212.513	220.74	191.969	118.887	106.391	113.962	109.879	1008.68	211.216	193.423	97.974	169.387	230.587	434.2	208.481	147.564	737.927	350.014	269.369	306.817	212.333	153.959	102.705	134.132	309.455	316.015	783.303	340.338	308.628	247.583	404.462	172.824	523.623	443.055	262.589	149.289	100.458	1625.81	744.909	478.311
	218.91	232.638	247.113	229.415	151.375	217.414	124.623	143.779	246.964	204.95	195.607	134.256	105.351	119.089	99.5875	104.566	1121.05	259.194	162.923	480.708	190.268	241.412	553.957	241.684	148.722	416.109	201.79	300.911	313.256	136.743	448.203	74.5556	128.649	301.013	423.783	963.027	613.78	201.469	172.434	652.237	125.449	326.828	679.5	200.574	98.8305	104.026	1421.41	1812.08	404.608
	278.111	202.958	186.449	191.073	134.812	290.115	121.711	136.509	211.382	232.062	188.161	237.5	97.7308	109.969	102.807	97.3462	152.912	175.746	150	505.941	212.183	424.883	550.309	219.114	179.049	649.171	267.603	445.819	292.19	83.8169	326.852	85.8393	333.385	292.753	256.949	868.831	414.439	329.507	165.828	1501.62	188.18	359.387	306.638	160.495	150.679	84.4242	1490.36	990.402	473.75
	217.582	241.705	235.954	252.111	125.053	212.181	205.5	136.757	205.887	224.123	167.6	210.652	111.713	112.088	111.115	118.127	171.551	271.217	188.247	312.379	168.19	314.986	594.712	266.857	174.131	277.932	239	350.574	210.603	79.92	177.069	115.597	200.026	206.06	336.612	462.514	353.712	311.825	108.158	720.547	238.279	372	627.476	289.361	216.73	79.8816	1656.84	1716.82	314.2
	253.859	186.986	240.928	178.212	154.053	215.753	131.139	178.52	217.584	206.857	220.962	242.625	107.864	118.075	117.516	98.4444	172.046	281.925	207.274	475.753	190.928	376.392	334.694	268.899	200.243	556.635	284.536	380	246.653	128.141	290.737	96.3478	477.375	106	281.901	584.661	378.413	345.439	131.759	783.314	188.938	322.458	517.025	104.363	219.944	65.0263	1147.07	2037.8	302.175
	217.403	243.882	240.291	202.033	176.861	191.928	118.806	100.481	207.972	241.279	198.922	199.645	101.041	105.918	83.5246	105.6	186.041	176.438	203.617	609.246	180.408	364.732	452.7	276.89	192.528	509.471	341.559	416.172	148.613	128.938	118.375	95.8824	528.283	129.862	210.593	721.667	338.441	180.243	182.321	182.917	145.37	406.203	604.026	241.233	412.373	87.2025	1001.05	1959.51	377.846
	239.895	268.69	206.139	192.738	171.947	306.483	165.488	174.344	239.636	285.046	198.127	133.677	96.6835	115.272	108.643	108.971	172.397	234.746	177.365	479.455	179.563	553.987	379.188	381.438	184.964	499.836	400.596	345.279	178.269	157.949	102.776	77.1667	473.319	192.928	433.208	536.298	504.984	281.347	163.794	243.424	146.118	415.104	568.517	362.602	299.987	84.2321	1189.66	1508.86	324.176
	261.841	223.829	235.092	213.938	96.039	270.342	129.302	209.551	239.831	207.986	208.632	229.239	96.473	117.753	110.478	103.309	168.075	265.237	226.329	602.069	187.141	342	500.965	211.638	185.588	523.753	375.487	361.103	205.966	168.377	106.261	80.0455	583.948	174.176	223.373	1026.57	382.109	291.74	155.338	838.027	160.233	686.491	609.603	179.19	196.518	60.0179	1303.22	2428.75	287.456
	268.169	246.194	226.683	232.658	143.474	205.658	184.286	149.468	206.959	235.625	203.154	226.507	112.738	109.025	110.215	104.909	123.806	203.339	167.051	534.386	213.463	305.224	461.407	292.407	154.681	465.774	443.621	326.739	187.507	182.658	108.8	104.299	468.779	328.051	312.014	833.101	614.213	396.892	286.638	768.375	238.03	355.838	684.029	457.207	140.667	86.6364	217.719	993.311	421.206
	181.707	260.912	257.971	199.819	161	227.267	175.026	134.587	226.855	196.25	204.887	259.138	107.359	100.813	81.0172	101.026	183.427	285.013	247.493	215.217	190.778	269.882	332.948	262.244	149	281.026	306.554	267.768	233.574	188.896	212.569	88.4605	244.797	209.766	380.078	705.571	532.857	264.344	183.125	1320.74	169.016	377.573	535.734	408.388	151.056	67.8214	302.8	1885.31	317.108
	212.178	225.797	252.183	232.662	157.866	255.859	188.397	152.167	239.117	240.197	179.882	241.419	111.357	108.887	94.918	112.032	141.935	268.377	197.102	551.807	178.855	496.578	612.117	245.108	194.949	407.985	254.219	368.909	245.174	136.844	108.343	84.7375	376.611	331.587	196.257	655.103	314.804	209.899	206.793	695.157	142.493	330	581.781	246.03	271.929	76.8816	1590.15	1539.66	498.6
	331.778	299.016	233.909	208.948	133.861	251.533	182.69	122.351	173	238.571	197.938	225.877	96.4444	118.61	99.2064	97.6441	158.818	278.365	234.092	514.365	184.662	184.861	242.694	224.533	158.692	540.129	241.623	349.833	198.224	105.088	172.193	128.885	432.368	139.987	296.688	760.421	556.095	286.569	352.74	276.688	142.078	146.584	479.263	298.828	263.658	64.3377	1592.72	1473.84	379.439
	206.397	233.507	198	226.294	98.481	272.412	111.091	147.571	204.421	248.104	182.635	207.951	96	94.6667	96.75	116.081	137.639	242.4	176.525	289.261	164.942	324.446	384	246.067	178.085	581.841	373.218	308.463	226.404	184.07	109.171	103.014	115.522	259	362.797	415.135	299.176	279.045	279.091	883.421	172.317	441.5	176.579	160.02	312.693	70.6438	1569.93	2263.91	397.738
	237.967	219.5	221.483	212.91	137.018	336.095	130.591	135.714	206.416	234.667	185.614	221.899	107.133	98.625	92.7308	125.879	178.117	302.169	155.328	555.62	164.875	266.423	471.481	299.671	199.263	645.468	463.839	472.824	232.638	142.682	168.085	112.465	501.205	320.11	482.875	501.279	517.324	262.526	314.684	248.712	161.814	362.884	381.129	112.69	204.127	88.6301	1148.74	724.594	393.464
	215.935	261.443	195.656	210.671	104.316	216.189	174.267	132.784	181.22	260.803	193.235	174.397	91.1525	122.169	118.321	110.38	197.712	259.703	205.316	787.109	204.101	615.783	321.053	246.299	146.708	585.237	378.034	309.339	207.013	193.987	103.862	91.6667	344.59	387.52	465.739	714.537	505.522	272.677	230.946	591.038	169.537	247.282	391.636	170.316	108.284	64.2	1685.88	1240.37	890.119
	175.397	211.394	236.269	238.155	246.806	255.89	174.535	153.196	222.282	262.776	212.037	191.078	95.3513	109.573	113.679	102.789	137.467	262.819	160.026	508.897	214.699	285.177	232.753	185.487	171.823	741.986	315.75	374.225	282.297	163.143	155.81	123.046	509.81	282.31	243.95	1375.32	404.877	312.943	209.364	1219.09	167.792	289.295	476	182.476	195.861	80.6709	1937.57	805.851	632.132
	166.946	207.067	215.6	210.707	165.013	183	152.478	134.449	228.068	213.969	208.125	245.143	106.342	115.631	96.8375	107.288	167.629	252.962	209.6	405.069	159.638	289.75	571.338	256.886	192.975	508.862	396.533	286.577	135.613	124.406	92.4865	99.6757	138.14	349.278	514.2	794.552	362.789	248.203	185.2	1481.58	139.338	146.533	646.429	126.438	154.889	77.0972	921.042	1488.41	660.373
	231.091	267.662	258.263	226	195.265	293.037	174.6	153.397	259.881	240.294	201.173	168.711	90.525	111.304	92.2436	120.641	176.441	277.343	182.342	251.183	179	284.921	315.721	250.108	188.767	266.849	327.595	518.243	155.094	158.625	195.466	76.4304	137.814	234.815	307.899	656.234	381.845	199.697	326.822	970.815	192.333	281.558	826.68	161.628	304.789	71.2	1266.97	882.513	638.274
	154.803	193.153	269.964	192.338	154.416	259.763	195.531	178.367	244.164	289.652	206.862	206.697	118.655	106.892	93.4	92.4211	138.187	214.623	151.051	172.278	166.948	305.176	595.8	313.912	151.6	790.138	302.029	276.737	212	123.705	145.5	86.4559	322.235	163.851	373.365	760.968	423.691	277.671	180.679	784.709	173.857	311.214	667.561	187.095	255.667	80.2703	1040.55	1396.3	303.026
	196.082	266.343	253.141	208.746	179.931	247.527	232.864	144.662	190.772	251.448	217.545	212.528	109.987	104.261	78.8857	96.3279	178.026	226.306	152.959	480.338	185.776	497.918	246.19	290.135	158.329	385.8	363.863	363.139	185.595	141.571	117.254	82.6618	467.871	267	360.438	627.456	398.625	275.521	163.793	557.737	173.206	325.597	502.229	218.93	111.186	107.418	687.027	1348.69	372.439
	235.899	270.434	262.507	232.369	143.955	213.74	146.187	136.136	225.105	274.156	230.103	192.859	98.1754	98.8214	97.2985	97.2639	158.932	298.189	214.129	437.118	175	321.938	425.088	310.583	188.716	414.821	341.676	345.897	213.65	153.312	112.868	101.043	452.162	226.9	550.971	829.641	398.525	271.581	319.831	714.8	166.75	109.523	509.392	237.775	364.125	71.2838	906.366	1011.84	371.945
	212.734	213.225	230.912	255.406	141.114	252.526	120.982	143.747	243.658	235	186.066	193.077	97.0923	97.9189	104.207	102.5	154.371	252.684	159.13	435.176	166.831	460.203	357.435	221.984	198.026	273.491	240.176	203.31	217.446	133.469	202	108.962	606.713	90.629	297.973	1108.44	384.904	244.545	162.082	829.662	149.789	105.39	423.97	113.415	111.987	100.208	745.96	1688.59	335.76
	248.971	251.646	219.083	225.962	170.603	232.917	152.368	142.581	152.052	214.41	191.079	153.267	103.31	115.387	99.519	103.274	114.476	267	173.868	589.85	178.618	692.913	404.829	272.574	159.095	766.728	207.485	302.714	239.397	207.587	141.605	96.0847	597.342	315.712	345.164	948.013	283.827	316.761	263.105	537.57	129.823	96.8594	449.184	133.022	355.05	89.4487	856.29	1873	424.588
	180.721	195.164	189.027	250.822	153.919	281.987	121.592	152.936	196.772	218.653	219.587	233.03	121.193	111.262	104.811	102.623	146.278	253	147.397	447.821	178.083	247.479	384.484	298.721	137.543	679.052	204.206	352.083	210.09	194.309	244.11	77.1067	174.706	166.16	500.949	787.311	397.838	259.595	189.246	1367.63	180.018	107.047	683.157	254.798	387.132	91.5882	1898.32	1310.65	291.414
	236.781	204.575	242.193	206.145	132.322	164.63	194.22	168.693	177.557	238.205	249.469	206.162	110.932	106.935	112.873	107.418	170.323	291.194	179.191	595.293	197.717	249.789	388.283	271.139	183.815	285.921	224.946	217.527	233.13	237.197	103.883	96.4156	126.95	349.97	505.736	325.324	344.571	221.419	217.053	237.278	147.918	101.319	261.272	191.235	141.863	85.3429	1298.41	1179.81	696.519
	240.815	202.679	232.411	205.11	160.822	257.619	155.523	170.922	238.095	302.792	205.254	213.078	123.333	97.9836	95.1831	114.148	162.435	325.8	143.013	511.473	195.913	342.338	292.079	411.273	184.766	380.974	172.159	363.75	153.259	126.063	223.276	79.3158	251.132	120.165	597.667	828.12	432.5	259.684	251.362	581.427	179.5	270.215	476.657	145.164	182.62	78.6575	429.237	1841.54	313.403
	214.388	218.273	214.791	234.949	161	258.878	163.432	160.974	246.648	184.046	222.176	165.377	102.609	104.162	104.696	103.932	164.671	134.339	174.935	428.205	157.103	263.117	321.462	201.283	159.149	315.197	414.068	350.63	184.653	137.652	188.149	113.937	451.026	192.6	420.415	716.029	335.859	219.241	311.881	472.154	147.77	111.588	600.536	329.703	140.875	517.19	532.877	1623.87	500.013
	254.773	185.861	246.271	252.158	193.587	293.612	136.987	162.776	298.381	149.433	236.677	197.596	137.243	103.06	111.96	124.339	167.016	375.694	160.645	458.411	152.733	346.089	387.117	191.424	175.183	477.092	224.027	327.644	177.221	159.861	157.609	85.4667	512.446	152.585	250.829	686.31	688.918	227.475	180.2	292.605	200.609	112	529.761	187.167	164.051	519.209	972.123	1350.12	217.538
	212.236	200	217.225	198.323	185.453	228.449	190.862	145	211.653	229.941	194.657	219.45	94.5211	93.125	109.452	103.216	210.825	285.826	183.597	479.441	183.338	511.026	404.06	202.943	169.831	961.943	390.441	359.036	179.704	151.437	259.7	88.076	253.887	233.531	392.513	364.727	397.968	276.222	206.277	298.462	179.765	123.897	804.644	269.376	120.196	619.049	772.039	1920.93	328.634
	186.775	270.486	171.391	210.649	160.73	181.913	142.269	130.145	162.188	193.372	232.946	224	85.1591	104.549	110.486	99.3846	169.861	220.42	172.701	464.926	174.812	300.557	492.954	319.848	161.936	773.258	358.556	596.169	224.691	155.274	87.8421	101.1	207.014	346.697	331.154	484.079	325.761	217.404	104.017	602.121	183.486	106.175	463.667	136.162	166.07	152.922	1441.72	1293.83	702
	204.169	223.494	207.4	197.948	138.974	224.608	182.569	151.408	219.013	222.095	216.554	148.393	104.224	104.244	89.6901	101	171.732	248.821	207.59	484.984	158.194	557.908	573	242.986	163.507	420.723	358.094	358.25	165.699	201.431	104.5	99.6897	388.671	108.233	521.914	595.618	530.645	273.861	89.7143	1170.64	202.923	107.518	449.413	173	411.671	539.029	1012.09	690.763	816.908
	191.735	241.671	165.747	233.924	155.227	196.971	139.848	157.518	198.692	222.762	249.882	212.934	104.038	122.718	123.029	97.6522	187.456	276.433	218.782	584.075	159.712	216.452	397.822	255.789	161.233	368.103	397.785	344.067	189.731	183.544	82.3418	116.603	609.899	92.8364	488.25	714.18	451.526	334.063	109.076	736.514	145.108	119.742	451.507	190.594	171.45	283.873	1445.57	520.538	494.368
	213.897	228.185	194.714	232.423	155.828	206.636	209.581	160.64	266.1	250.556	262.603	225.154	96.5316	109.365	120.176	108.926	150.267	350.778	164.759	553.152	165.887	249.691	416.603	325.091	165.439	416.28	248.413	320.438	197.414	174.823	79.5849	106.808	503.85	182.164	571.895	936.299	376.633	325.116	90.3462	1270.45	216.962	119.316	331.563	154.24	197.354	290.946	1331.54	1789.87	681.174
	228.811	176.333	229.636	207.139	166.611	331.051	224.763	136.75	181.867	209.225	224.393	249.268	98	125.622	107.197	94.7692	118.8	220.235	157.479	578.5	161.842	597.429	625.567	315.75	178.195	555.915	349.824	416.885	213.05	148.922	86.2899	108.457	169.766	260.986	467.897	677.303	326.8	264.408	92.5373	635.949	192.707	110.114	373.356	105.071	156.737	530.605	778.786	966.9	679.987
	246.651	272.672	184.881	224.884	144.577	281.89	146.224	128.846	264.633	179.827	240.987	178.259	105	106.701	129.097	97.0667	202.337	258.109	183.013	414.987	163.264	304.652	433.566	476.766	216.538	590.461	340.044	178.791	399.154	187.684	82.6053	93.4583	118.816	137.286	472.584	745.277	335.128	276.569	95.9828	2075.68	238.737	118.408	522.09	156.267	264.962	667.714	1481.99	1051.03	848.579
	242.615	168.983	225.243	198.319	135.643	286.65	188.675	120.579	249.162	273.172	223.115	199.941	106.968	129.544	142.411	91.9828	170.934	347.753	286.647	451.75	164.658	509.333	457.328	267.064	170.514	605.426	281.487	365.919	194.787	136.221	97.4035	91.1525	601.938	425.079	317.687	632.828	477.138	262.406	134.268	571.036	164.136	110.391	562.95	103.438	256.526	475.921	1818.9	1381.53	633.919
	231.904	225.926	187.137	213.163	147.203	201.785	113.145	140.25	227.568	246.056	244.356	210.313	115.132	99.72	126.709	114.177	179.346	280.379	198.561	466.317	145.294	232.875	412.138	254.366	150.803	437.878	417.827	342.355	198.894	183.486	78.3513	104.382	307.325	369.513	294.1	554.985	433.125	310.06	128.547	1006.94	131.197	128.658	295.87	93.087	167.375	696.175	1392.51	1268.85	293.25
	215.056	186.667	233.474	205.239	173.286	287.75	102.726	111.79	219.538	230.5	191.154	157.579	126.26	93.9577	73.0606	99.9844	170.759	339.646	169.534	590.906	182.321	235.482	525.386	231.218	169.932	707.733	333.146	540.079	319.355	149.93	88.8806	96.4416	283.6	217.875	305.508	915.625	472.684	264.974	181.279	435.333	133.1	114.75	385.636	81.3293	126.225	591.924	857.966	1255.18	895.295
	226.378	203.459	233.892	230.392	170.363	178.459	101.596	130.246	206.225	280.479	260.203	213.306	120.139	109	124.894	94.9296	155.731	177.421	161.75	549.446	178.683	371.46	489.068	275.134	204.743	308.235	300.425	406.803	197.937	140.446	83.6133	95.9474	399.676	288.97	310.342	808.067	578.368	234.5	210	1957.58	196.735	99.3559	323.39	158.86	107.234	694.615	1383.45	1342.92	722.833
	257.182	253.058	235.294	286.583	133.162	235.562	146.122	153.932	199.083	228.394	206.81	234.75	106.904	110.103	68.1169	98.2308	156.368	214.776	181.091	543.236	186.623	422.208	235.303	211.324	150.025	320.74	217.892	374.253	289.459	126.211	91.4933	92.1311	631.781	218.709	344.032	878.198	298.886	249.2	242.813	493.532	176.147	111.681	262.25	154.068	205.91	689.603	1737.11	1982.48	300.394
	227.278	305.41	188.438	253.159	115.225	262.149	109.246	165.444	241.233	223.5	189.389	223.695	151.941	96.275	105.054	103.848	163.297	300.897	157.167	639.071	181.899	207.278	387.231	246.276	124.085	377.564	258.487	245.158	225.647	118.565	96.5	77.1818	551.944	192.875	370.544	735.043	323.488	257.474	169.526	1890.66	184.29	105.393	531.026	204.444	190.297	321.442	1167.43	1858.41	871.129
	207.369	188.483	180.5	244.344	135.726	171.873	145.917	142.8	261.732	207.263	214.125	171.684	117.169	114.363	109.754	105.221	133.651	211.544	201.645	560.835	175.061	228.833	284.889	207.731	166.882	866.662	439.662	298.391	216.789	191.092	81.7	75.5	185.525	284.547	423.056	561.781	460.521	238.154	221.421	230.025	195.913	102.38	419.197	128.776	213.778	473.395	1321.09	1571.25	904.963
	232.571	268.508	241.616	243.37	150.623	154.808	104.915	165.68	223.526	172.089	230.525	226.701	108.394	109.175	100.241	102.526	170.716	219.041	150.167	574.569	152.897	199.861	420.013	341.547	163.529	517.216	321.451	318.069	270.571	142.55	77.5846	88.6176	479.964	174.23	323.756	493.211	456.871	248.463	285.519	587.266	197.256	98.7313	444.263	192.386	227.704	499.959	986.974	1483.31	641.719
	248.288	216.915	268.949	272.467	160.343	237.641	153.461	180.066	205.264	165.487	203.26	187.24	102.22	116.475	100.937	99.4237	150.22	243.954	169.935	488.383	146.667	783.618	298.714	407.705	174.474	519.926	316.316	321.534	278.219	172.183	77.1029	97.8649	527.776	139.351	468	605.552	334.35	283.13	167.2	718.43	260.211	97.5634	350.41	124.436	347.117	703.368	1012.52	1297	741.033
	210.73	228.187	245.576	197.554	176.14	245.964	97.9155	197.316	185.014	165.941	218.886	171.974	111.165	95.8642	108.271	95.0645	191.873	263.475	174.29	443.757	160.276	213.569	401.473	199.385	176.034	335.167	172.064	305.342	211.114	121.833	69.1695	97.0128	185.921	106.966	541.829	771.062	494.661	262.072	262.397	116	210.354	97.2467	384.5	178.474	169.154	739.491	1029.1	1677.72	780.406
	218.533	169.127	255.945	212.697	128.036	149.365	149.167	136.719	215.329	184.986	253.133	156.154	99.8077	102.6	140.671	93.4328	143.779	221.741	200.189	507.676	161.065	598.639	510.5	235	169.738	305.397	310.944	296.763	202.429	164.48	96.6027	88.8364	515.5	223.663	519.246	736.776	278.889	262.214	169.487	179.039	119.708	237.016	265.908	243.476	132.197	541.222	1237.86	1332.59	375.205
	258.544	183.167	239.418	215.471	169.89	121.509	137.667	150	202.462	160.558	241.528	146.153	112.538	99.3611	113.588	89.2727	192.614	459.43	207.246	557.271	186.483	289.064	517.821	191.464	187.208	410.62	321.26	431.356	215.351	126.917	69.0125	86.9492	395.053	228.95	524.938	835.086	305.681	318.306	378.27	1941.23	147.55	106.835	598.211	130.854	186.838	412.23	1258.61	1266.76	305.667
	206.076	203.988	199.938	215.535	117.27	355.366	142.936	156.686	216.806	242.482	263.25	201.308	100.101	100.975	110.064	108.9	173.767	252.607	370.811	577.872	153.344	345.536	224.753	238.254	192.406	343.57	271.452	436.808	170.605	162.779	90.0429	92.9333	528.857	206.931	456.333	912.224	346.729	206.985	187.914	447.706	152.203	192.836	411.413	110.647	190.069	418.797	1216.49	1166.16	294.042
	169.75	185.887	260.567	190.485	156.423	193.138	100.783	136.127	235.811	225.803	213.045	165.328	90.4634	110.013	123.104	105.734	156.429	302.368	534.936	496.885	452.346	340.042	488.793	362.242	156.368	442.419	289.246	320.408	339.475	157.613	81.3051	79.3333	389.807	254.422	624.108	648.6	434.514	246	170.457	701.4	208.116	111.234	539	206.176	264.175	533.925	1146.96	1553.87	312.778
	208.875	190.018	214.634	199.757	146.217	126.37	94.2375	119.877	195.313	211.759	233.5	193.569	113.513	109.805	109.702	92.4627	139.569	129.567	594.625	570.5	495.338	403.92	349.522	326.277	134.058	325.5	249.466	429.698	141.541	89.125	82.5676	87.7183	636.2	94.9508	515.32	518.436	335.45	356.545	123.813	613.183	158.647	182.584	545.253	357.2	262	545.949	1060.65	808.046	915.147
	183.138	265.838	173.14	242.902	159.373	211.893	144.316	154.675	288.964	199.231	281.053	169.16	97.4146	99.3729	110.233	120.438	191.205	191.328	152.806	220.507	218.347	253.276	346.186	252.783	183.589	471.466	240.475	451.972	178.908	110.586	75.0375	86.5781	568.493	97.4821	694.19	611.657	302.756	284.968	304.569	1669.52	323.649	215.557	907.444	186.077	129.627	818.863	987.627	2050.85	394.951
	165.754	195.4	242.039	191.333	153.339	334	89.4675	148.831	199.952	263.585	251.723	258.925	84.075	109.836	100.19	112.313	170.552	258.481	172.662	419.672	562.136	677.455	400.231	362.769	171.815	344.206	325.948	327.417	252.568	114.403	110.27	93.1351	547.013	68.913	477.205	822.086	386.682	288.917	113.642	740.164	131.917	389.682	413.808	465.864	175.363	833.742	1648.55	1747.89	894.952
	209.623	216.552	227.739	252.857	140.117	300.6	143.051	131.817	207.7	289.172	201.281	174.179	102.262	100.05	117.831	96.9367	190.355	309.544	259.029	244.471	550.948	202.889	360.321	294.467	144.091	421.53	314.814	347.813	170.542	121.8	81.7973	110.333	507.407	232.284	366.274	603.295	396.942	300.714	236.13	584.027	221.169	240.957	495.69	282.367	116.78	495.985	1238.93	1450.45	769.192
	224.158	232.487	267.158	239.21	133.658	196.562	138.135	133.895	221.186	295.742	245.925	261.933	100	114.595	122.62	122.611	141.655	359.167	898.9	348.824	441.325	249.734	532.065	312.473	165.807	292.521	326.468	304.338	206.443	107.551	86.0625	90.6324	170.975	227.613	354.25	601.237	379.867	252.756	143.542	110.593	143.548	380.548	633.644	251.654	254	69.2821	1223.13	1384.99	520.771
	281.518	191.536	183.137	219.717	129.222	198.5	136.368	165.076	227.375	267.667	218.553	270.42	104.556	106.857	111.305	140.671	157.97	206.667	583.488	368.836	634.386	258.442	321.873	275.671	154.164	327.628	305.492	384.692	184.724	157.092	84.95	83.9737	371.714	161.688	299.078	685.281	329.041	231.183	350.909	587.027	132.611	200.684	449.839	283.351	255.57	103.447	817.941	1922.54	424.892
	246.343	204.316	267.431	228.821	167.507	156.141	134.928	154.97	227.506	255.171	230.929	216.886	91.0625	113.645	124.416	119.924	153.045	306.807	647.579	454.845	255.275	1205.07	374.103	215.167	191.081	336.597	362.882	288.514	187.938	164.413	82.6	88.1139	354.406	150.724	318.28	861.411	315.078	222.459	235.73	1656.39	225.241	243.439	550.414	208.667	140.59	61.0886	926.824	1695.78	379.662
	213.111	179.043	223.014	249.957	157.492	265.732	95.9155	120.807	232.224	203.606	221.36	143.182	86.4444	96.6338	111.879	157.658	172.722	256.649	956.273	260.836	170.082	639.509	328.702	244.681	196.5	333.118	369.704	441.808	131.464	150.342	122.333	93.507	147.879	244.775	273.183	775.918	308.91	230.205	218.481	153.292	201.923	453.949	531.467	189.912	400.348	77.3117	1548.3	925.508	444.05
	243.808	271.029	213.015	242.952	139.017	220.333	157.446	124.973	218.579	212.592	234.682	165.306	112.825	85.9692	104.907	114.859	181.776	284	617.531	471.527	622.714	192.479	351.271	267.586	188.557	542.657	283.851	414.795	202.029	186.634	95.7361	84.8644	776.667	273.474	376.375	856.612	339.305	209.62	328.507	882.527	127.117	245.379	408.773	333.011	223.229	89	1100.41	1348.57	419.125
	200.362	245.949	205.254	194.986	153.292	220.075	98.1452	150.368	192.452	256.597	231.589	178.1	80.0746	90.2368	134.162	123.783	146.068	314.536	1137.37	400.897	364.557	162.877	304.351	259.397	157.925	369.473	251.049	315.089	276.903	121.912	82.2429	87.0769	585.903	249.603	443.97	570.125	602.357	198.125	275.907	1090.97	181.662	362.029	372.358	219.159	134.258	105.736	483.246	1028.47	984.882
	258.8	140.456	210.207	246.632	144.043	199.083	167.471	110.014	251.849	197.198	258.138	180.443	93.2982	97.5926	105.333	150.408	154.013	280.578	254.339	555.263	257.104	176.607	324.493	289.721	149.213	453.382	309.538	450.695	235.418	116.393	74.4412	80.2241	193.866	211.475	316.584	701.357	396.328	258.564	174.167	956.792	175.365	233.528	430.596	273.691	499.8	80.5893	1224.58	1312.76	509.725
	217.944	268.057	224.318	231.557	159.031	231.364	128.529	108.412	180.375	280.565	246.4	225.622	104.918	106.847	109.923	114.423	169.44	309.417	952.814	531.5	468.244	209.017	384.6	473.597	154.974	381.592	251.689	367.677	148.162	129.387	77.1818	86.029	614.397	181.36	533.986	470.818	350.149	242.074	149.327	598.513	198.224	366.299	553.556	292.727	506.936	98.8608	910.671	1166.3	615.219
	215.975	153.868	216.771	233.604	150.833	285.716	134.203	155.912	229.154	229.71	220.789	220.671	136.171	110.156	109.139	123.066	187.46	330.32	288.184	202.15	397.667	228.113	503.291	238.25	154.361	389.838	295.787	225.699	380.747	142.909	85	91.2308	695.706	201.115	617.692	677.955	609.13	288.368	256.8	629.971	163.824	311.182	454.69	326.573	157.368	77.2029	1135.88	1234.37	683
	225.178	150.339	258.836	218.821	175.258	294.765	124.052	151.163	215.317	240.284	183.817	219.05	100.618	105.118	105.243	126.608	164.923	269.705	722.645	282.52	222.53	231.957	474.049	276.648	158.62	462.962	210	500.586	214.639	141	81.2113	97.8714	506.4	229.846	497.232	843.333	327.416	289.458	176.437	772.461	262.421	330.794	96.9474	111.82	107.896	77.8947	1334.94	420.203	764.478
	252.672	256.508	223.649	208.913	165.561	237.903	140.515	145.639	275.662	242.241	224.083	239.397	115.046	108.875	101.282	143.246	201.893	296.485	606.034	218	406.444	201.716	563.667	192.446	167.231	631.545	366.775	314.744	195.493	123.947	90.6667	78.4561	617.147	119.984	519.217	738.806	418.62	282.346	297.589	947.362	94.974	241.074	85.9825	359.393	127.333	86.4605	644.868	840.567	664.206
	272.956	226.373	164.538	223.8	154.795	203.975	129.139	166.539	206.8	251.238	246	283.493	112.802	98.5345	73.35	132.949	140.153	216.5	1167.08	375.19	318.513	180.766	434.246	211.607	198.36	440.317	310.849	423.561	240.679	107.108	91.6667	92.8429	405.55	190.678	424.746	773.303	381.817	311.242	249.175	125.936	182.716	214.196	161.947	278.368	126.2	63.9574	846.78	314.395	804.5
	251.254	216.421	180.633	208.607	143.816	309.962	132.319	150	180.125	191.477	232.141	283.391	48.2295	111.448	113.6	129.813	193.857	308.279	777.797	344.155	325.147	244.736	304.405	181	165.887	257.258	281.982	361.804	296.397	94.7826	81.6974	95.6528	239.884	214.053	265.082	1063.55	299.954	283.297	345.71	315.577	213.246	305.516	292.655	100.169	147.354	76.5	1182.37	694.167	450.169
	224.222	204.707	219.894	208.469	169.776	234.107	132.158	129.821	166.162	190.618	242.117	199.582	118.87	91.4545	104.667	134.175	181.896	275.1	820.622	363.688	388.836	278.257	443.693	283.485	189.658	272.813	348.861	193.433	203.421	158.013	73.7324	104.606	436.433	203.127	283.41	863.441	337.089	224.577	232.19	894.465	176.464	300.717	385.586	109.683	262.031	90.2597	851.785	689.423	496.138
	256.662	177.312	247.919	210.043	161.662	253.966	123.382	164.775	231.177	165.971	215.576	197.246	40.4211	104.923	99.4789	124.954	156.286	314.554	809.675	388.683	244.395	328.462	435	270.086	166.136	702.782	414.676	311.149	344.653	129.95	78.6957	87.9737	333.56	230.113	326.646	709.487	403.105	209.541	217.883	689.9	119.78	453.808	767.653	212.411	96.7083	74.2462	993.528	750	403.929
	176.25	260.621	255.152	232.048	151.533	147.028	138.91	154.61	218.789	208.178	174.192	229.382	119.137	89.0423	93.8676	133.333	202.513	268.355	288.986	339.986	766.959	288.923	342.899	198.467	189.526	503.732	182.458	307.274	144.709	116.628	67.2542	79.481	617.775	339.684	491.813	711.231	380.521	236.867	326.362	912.675	235.299	272.763	323.214	122.567	123.228	75.8462	1189.63	785.128	581.215
	211.769	142.983	244.305	221.062	143.696	198.701	87.0462	109.447	161.831	239.231	222.431	205.055	113.897	90.45	113.348	115.691	177.826	152.786	552.891	463.197	420.321	212.753	350.135	324.197	161.764	314.45	403.859	283.585	187.314	159.18	89.6944	101.973	194.792	199.847	540.361	1162.63	338.234	234.959	195.078	544.237	139.763	307.608	642.727	334.04	135.348	70.9841	1101.25	319.449	726.313
	261.391	288.723	172.333	242.154	160.37	271.847	142.576	130.519	273.018	176.5	170.917	223.865	95	110.743	115.851	120.018	153.027	315.689	855.167	382.551	422.147	375.224	490.661	206.167	176.671	501.869	336.557	387.947	211.788	78.4737	96.1563	132.923	117.984	319.19	387.197	668.2	429.838	277.959	222.724	483.055	165.275	438.018	941.329	287.742	548.753	57.1912	1459.56	401.692	393.42
	292.831	224.295	192.486	245.482	126.758	209.709	149.899	143.642	235.161	219.256	213.362	155.064	97.7595	100.828	102.537	140.946	173.731	296.244	861.325	494.739	264.818	200.4	413.554	195.224	167.931	328.729	346.391	371.822	188.474	117.522	81.4557	70.9077	674.562	343.068	584.253	651.639	374.754	252.026	196.983	707.411	139.863	261.923	317.049	193.48	134.707	69.3151	992.831	679.236	471.671
	235.217	224.608	219.494	235.324	165.836	296.522	131.364	128.177	226.206	203.364	228.892	179.107	106.246	104.946	117.347	144.191	142.337	159.09	835.291	362.152	305.718	238.494	249.614	255.16	172.312	234.712	344.629	393.368	195.016	123.234	95.1733	101.156	633.95	130.87	747.787	705.743	422.143	255.645	265.477	726.627	156.578	259.818	626.68	260.604	218.096	76.0274	1125	806.946	727.762
	232.25	214.853	189.577	211.309	144.444	253.889	159.246	139.803	258.07	229.26	200.82	180.261	100.932	98.1791	76.9143	117.754	171.686	271.544	847.131	383.2	391.212	200.761	375.833	212.2	152.542	421.039	515.015	426.491	190.029	98.2069	76.0256	120.269	405.135	78.3462	533.817	655.219	346.271	225.76	222.831	226.691	162.017	223.868	576.439	271.814	245.113	87.6207	1238.61	719.154	878.589
	263.105	167.325	191.395	223.435	146.6	279.405	115.887	164.967	205.887	258.049	201.241	164.195	141.066	78.6282	97.4324	131.293	166.517	354.167	587.864	330	344.297	205.288	293.931	257.114	139.031	748.464	263.958	292.69	227	112.693	88.8462	108.403	685.64	260.722	350.85	550.97	599.034	268.75	275.974	903.532	207.278	253.821	715.403	114.168	130.082	90.4103	1166.38	702.932	1193.57
	257.103	212.586	233.367	228.725	146.69	242.116	124.919	140.379	220.514	254.029	251.533	144.582	112.329	92.0175	98.7703	139.493	165.537	382.378	618.013	475.893	663.508	233.797	504.386	235.475	178.816	579.038	466.2	331.696	193.423	121.281	74.7821	100.896	419.746	380.667	427.625	790.696	559.513	261.521	253.063	194.871	163.108	225.676	360.297	148.813	100.692	104.722	1028.65	720.868	710.768
	247.947	192.013	221.233	237.959	167.418	287.013	117.371	143.838	251.951	230	254.565	193.034	106	93.6622	98.8462	127.603	145.224	294.475	628.128	575.117	199.733	209.282	611.373	357.246	172.985	345.351	314.767	333.101	148.911	131.847	86.0921	94.9483	805.317	193.679	320.515	623.676	426.013	200.157	202.38	970.133	170.447	180.275	649.65	118.119	298.55	88.6364	1108.27	415.847	884.061
	215.848	153.097	248.859	227.684	127.821	222.936	134.641	147.351	226.75	251.585	232.068	213.959	94.4308	100.544	106.486	120.088	152.063	269.267	676.328	379.966	331.338	224.671	444.92	236.301	177.527	550.349	233.086	320.645	134.203	173.419	81	90.4545	426.725	142.676	531.411	801.596	417.413	252.377	165.377	808.962	160.44	479.533	543.93	169.245	138.141	75.5135	1001.93	676.347	891.758
	187.324	269.768	198.663	183.175	147.625	210.184	108.795	119.614	196.785	225.049	229.173	219.2	93.4524	116.471	76.7761	134.878	192.786	176.309	985.053	561.582	549.235	198.493	297.552	345.231	195.787	385.791	203.235	391.25	212	199.221	91.8333	105.286	286.261	370.806	225.629	761.571	269.207	281.493	261.645	218.45	192.491	263.873	771.603	127.736	118.825	75.0132	464.587	986.923	632.571
	238.411	285.883	252.673	229.292	117.29	179.924	131.485	127.902	239.968	249.614	218.564	164.541	81.6829	112.79	90.4107	118	163.582	186.123	746.101	246.583	334.924	214.747	380.015	329.568	188.403	194.197	334.29	534.333	397.839	130.785	82.9118	109.437	619.18	249.441	554.702	1140.76	293.395	286.661	234.762	137.464	164.171	272.364	323.5	115.595	560.109	81.6545	899.329	729.094	913.133
	244.507	166.738	182.987	221.931	154.93	143.363	140.548	126.5	165.406	251.092	236.532	133.94	100.269	92.9492	106.449	169.016	160	298.986	855.944	444.971	214.903	230.986	431.821	251	180.851	434.448	328.171	298.946	143.833	184.092	76.1972	104.875	513.762	265.695	390.617	598	314.548	298.622	188.197	270.171	184.353	144.094	706.2	105.349	211.806	73.1951	1086.26	552.25	812.15
	236.474	168.627	228.05	212.922	155.203	256.403	131.857	126.089	238.803	333.567	224.881	164.038	87.4605	121.577	87.0506	111.582	183.695	238.588	863.525	495.443	420.414	237.282	616.406	412.701	165.091	421.6	204.284	470.985	229.391	208.127	78.0339	121.149	481.921	200.906	238.297	949.887	324.944	222.247	323.435	918.567	199.343	212.731	627.671	142.468	214.494	107.932	1157.42	733.526	451.868
	184.901	193.526	210.465	270.493	159.173	242.382	137.569	114.547	198.649	257.293	201.699	244.656	94.6538	108.9	69.4776	129.456	180.828	268.026	909.5	503.918	360.776	214.963	443.476	330.466	133.857	502.397	338.944	496.233	198.032	249.684	86.4198	100.863	342.973	367.12	466.824	798.041	369.806	228.447	178.921	924.581	188.881	224.729	834.234	113.856	132.239	91.3816	1270.16	861.026	773.5
	234	175.307	189.434	218.848	154.684	411.292	145.397	131.6	259.547	215.233	208.632	195.361	104	103.842	115.7	151.573	152.218	321.835	757.102	572.769	426.903	240.636	359.013	238.5	153.106	328	365.026	266.932	235.19	231.731	83.0563	101.691	275.582	177.806	391.618	542.182	377.028	196.875	382.635	580.794	168.267	257.182	424.985	149.747	135.215	67.7879	582.757	897.486	824.078
	244.557	242.582	206.877	192.852	169.5	230.03	139.61	125.433	247.559	213.088	229.312	206.679	100.614	97.7183	114.662	156.5	171.436	253.042	345.976	710.484	208.468	230.767	591.855	345.975	172.662	390.556	238.694	308.016	133.609	171.697	82.4118	105.923	746.309	151.859	299.68	631.71	601.671	273.619	296.19	1359.74	182.32	110.682	819.593	150.823	112.172	68.5	920.923	939.534	439.544
	312.9	234.162	184.127	215.826	144.347	160.12	105.881	143.534	236.623	176.842	256.138	211.258	95.5278	109.57	92.8929	115.325	168.569	291.373	338.286	420.725	256.143	241.836	442.441	169.246	165.172	236.246	415.712	421.535	266.763	143.954	94.2564	93.8548	605	207.031	415.74	624.13	581.889	232.387	258.813	975.974	185.946	497.131	645.8	140.621	142.589	83.6377	1511.61	815.725	431.115
	239.61	200.808	250.127	219.277	158.103	315.413	154.193	130.961	220.113	272.716	205.905	253.172	108.949	120.627	84.3462	126.029	148.507	115.42	733.2	349.667	188.192	257.254	605.5	320.416	172.973	327.015	251.959	372.793	221.25	203.589	93.3924	106.857	836.732	184.3	532.8	574.254	385.354	293.852	158.052	1410.22	160.887	296.885	321.744	131.232	254.5	80.4776	1129.23	447.553	747.043
	274.379	249.193	253.052	205.778	162.789	206.408	164.935	145.514	213.338	278.688	205.649	155.518	83.5455	106.768	101.623	125.088	197.427	369.046	927.779	414.339	226.077	255.895	264.632	277.746	192.069	315.474	348.422	250.672	294.78	242.829	73.2787	114.113	756.487	193.5	443.164	713.403	525.82	288.356	231.436	1291.32	165.986	315.948	821.931	189.583	131.477	54.5833	1024.65	362.709	736.805
	184.877	228.688	230.985	213.571	141.436	246.538	127.507	130.179	248.684	273.23	272.443	191.5	88.8028	79.6447	92.0678	100.058	171.362	294.58	1200.14	335.571	570.045	291.702	659.544	293.403	179.694	399.917	284.494	398.81	288.027	195.964	82.1186	112.203	211.329	149.707	344.278	1115.33	499.792	198.379	296.436	868.228	194.416	261.234	1050.94	147.044	122.898	88.7193	1328.25	998.412	1026.52
	271.681	258.382	205.629	224.915	151.354	224.46	115.921	138.167	203.354	204.825	237.438	190.431	105.783	92.9107	121.971	114.973	143.483	256.487	676.851	400.464	488.208	167.317	558.013	370.36	160.315	433.342	295.339	296.975	277.262	97.5846	80.6129	117.921	188.803	262.283	554.108	856.329	267.908	269.531	418.013	786.872	214.5	226.684	638.816	124.28	116.031	67.9333	1390.16	966.758	668.127
	241.825	257.387	199.707	286.714	139.757	191.581	129.203	149.618	226.783	191.413	241.935	226.521	118.779	88.9583	124.679	120.309	157.949	304.543	549.746	359.221	712.292	223.475	473.877	300.86	170.987	368.338	285.827	367.329	149.415	190.729	79.7188	88.6522	78.8831	253.284	555.667	458.203	459.771	274.309	269.186	491.316	152.658	144.851	1100.78	149.765	501.441	72.8571	801.682	459.425	1078.9
	247.953	267.195	233.824	181.63	159.016	202.935	151.709	154.35	205.835	244.081	221.712	182.387	107.296	97.642	129.899	133.983	149.078	284.716	544.273	595.284	328.329	194.123	323.814	297.212	182.899	282.793	326.027	216.19	243.857	196.162	82.1739	125.738	52.25	231.675	676.842	319.645	263.567	225.632	236	814.288	251.731	213.2	777.59	108.299	454.379	64.2286	841.418	967	507.914
	174.74	227.811	218.923	242.972	144.076	188.222	119.714	142.558	258.595	199.241	220.192	217.468	105.486	90.8611	113.5	126.403	115.1	319.971	836.117	276.542	610	233.299	301.753	173.329	191.197	409.803	316.81	381.732	229.343	228.203	80.4084	89	209.342	216.118	437.311	389.453	331.958	270.694	186.597	268.098	144.785	366.195	278.775	102.461	133.883	85.9589	1082	849.597	725.026
	194.982	282.718	262.114	181.607	171.508	260.848	123.128	128.365	257.455	186.763	247.75	236.288	117.887	106.9	119.808	144.913	163.694	257.561	240.667	453.224	318.227	210.028	247.39	275.5	211.365	642.116	272.914	428.986	191.508	123.414	82.4328	79.9153	406.328	151.304	310.083	751.831	671.844	268.328	393.017	679.099	218.105	272.36	1069.22	208.943	144.919	417.538	518.59	1430.43	514.5
	174.149	334.353	235.908	234.975	158.747	233.062	116.054	148.5	238.215	282.969	224.165	248.942	92.8103	92.4304	129.363	110.211	168.658	297.89	723.6	470.182	152.581	278.55	482.333	321.633	183.055	213.734	351.333	456.261	137.733	191.025	95.983	82.9322	71.6184	236.543	436.857	756.233	401.339	229.154	339.2	834.203	231.569	153.36	904.629	226.656	505.603	336.26	885.513	751.683	630.875
	249.707	230.431	186.729	221.443	147.338	225.212	137.068	124.273	195.333	203.379	250.929	166.643	98.339	105.541	104.231	148.509	147.359	314.902	778.509	377.6	336.086	173	402.914	254.754	197.741	524.141	265.734	448.529	195.234	108.672	72.6842	97.0875	147.12	97.8533	344.48	476.873	498.462	222.938	298.615	837.017	151.015	310.487	765.55	184.367	316.971	85.3898	939.53	712.271	348.672
	229.891	204.108	218.466	220.586	121.949	160.726	125.538	138.549	250.311	185.246	262.726	172.143	114.037	109.9	135.114	110.559	158.764	330.8	516.985	533.677	531.797	220.421	467.431	243.632	180.324	338.608	339.153	478.419	229.814	137.379	94.8947	90.35	67.4103	188.367	350.204	622.329	306.469	250.423	200.103	359.288	161.893	248.147	851.072	156.538	462.603	92.5373	921.847	670.646	584.35
	194.609	224.458	208.348	208.068	163.313	140.792	124.723	111.946	254.018	231.72	312.529	191.57	117.219	119.133	118.658	111.917	167.91	291.699	689.743	438.377	375.315	216.711	464.823	233.515	206.803	385.824	383.182	427.423	94.8906	192.123	88.3333	120.606	90.5	291.286	489.797	654.079	336.423	247.3	287.274	1430.46	184.64	320.507	506.339	203.882	412.577	93.1618	646.631	698.912	409.929
	198.145	299.253	236.537	247.5	152.347	249.741	146.043	141.527	233.224	211.721	242.955	163.662	97.7317	110.744	120.171	130.667	170.568	288.627	825.339	358.192	261.937	203.386	417.481	392.07	195.613	294.561	274.088	334.842	115.606	183.438	91.617	114.487	189.269	264.542	284.628	674.5	311.027	234.015	339.922	404.379	197.384	190.817	828.086	97.8974	124.793	92.2603	1229.34	691.058	360.737
	216.264	242.637	183.26	225.188	128.435	298.965	119.795	93	210.5	261.062	238.932	208.526	111.361	123.3	124.015	115.419	175.424	244.224	1028.33	413.719	292.971	198.132	387.394	234.355	182.521	294.143	346.584	352.521	135.013	167.808	90.1875	106.877	93.2615	169.176	304.132	521.013	333.974	285.392	447.875	1339.67	301.722	272.629	298.41	108.573	264.333	89.9873	728.348	677	726.314
	180.705	277.14	269.425	223.615	166.167	245.712	135.677	108.537	249.776	250.217	237.085	155.906	147.859	101.375	109.197	126.039	142.171	281.838	716.441	448.267	398.843	221.747	654.132	265.075	169.738	621.507	325.833	380.45	120.439	168.971	90.4375	100.234	128.044	184.383	564.82	710.043	342.481	280.545	308.716	157.491	157.382	258	909.909	116.663	498.554	88.2113	1259.78	419.592	406.333
	214.246	185.471	236.053	216.684	156.403	235.9	146.114	145.694	224.623	268.694	193.805	204.413	113.593	94.0678	99.5844	107.146	138.149	315.218	620.987	369.394	265.125	219.656	395.208	349.39	172.262	438.789	352.514	348.91	118.797	216.333	84.4861	92.2676	214.971	74.7467	486.571	714.045	349.203	250.026	302.825	160.169	137.797	397.253	424.672	107.869	294.93	83.0339	1757.9	600.439	885.652
	252	287.487	242.95	202.359	147.983	221.056	134.918	135.806	160.7	204.185	243.469	178.41	97.0526	102.605	115.026	120.6	157.382	682.037	860.972	384.391	430.077	227.758	465.774	253.566	209.068	432.101	191.063	452.633	204.955	119.96	74.2279	100.19	414.87	312.821	558.883	684.739	709.237	307.174	230.241	1116.56	171.508	318.552	873.439	173.098	99.8636	87.4516	1185.71	668.406	530.766
	233.836	280.554	196.684	200.564	123.637	259.407	127.132	123.114	216.661	191.053	247.269	166.813	147.381	112.71	126.625	108.768	174.532	978.544	983.387	378.269	295.187	210	425.395	413.938	184.507	451.825	249.137	281.547	113.549	243.81	87.1184	104.066	96.2821	360.406	411.984	653.744	293.947	243.306	214.109	708.247	192.71	162.105	1132.68	140.034	151.608	75.0339	525.662	417.452	401.26
	243.197	232.47	231.872	185.094	166.866	237.025	163.2	114.262	217.906	190.026	232.885	161.244	111.239	124.5	149.846	98.6301	255.462	895	872.622	396.87	345.014	242.803	222.822	360.46	170.78	513.017	289.723	191.8	190.386	247.279	78.5949	95.9286	94.1176	246	387.348	833.947	382.191	245.816	464.768	444.845	165.366	116.165	275.53	154.351	186.519	99.8333	1133.9	760.515	743.4
	268.109	203.637	212.816	210.684	151.184	228.242	129.017	149.217	201.681	252.873	274.087	200.152	98.8816	99.3421	112.631	135.475	133.423	794.344	802.871	338.056	257.6	148.328	246.985	335.263	172.292	409.026	258.451	378.175	174.725	251.512	91.3333	118.029	241.455	251.167	280.537	770.5	311.244	228.738	241.867	920.181	137.182	201.75	853.707	219.049	221.312	66.9868	1049.52	484.188	333.216
	257.59	195.712	278.821	191.63	132.276	192.55	114.571	102.915	201.092	233.15	253.448	205.949	86.1351	126.623	128.296	134.191	121.908	787.406	547.959	372	247.912	267.311	457.472	222.811	214.5	350.018	325.4	431.58	161.544	209.282	99.0822	95.875	72.5294	234	413.013	644.333	371.974	232.571	220.203	840.84	193.152	195.679	1456.3	113.677	246.054	90.3382	1393.92	426.831	632.446
	233.159	183.014	222.165	235.933	142.258	233.68	115.662	131.115	209.333	264.042	254.36	178.973	94.5325	114.81	98.4909	126.667	151.743	723.351	681.459	393.826	218.101	245.042	435.075	291.556	172.484	644.794	302.418	443.516	112.067	173.922	78.8592	102.608	220.141	224.855	454.852	457	416.197	232.816	266.404	1434.22	171.721	196.259	476.482	197.821	136.054	72.7069	1217.31	969.808	717.25
	182.176	221.547	205.309	196	156	206.484	126.381	113.946	230.235	250.363	202.323	169.273	93.1711	115.238	140.538	116.732	163.705	505.329	225.429	404.364	340.676	182.746	456.25	192.082	159.855	276.55	209.649	376.754	263.417	204.103	94.6456	84.9559	177.169	160.353	391.298	352.375	305.904	239.618	275.707	642.014	153.896	228	336.589	139.375	242.816	76.7143	1220.49	561.075	1231.03
	228.959	262.522	194.815	196.051	140.425	218.847	101.328	120.848	216.909	277.607	231.481	239.292	124.852	117.278	76.3676	136.849	152.145	878.018	967.153	368.052	252.273	252.955	486.882	274.217	190.744	424.333	290.647	437.013	181.471	112.19	80.5316	101.363	62.0395	237.382	264.193	787.554	318.824	297.366	430.095	1278.64	165.569	149.13	334.646	108.702	214.603	103.761	1093.95	741.119	833.768
	214.443	258.614	244.603	200	167.903	274.622	137.831	117.225	269.469	274.35	284.2	242.596	99.0135	106.28	107.355	121.364	161.421	813.898	511.793	402.818	432.537	284.051	325.1	475.294	197.845	289.299	352.959	352.623	207.773	127.527	90.4051	85.4035	95.8103	198.635	509.329	785.274	403.525	285.902	256.838	936.286	151.575	291.062	546.054	179.493	109.11	99.6026	879.393	1169.83	789.36
	286.458	184.954	227.363	205.847	156.417	176.431	139.938	115.487	182.203	234.043	206.487	177.828	110.844	95.575	124.8	107.594	181.486	1116.26	767.368	471.316	326.938	168.227	508.275	272.75	189.863	372.291	299.908	211.935	216.574	209.317	89	98.209	151.098	199.13	532.292	1570.58	633.235	258.288	195.894	1671.24	171.013	166.23	544.779	187.211	224.9	95.5821	1035.08	780.566	1080.38
	288.212	258.516	199.519	172.532	163.147	209.211	105.234	109.786	218.722	162.74	215.19	182.254	105.955	110.405	105.969	127.855	171.41	987.148	641.634	472.934	292.148	200.3	435.881	340.539	217.441	480.141	273.766	256.313	196.603	209.727	76.0595	96.803	441.649	307.63	304.537	870.506	795.329	293.686	217.129	296.139	182.463	300.628	491.321	113.053	136.773	70.803	551.103	427	761.667
	229.087	177.276	209.254	195.603	148.377	221.714	183.233	109.449	220.09	199.823	221.743	158.208	111.37	124.366	108.233	141.985	191.661	808.45	819.831	448.383	298.1	236.242	355.844	326.262	202.851	305.309	243.224	594.934	194.317	173.108	75.25	109.347	67.4267	298.782	302.552	458.228	317.279	254.696	292	1759.41	172.577	247.091	453.026	88.1071	146.175	83.2083	1085.41	930.571	1415.11
	228.544	304.72	287.246	172.954	173	239.421	119.25	117.474	207.914	260.474	218.961	153.618	128.712	130.733	97.075	112.293	169.325	618.228	327.393	328.584	272.114	248.147	681.066	363.232	189.128	383.865	430.786	410.033	172.123	136.582	87.4746	107.087	45.2321	341.961	495.385	383.222	651.838	264.852	180.754	1005.71	200.343	314.944	995.691	157.685	113.47	85.5938	853.323	675.73	644.946
	279.821	249.814	222.25	238.633	146	331.362	99.6081	142.725	217.176	252.574	260.681	142.797	100.618	126.848	120.892	115.873	167.607	1058.01	988.457	492.754	358.214	181.25	385.389	294.636	156.529	254.407	338.043	332.933	212	247.181	75.0685	98.1739	43.0462	128.595	659.395	635.817	313.227	318.455	216.597	633.95	222.645	306.39	739.072	98.6667	114.125	103.5	515.366	724.839	465.253
	249.785	300.912	236.367	237.532	136.103	279.625	88.3167	135.603	222.831	221.521	223.625	225.153	114.867	99.2375	134.541	104.354	188.387	1017.66	764.8	440.895	304	182.319	316.225	355.788	180.417	676.136	409.462	296.368	403.421	253.31	128.892	104.167	70.4156	241.959	269.899	753.354	516.147	245.597	205.244	912.423	149.32	192.085	1340.34	127.899	128.211	83.4615	1124.98	1475.1	860.383
	198.803	194.431	193.488	215	154.938	339.246	117.458	145.973	197.421	251.063	239.29	178.474	99.6721	127.725	109.308	114	172.373	763.058	194	196.441	329.962	225.53	473.733	235.974	149.54	241.421	178.676	299.935	211.975	214.482	97.2615	91.4658	226.259	354.188	302.914	848.425	279.265	212.716	421.329	1052.2	174.8	152.1	789.244	133.722	215.193	79.1	1209.08	723.614	666.253
	277.914	173.821	265.986	204.164	135.508	236.857	138.213	129.194	265.447	208.872	203.987	200.597	86.1642	104.13	134.603	128.621	159.754	740.211	175.167	512.385	177.863	209.328	473.446	238.921	184.38	491.962	198.209	315.928	236.29	220.477	93.8267	93.8983	71.7333	181.762	241.278	652.569	286.881	268.307	255.276	930.595	171.342	328.123	882.417	115.64	128.621	84.0746	708.678	950.691	341.744
	277.552	234.484	271.812	211.811	151.222	287.104	90.1184	132.205	185.421	194.552	263.471	165.227	104.63	107.844	103.367	132.233	185.068	508.967	370.137	315.094	256.311	236.987	388.564	240.136	173.405	564.738	255.662	473.101	206.425	182.064	76.8784	90.1148	113.318	164.15	351.362	661.458	555.172	235.19	99.5833	1339.55	176.967	324.217	425.582	148.687	378.295	86.6591	1102.43	961.159	837.463
	277	246.758	250.338	231.554	148.847	246.354	105.029	134.466	243.448	210.416	246.446	223.987	108	101.099	95.8243	110	72.6962	782.455	212.637	485.824	241.59	237.163	591.76	354.797	174.785	481.919	230.136	305.116	250.3	159.895	80.2419	95.3462	129.947	188.472	285.793	770.825	547.246	241.3	114.167	168	225.095	246.103	458.5	113.809	333.141	80.7097	1727.41	374.6	640.234
	243.881	265.169	258.267	245.028	148.284	244.323	115.065	137.221	227.704	229.848	201.19	165.747	104.152	113.475	86.4462	95	166.108	486.323	184.155	495.429	335.574	201.78	288.594	328.098	216.094	456.903	267.351	355.246	144.681	234.043	92.4627	100.046	59.4697	145.609	319.192	751.339	464.13	283.653	101.631	246.13	318.107	296.427	451.192	149.637	322.547	69.5806	1292.52	341.439	598.557
	246.434	263.684	256.632	195.435	165.846	252.052	131.019	122.75	254.351	210.943	257.092	255.613	108.814	116.037	104.44	120.5	173.171	459.432	220.62	421.473	159.535	146.043	471.325	393.083	186.179	270.661	318.915	332.365	159.176	212.385	98	84.2951	100.859	143.595	340.358	745.016	728.405	288.438	93.1231	472.767	205.794	384.639	1635.06	201.136	90.8846	81.0897	1281.05	585.197	390.656
	214.551	170.908	206.179	206.831	140.127	265.451	114.579	116.145	253.115	246.667	208.258	189.8	114.433	102.017	100.268	116.412	166.731	447.597	205.877	348.727	243.945	209.63	429.203	352.329	210.78	217.033	287.508	234.077	207.213	183.7	97.7246	105.516	76.5921	137.646	344.486	743.538	260.941	211.197	85.0345	549.037	252.9	294.015	947.125	136.293	397.6	100.305	1333.53	1336.43	698.742
	255.107	255.634	218.216	174.348	157.388	217.95	117.879	120.149	180.942	183.418	270.473	172.236	112.29	86.2969	90.4667	110.91	132.447	305.066	226.679	364.714	152.675	194.352	548.917	394.416	169.915	381.526	303.086	271.074	158.141	195.838	68.9848	103.192	137.033	162.467	372.259	658.169	287.92	445.28	125.397	529.864	366.362	145.625	527.74	522.176	466.329	87.0563	1238.95	1296.34	632.2
	219.013	228.823	201.446	195.513	149.766	288.803	95.6462	117.797	229.203	190.356	228.28	185.077	92.1212	113.463	101.644	98.9067	153.986	254.922	145.266	324.289	269.018	218.123	352.575	455.475	196.733	343.961	286.167	391.821	156.789	208.507	81.4931	91.8676	119.589	204.812	295.03	403.421	286.962	407.815	121.954	504.683	228.828	244.478	916.523	211.02	102.115	88.6833	820.246	499.015	890.618
	232.351	148.071	220.37	196.784	151.141	212.672	135.313	111.699	248.773	242.706	215.423	185.606	99.8734	110.681	86.7083	119.821	203.8	545.925	184.851	356.647	265.082	225.944	398.617	320.231	189.129	537.24	227.831	354.089	202.314	133.632	90.9315	104.286	204.26	251.787	329.68	434.337	425.85	469.5	279.062	492.269	99.6622	151.263	1307.75	163.7	316.902	105.158	671.438	781.951	630.579
	194.71	186.444	292.712	155.388	152.508	336.766	111.167	104.896	232.055	243.22	257.678	213.173	136.104	95.7662	114.169	113.585	190.333	413.397	338.9	418.064	266.1	209.757	479.928	460.893	168.597	296.365	201.763	237.871	237.892	94.6757	101.269	84.9344	64.275	195.74	407.473	486.449	838.727	793.208	193.328	443.754	124.036	378.328	476.311	98.2105	214.118	82.9014	1362.2	458.513	628.013
	257.393	257.949	250.85	244.727	156.716	141.414	118.986	125.224	227.973	183.263	269.936	155.737	93.7733	111.492	75.5352	110.333	164.304	590.342	244.013	498.781	286.823	188.958	374.696	258.767	193.875	447.683	182.408	242.52	218.284	146.773	88.4918	91.625	70.9091	116.043	466.333	757.935	421.742	438.883	221.63	187.784	163.4	274.525	1134.37	190.5	284.538	81.2162	1019.52	936.881	296.529
	233.464	179.125	207.217	250.3	140.391	211.159	116.703	125.797	214.961	214	241.746	208.013	110.513	103.291	101.647	154.961	160.692	1011.77	282.797	414.213	228.956	247.924	423.927	238.607	173.955	425.818	235.052	280.973	278.403	111.846	88.2131	98.5135	59.7069	141.246	329.531	392.303	496.714	814.015	283.658	172.192	104.969	275.708	946.351	160.26	95.4583	77.9452	1252.27	890.883	807.846
	220.339	238.269	189.47	237.946	161.905	281.705	118.714	141	188.667	198.56	143.559	203.763	112.101	108.172	96.2286	111.076	171.247	1130.89	316.41	286.303	299.987	269.776	306	260.483	161.714	411.298	317.73	289.557	229.971	193.078	91.2576	100.938	76.8644	264.864	380.8	469.711	399.241	448.098	295.548	215.329	132.254	192.688	640.39	126.085	108.85	83.1013	1566.15	386.525	717.059
	280.646	270.494	272.222	266.353	144.38	295.174	113.708	127.13	256.273	220.315	159.635	222.909	94.4167	125.421	129.548	119.846	175.635	951.259	159.984	448.987	343.242	206.879	503.365	503.718	164.903	221.299	181.671	382.277	251.559	140.653	97.7031	91.6806	78.3182	164.346	365.699	779.982	419.797	439.896	220.573	184.172	191.487	297.282	570.086	128.435	252.691	82.1379	1437.49	391.951	616.932
	252.675	246.701	265.987	239.4	171.056	105.162	158.643	135.119	173.587	264.362	162.421	199.271	122.718	107.355	106.424	113.863	188.592	910.362	225.857	427.605	370.513	218.063	358.65	385.395	184.274	564.408	236.586	327.9	200.246	183.394	61.8889	94.6333	114.816	184.847	378.597	745.368	582.373	761.985	205.913	211.379	220.849	114.029	566.729	164.19	191.569	94.1127	779.507	372.076	563.8
	209.312	183.542	240.224	206.471	139.536	95.3571	124.644	105.099	198.861	191.169	140.013	206.167	105.143	120.052	95.1964	125.712	174.988	1015.66	204.235	465.153	333.048	213.135	393.422	460.961	192.493	381.57	201.145	315.209	151.514	249.091	82.6567	94.2361	61.8857	185.957	317.871	1055.04	615.586	280.06	332.342	170.809	187.444	339.487	364.781	138.738	280.985	78.2381	1239.37	872.177	643.861
	254.944	227.852	235.707	185.323	137.485	122.842	111.951	115.203	158.397	236.372	157.542	160.966	97.6389	104.394	106.205	114.319	181.169	965.015	225.816	288.41	220.956	261.152	385.138	222.652	176.196	390.243	241.366	360.851	191.589	194.933	75.5873	84.7533	71.8125	159.872	295.293	354.123	429.271	369.213	342.538	149.836	144.197	428.574	343.683	120.313	406.517	89.5781	1506.24	1047.76	372.629
	257.552	238.7	203.966	182.068	159.843	125.219	114.814	126.152	216.473	215.271	159.984	185.6	102.81	122.52	91.5357	111.273	129.177	1038.35	245.345	229.321	315.253	205.493	263.188	344.286	252.429	431.544	176.364	328.317	188.526	306.232	96	86.8205	72.84	112.859	335.132	816.017	539.557	1324.74	195.829	536.494	209.309	435.921	956.373	152.245	148.507	78.7021	1264.88	759.243	393.955
	251.203	190.101	187.442	197.684	159.693	130.089	88.0833	128.141	226.948	257.5	149.956	180.945	104	117.529	116.805	117.04	199.351	1075.74	348.25	220.065	235.38	298	532.333	363.758	162.086	337.795	332.321	269.763	173.8	190.239	85.4605	82.625	116.143	133.934	254.514	569.879	492.736	433.881	186.361	185.051	128.897	223.433	729.529	176.515	552.544	96.3462	1317.34	799.769	666.544
	226.338	255.409	180.573	194.377	149.132	165.662	118.058	100.853	202.649	199.8	163.657	204.5	82.5588	113.423	82.3429	114.892	168.724	844.855	223.819	438.812	203.918	222.116	488.849	213.23	202.242	443.885	232.438	314.726	279.76	231.922	76.2429	92.25	54.5	320.377	309.868	385.778	454.571	440.645	176.39	171.716	239.619	409.197	546.338	195.214	435.756	78.5672	1285.97	849.162	914.411
	241.954	249.953	258.539	237.564	157.908	207.349	132.113	150.448	217.6	237.246	176.924	219.063	76.2	104.093	92.7761	113.745	152.121	1164.41	186.274	446.631	314.471	224.821	439.873	366.696	175.154	431.949	344.615	615.159	239.015	211.552	85.0625	73.8611	63.209	170.575	584.165	839.535	432.325	465.763	285.933	167.833	129.051	353.985	876.911	186.317	211.776	98.4487	1754.1	732.829	671.183
	250.879	284.915	215.642	181.364	137.236	196.662	113.308	130.259	237.328	185.575	178.849	202.538	102.829	120.859	94.2462	135.09	167.56	955.288	223.611	415.298	361.485	215.042	483.424	366	146.923	278.074	233.091	243.077	200.429	150.419	76.5614	103.693	101.537	139.58	393.25	738.721	335.934	389.756	338.386	616.416	265.622	164.158	840.833	158.221	314.348	83.2763	1076.5	1169.93	640.417
	218.474	301.963	236.632	237.133	145.206	252.532	126.859	159.688	181.701	261.03	215.984	207.649	96.9125	117.435	100.425	111.789	211.475	576.353	263.726	600.219	263.09	281.662	474.517	343.584	187.697	329.842	229.333	351.101	152.487	163.19	100.658	91.5333	109.985	151.038	341.721	645.379	478.485	256.449	204.105	685.125	118.133	381.382	1185.95	108.313	344.233	105.333	792.861	657.6	664.1
	243.542	260.879	200.159	196.308	158.975	241.667	118.188	109.316	203.732	237.276	254.169	185.551	107.695	122.581	97.4516	122.359	162.895	485.154	231.065	386.538	242.254	156.957	541.171	344.857	138.704	198.975	249.508	249.836	177.533	187.386	102.93	90.3906	82.0893	361.2	426.132	646.171	536.747	422.554	260.661	176.778	135.377	437.733	1006.1	142.566	101.345	96.6418	1426.5	683.785	723.475
	219.75	257.234	248.183	180.633	141.672	223.92	126.262	136.143	243.247	242.448	271.521	199.816	101.282	119.2	104.321	98.4304	135.508	907.151	191.055	460.553	224.679	233.559	433.108	315.036	213.441	645.242	268.672	469.97	220.234	182.036	90.5135	92.8608	97.5556	221.859	269.507	674.5	393.627	296.4	303.09	781.882	213.404	230.7	866.434	107.612	114.896	90.7671	1069.95	757	626.117
	291.838	245.609	188.701	238.293	133.148	259.541	118.536	106.014	206.641	209.286	227.014	188.756	114.343	105.325	130.62	110.152	133.417	825.149	147.696	259.041	182.241	216.426	411.648	362.861	179.295	306.043	232.274	305.386	162.579	221.453	78.2687	82.0896	55.8197	205.384	540.918	544.479	471.513	470.31	344.826	594.4	182.478	459.323	719.055	236.723	149.653	102.987	1638.47	739.183	297.544
	249.582	248.816	232.397	255.789	156.329	264.55	131.424	133.232	196.273	216.141	199.044	181.537	96.5147	109.217	96.9286	108.485	103.431	677.436	244.367	390.923	197.672	202.04	426.43	388.098	160.304	494.782	303.034	357.492	177.636	190.268	73.0694	82.5316	138.25	152.19	399.494	478.797	610.265	500.786	299.857	1536.86	193.449	181.233	877.881	119.787	467.716	88.7671	1373.93	694.972	683.684
	209.845	229.276	241.58	194.034	142.468	206.4	113.184	148.123	226.155	244.383	252.087	227.437	93.6389	98.039	102.484	104.185	118.58	842.672	245.682	575.283	251.685	279.962	400.417	335.667	171.141	386.934	216.597	356.65	191.938	183.175	83.7667	105.772	95.4776	288.13	343.957	490.408	480.742	410.671	367.071	954.967	226.985	371.162	300.268	164.4	146.027	93.7069	1156.12	991.467	716.472
	283.658	253.97	226.091	174.962	140.145	230.291	110.584	129.8	198.864	245.736	223.5	185.842	103.415	100.149	98.2125	121.25	129.3	834.982	282.627	503.525	161.896	191.262	327.802	475.194	198.903	269.246	300.388	375.705	214.145	152.918	83.0508	81.0862	64.2787	249.853	351.831	337.366	406.4	422.296	298.73	169.901	191.152	289.875	617.1	134.038	140.862	100.207	1404.28	1031.94	393.014
	221.048	217.776	178.492	227.883	135.23	189.969	110.608	104.068	181.792	251.013	230.932	205.667	98.5238	101.851	98.2361	91.8947	163.406	987.423	290.684	371.041	201.769	226.182	233.811	406.811	175.514	514.413	295.231	242.415	156.125	199.179	78.8451	88.7761	88.0617	202.403	426.095	633.048	802.712	408.975	246.106	1107.01	124.214	405.639	1183.46	149.713	311.359	89.2055	1189.55	630.75	371.933
	272.513	236.134	194.145	232.446	149.73	270.574	122.913	139.507	245	226.125	165.517	196.727	86.0667	103.417	98.069	110.35	182.718	442.853	365.393	417.357	238.492	199.734	281.712	213.514	192.224	650.545	257.321	267.941	153.681	139.438	74.4348	86.1639	331.311	224.522	497.474	454.516	556.457	449.016	246.083	129.538	168.893	373.79	589.623	203.452	209.305	67.2424	1478.28	503.246	674.058
	286.091	255.224	274	167.82	149.481	167.482	108.967	158.662	216.612	188.938	160.189	232.911	106.457	100.282	96.6462	128.806	148.318	508.228	234.563	461.1	146.236	202.722	391.383	298.179	169.5	352.087	241.213	402.359	251.785	139.28	73.1846	103.782	227.455	123.754	433.242	406.864	749.769	366.95	333.526	112.225	133.962	270.028	330.15	179.55	239.973	82.8906	1041.64	1025.76	376.676
	223.667	245.167	241.841	221.861	163.143	192.613	116.378	127.573	252.925	213.797	266.699	291.68	96.5139	117.963	79.7647	126.61	163.074	291.475	236.621	293.719	190.065	177.774	488.986	289.815	154.676	458.3	243.688	295.145	123.636	83.3056	103.263	101.716	68.726	361.013	317.838	1141.05	416.532	547.435	262.141	105.175	173.571	155.128	1183.64	101.878	329.014	91.3684	1334.59	730.2	1195.19
	219.013	300.557	242.726	199.984	153.754	240.291	122.262	132.778	236.588	228.063	199.429	233.559	100.016	113.845	61.3667	98.5641	156.447	395.455	273.221	450.262	215.338	224.625	443.232	251.247	171.441	372.121	273.8	235.742	192.508	189.743	94.0299	93.5417	69.875	104.523	337.292	490.311	393.143	558.267	332.841	101.028	271.877	176.156	522.537	110.157	274.85	73.6582	976.72	618.051	1126.37
	296.283	257.5	176.688	243.014	137.886	228.119	108.456	154.887	189.375	242.639	186.205	219.882	103.753	104.724	73.7015	98.15	180.522	234.064	202.576	463.75	165.585	201.906	500.409	268.833	206.441	347.781	291.477	281.013	191.292	168.215	97.3784	109.985	116.282	263.446	352.961	450.694	437.949	679.757	253.443	148.09	212.483	430.958	360.258	106.058	393.923	92.1091	676.339	867.671	604.606
	216.824	236.253	223.408	240.722	161.686	195.468	120.778	228.232	194.425	204.568	281.721	212.716	98.2419	117.466	135.672	115.448	123.553	381.714	279.615	482.758	222.2	197.702	590.6	326.883	173.658	308.776	255.859	391.579	188.836	234.165	67.6087	103.015	60.8615	191.984	297.943	1001.65	430.554	421.052	234	103.322	237.404	176.095	1024.01	141.469	279.197	97.4125	1092.23	656.255	583.839
	233	231.525	173.485	243.5	148.05	248.896	114.123	140.333	204.91	222.695	264.357	231.908	92.2712	116.25	96.9016	115.828	163.658	381.411	310.189	477.038	193.103	221.559	621.951	349.857	215.27	249.902	284.983	330.465	257.329	190.848	90.5211	99.8421	134.053	177.487	605.712	568.579	533.606	391.509	414.923	93.4063	145.727	190.576	1065.26	180.886	458.772	95.7895	1479.59	840.866	509.818
	212.448	242.266	230.06	217.7	146.262	209.278	123.746	129.768	259.795	220.787	244.408	235.449	106.371	118.986	95.5789	102.333	123.303	421.851	219.632	258.017	229.456	227.163	427.078	376.75	221.541	678.671	253.743	232.962	188.328	211	99.3824	95.4833	135.451	220.494	428.045	585.462	706.213	1401.7	195.938	101.246	254	168.693	341.091	84.2574	133.043	101.471	916.247	844.61	387.226
	207.41	334.103	275.704	246.276	145.719	161.554	123.78	86.8966	195.243	228.56	190.608	211.97	97.9167	106.9	120.493	120.233	310.382	248.247	257.121	187.582	189.857	224.544	414.439	473.429	162.727	351.897	320.569	306.13	230.306	157.085	89.9444	103.419	60.7179	169.188	337.493	597.437	310	340.551	239.115	91.8125	159.786	297	312.891	184.833	407.338	99.8182	738.629	733.864	803.2
	211.885	265.592	218.15	228.714	147.167	237.108	112.522	119.115	195.414	237.493	180.475	229.152	75.6071	106.611	92.4167	112.431	356.658	449.986	256.631	460.763	191.957	238.763	345.965	371.849	190.512	435.385	210.167	203.179	309.593	231.049	89.2179	93	77.8214	255.089	263.921	421.913	383.578	324.2	160.878	135.485	277.224	291.712	380.392	160.014	257.5	104.627	987.618	701.242	1016.55
	237.712	182.564	233.613	257.282	132.114	186.532	104.362	136.213	224.083	222.264	187.875	228.143	87.2807	104.75	118.516	135.37	366.763	406.943	264.957	436.151	214.761	235.323	443.475	548.424	213.541	460.242	244.319	331.797	218.289	187.738	76.3043	86.8553	156.4	161.121	296.482	851.712	517.988	566.842	289.508	136.736	186.513	141.964	381.482	98.7973	109.597	74.4795	820.908	606.577	1237.03
	291.279	266.929	226.338	241.594	167.299	219.415	129.763	115.186	239.96	214.224	249.872	152.522	86.6667	90.7313	103.574	110.561	285.462	341.256	182.435	235.273	209.875	247.569	415.628	202.623	156.8	492.661	228.696	357.439	154.033	215.681	93.1918	100	80.0411	228.232	334.638	759.875	488.388	493.049	279.605	154.767	151.313	572.108	360.306	88.7143	131.705	92.9231	919.612	501.816	930.192
	243.606	211.333	196.871	248.957	137.275	195.951	92.3333	136.239	238.717	235.246	270.492	157.177	60.1268	106.328	101.092	100.792	346.2	508.969	233.41	482.952	193.475	231.738	407.804	340	201.059	266.944	297.114	240.45	336.847	257.702	87.3291	85.924	74.1892	163.055	463.636	502.237	533.925	323.217	230.191	125.371	188.564	563.39	324.818	138.429	470.173	77.1228	810.224	453.292	575.662
	312.769	173.786	238.229	224.821	147.959	210.474	81.6102	148.737	208.246	239.7	223.013	179.877	91.2273	110.758	112.35	107.134	336.329	174.179	231.225	372.123	195.227	246.122	416.014	334.704	166.375	213.961	179.329	350.754	196.329	236.869	79.4211	83.0141	277.375	255.075	459.589	494.583	375.28	451.513	376.538	122.969	192.188	381.841	319.28	156.881	302.776	98.6026	1567.78	789.53	716.548
	259.154	275.867	240.032	259.529	135.545	197.881	88.2794	102.523	229.69	258.343	213.203	201.661	72.5581	96.4306	109.117	110.394	383.756	345.284	198.742	532.433	224.219	262.257	497.781	168.103	223.054	470.379	247.125	361.462	211.813	155.121	107.06	83.9091	97.0896	200.38	630.534	337.322	641.474	356.362	210.959	121.627	107.934	290.616	317.5	90.9655	288.039	100.188	1073.32	522.305	444.648
	236.136	255.082	236.123	233.246	147.787	253.308	105.313	135.987	249.743	187.106	161.541	204.897	89.75	108.367	107.247	115.696	326.114	264.924	205.721	537.566	257.051	163.918	476.93	182.182	162.27	454.351	356.075	385.672	238.301	153.835	78.4308	88.7692	66.4875	155.383	459.897	1028.33	454.517	426.691	281.311	133.438	112.211	385.418	354.078	123.25	428.986	70.4935	941.069	820.951	1055.12
	256.671	318.286	204.299	282.383	155.205	147.263	118.42	110.878	191.304	208.914	207.759	161.471	137.171	115.2	99.5938	95.3099	325.75	313.029	273.233	600.773	266.014	187.722	452.083	165.597	175.324	411.532	256.431	305.61	208.7	139.141	77.9868	92.7714	110.945	206.767	381.673	467.39	469.113	644.138	313.263	132.766	185.732	311.303	1351.69	172.168	265.726	75.7969	768.122	926.051	825.064
	266.739	247.088	227.949	241.333	152.333	234.343	108.348	139.887	265.946	223.175	235.389	211.43	104.424	114.609	113.712	116.365	350.679	331.373	175.087	472.341	184.649	247.868	629.967	156.292	189.972	418.5	231.708	383.687	211.543	204.767	95.8	95.25	73.2346	121.567	351.159	607.145	420.356	284.214	316.616	113.639	139.65	158.305	926.783	109.132	383.339	113.197	1103.26	608.667	702.873
	270.492	270.892	189.873	251.172	145.97	219.667	125.435	146.471	230.828	253.377	129.871	280.947	113.784	108.772	94.0952	107.932	199.903	288.538	229.5	506.015	189.631	204.471	548.35	180.456	156.816	349.807	187.948	234.557	165.864	170.294	88.3433	85.7308	68.8158	216.579	450.246	534.672	713.644	438.908	224.656	109.356	119.222	429.667	334.369	196.373	228.87	84.4462	857.893	1229.39	606.351
	205.781	221.967	187.107	214.514	160.333	248.81	119.207	129.565	211.794	268.029	285.293	201.167	91	114.292	69.8594	100.131	341.053	388.672	221.171	570.962	192.741	216.246	429.288	171.269	182.013	323.838	189.585	238.135	175.014	214.154	78.4348	90.2927	220.891	275.075	304.474	530.985	600.933	451.59	271.085	121.206	124.403	344.962	1064.43	181.75	264.35	91.52	1073.36	1441.44	688.984
	244.207	272.458	233.415	235.385	160.684	254.932	113.111	109.803	237.793	294.632	270.058	241.071	94.987	106.795	97.2329	104.41	334.291	345.603	249.526	468.982	179.491	243.373	413.243	184.514	181.466	334.684	266.338	353	144.933	169.724	85.8281	78.6571	116.165	106.583	396.208	687.909	334.716	408.23	273.694	116.15	198.074	319.541	795.911	178.376	308.667	118.258	818.657	433.923	327.608
	209.311	156.349	226.765	227.836	149.012	163.579	111.829	140.288	187.544	257.814	279.8	229.507	96.1127	106.684	88.4203	120.625	297.38	243.618	204.657	579.463	216.859	176.734	356.75	132.615	168.382	245.258	219.65	359.373	235.275	210.118	83.5357	101.117	99.4156	99.9167	438.388	433.071	639.776	417.736	252.259	136.446	187.356	449.923	771.483	163.206	422.525	72.3594	1470.21	595.892	683.224
	244.304	259.338	229.718	253	157.82	207.409	109.494	129.403	230.485	319.079	243.077	219.25	97.48	99.7059	87.6229	131.538	293.877	271.279	351.563	537.582	175.534	241.289	442.712	172.911	220.424	555.125	291.051	261.868	170.564	106.875	81.7188	106.671	483.455	111.606	448.149	1094.21	482.486	616.581	330.862	114.242	121.969	195.203	1143.75	127.854	450.145	89.0864	1465.27	1174.85	918.26
	232.322	226.31	252.123	248.418	135.382	163.403	146.403	110.2	213.615	226.132	197.036	159.984	105.393	111.103	93.6216	108.457	383.654	613.885	228.897	344.607	309.145	240.959	475.87	184.125	165.266	401.071	163.763	313.278	160.694	163.532	79.1765	87.6615	228.405	176.743	404.25	494.723	383.8	598.917	250.761	110.708	283.308	392.237	1051.65	191.793	282.9	89.1034	1247.55	928.719	732.785
	221.459	215.582	197.525	182.611	139.114	202.138	114.836	126.444	225.526	236.846	181.378	224.824	101.293	114.625	84.1471	109.794	595.167	259.583	284.756	590.769	340.761	214.773	281.973	162.571	249.789	567.785	218.77	276.818	199.19	128.716	79.4576	98.9211	179.605	173.486	287.458	537.347	563.076	698.733	297.94	134.051	238.672	507.957	955.53	97.396	133.014	101.308	1342.87	1117.52	939.678
	218.532	234.174	224.791	212.622	145.986	237.282	87.6216	155.7	161.813	244.635	181.672	196.821	112.449	112.338	104.105	116.769	269.143	358.038	208.57	278.895	243.434	191.178	257.25	177.034	163.564	371.774	385.969	290.288	186.387	211.829	82.9153	89.3158	95.7941	196.81	293.052	632.708	373.257	479.95	199.575	97.6154	192.805	215.581	638.86	121.813	359.029	100.786	862.39	652.044	754.28
	224.507	242.125	236.234	237.049	161.516	193.271	109.984	150.06	204.305	270.276	230.557	199.622	95.9615	102.414	104.262	122.63	314.934	284.232	291.069	519.047	366.051	282.304	197.106	201.966	180.386	428.246	252	294.921	190.971	220.027	70.0857	93.6515	209.434	148.121	358.712	763.867	385.731	786.932	333.109	111.895	177.62	404.559	864.912	127.237	209.896	80.303	1185.1	393.879	657.705
	228.625	269.592	195.411	212.382	170.779	211.768	100.693	157.486	233.111	226.975	230.918	141.451	101.603	109.691	94.4783	109.758	421.722	227.855	240.953	578.132	192.203	217.557	339.897	181.357	178.738	397.9	192.568	271.5	193.627	263.129	87	98.925	235.193	170.775	504.914	592.426	327.766	552.644	214.231	117.871	221.981	440.875	702.532	131.021	297.921	91.6429	1042.72	786.643	670.817
	228.208	242.554	247.925	235.893	153.534	222.108	106.342	158.128	177.833	274.987	227.339	175.592	109.3	100.418	97.3906	113.974	343.192	463.485	186.296	677.702	162.137	233.552	254.718	155.537	175.73	546.018	338.769	227.525	190.866	251.395	82.6119	92.9867	397.347	233.699	408.065	701.031	336.288	408.612	365.486	106.157	168.789	331.549	823.528	106.373	263.983	92.1818	765.237	457.455	771.885
	198.754	257.169	252.217	240.36	156.719	211.883	99.6316	125.617	253.423	268.307	289.479	227.69	120.935	97.3846	111.043	104.033	459.056	314.343	210.313	657.6	249.183	218.569	398.877	176.377	177.719	275.096	235	288.351	198.014	305.276	82.1111	100.576	100.227	227.4	226.926	426.123	527.479	449.847	293.667	117.507	170.9	369.895	1347.23	102.763	367.379	82.8472	770.414	631.216	710.377
	200.288	311.615	259.472	218.934	172.371	178.819	110.136	133.675	207.52	281.411	216.614	259.82	102.409	104.696	89.3784	98.1964	341.05	370.029	214.826	518.017	200.164	141.081	409.893	169.207	204.13	374.544	306.175	337.643	154.419	180.493	78.3056	84.4875	167.227	268.784	342.831	694.15	467.065	412.143	117.413	131.153	119.4	388.141	934.215	120.525	123.983	97.2927	999.227	1452.72	1006.69
	195.9	184.145	218.986	192.913	154.343	233.5	105.194	136.463	246.169	228.829	199.148	276.795	110.807	106.062	104.389	112.208	439.606	521.892	265.507	494.345	221.443	240.154	322.629	147.096	178.337	511.536	299.118	253.973	144.429	182.564	76.8415	82.5641	99.1266	176.188	285.362	428.789	477.931	441.161	329.192	129.22	136.164	685.936	817.527	102.279	143.678	88.9595	1284.64	831.103	431.295
	300.823	301.833	238.034	206.013	149.039	235.675	97.2267	174.712	237.083	312.766	251.221	236.9	100.494	97.7231	118.807	103.741	451.297	539.5	241.194	557.973	253.052	274.322	384.855	216	183.813	324.295	221.908	311.457	151.278	214.667	83.7721	87.1622	81.8082	91.0125	459.203	596.862	475.514	368.409	118.1	133.438	206.603	171.662	1129.29	103.316	118.603	82.9836	409.218	639.375	965.25
	259.8	244.132	240.849	252.158	167.788	225.724	113.937	188.368	252.203	284.361	236.411	228.621	107.737	104.25	113.895	116.526	447.237	241.509	249.358	313.865	299.576	219.909	344.167	172.029	188.346	336.892	231.672	324.23	178.172	146.291	94.1613	85.8906	184	160.91	471.13	645.9	431.56	607.946	231.147	108.211	142.217	162.544	1051.64	157.821	200.027	113.625	1439.16	1155.42	346.413
	211.645	265.75	195.034	251.15	167.603	157.108	88.8553	184.883	239.785	228.831	245.667	237.983	130.474	116.197	76.7273	111.317	256.618	503.409	287.328	743.377	184.986	152.806	524.868	189.62	161.102	249.127	178.38	351.515	194.123	228.773	75.0633	95.2532	104.85	116.97	400.466	894.228	321.304	373.085	224.014	110.603	195.57	162.629	1062.21	135.96	284.292	93.209	570.533	642.649	399.938
	244.667	178.411	225.617	262.323	157	156.091	110.121	118	280.459	248.803	248.921	251.397	99.193	119.949	95.942	119.203	484.329	718.96	272.097	549.049	202.136	251.221	337.435	201.81	157.939	399.844	240.03	298.938	290.958	182.717	103.863	79.1711	345.85	190.152	484.568	780.844	365.657	253.793	245.443	108.587	108.65	470.636	726.137	143.719	459.507	97.1169	1460.19	852.577	325.348
	218.903	217.529	241.905	243.403	149.922	269.627	113.708	115.5	205.694	247.447	280.719	227.706	87.8281	108.622	99.3182	104.117	250.086	573.211	287.377	585.873	201.867	256.947	370.091	172.887	180.615	463.46	281.87	265.87	140.649	179.06	97.6753	79.5088	92.1757	113.31	356.706	666.552	390.734	393.709	333.987	150.269	173.971	209.061	795.329	100.966	134.529	93.3803	1271.68	677.627	580.39
	245.488	209.278	220.088	213.19	152.4	169.163	127.77	126	192.571	255.117	240.959	192.644	101.452	94.194	112.465	99.4	431.795	338.6	219.588	405.645	238.6	165.116	241.288	193.217	142.329	459.974	234.733	286.375	125.031	112	88.4194	91.28	364.792	207.458	373.549	914.985	436.973	434.344	348.625	127.394	126.5	475.222	687.646	89.6768	138.125	66.8154	1165.98	1035.33	518.18
	251.29	235.066	194.128	207.122	169	252.955	109.487	169.986	194.2	257.362	264.957	228.833	84.0606	111.494	88.3684	128.714	455.481	440.923	152.102	611.405	194.329	209.107	570.069	163.731	158.174	481.949	177.016	255.95	183.355	174.19	88.1	103.462	267.956	127.037	350.333	505.09	483.607	356.423	396.079	111.415	143.649	183.013	1191.31	159.93	193.884	95.8293	1625.41	976.65	966.309
	164.679	246.5	195.6	199.633	132.625	217.933	115.714	150.453	223.655	258.652	204.78	168.289	112	109.392	109.065	128.409	494.864	415.036	244.875	244.133	172.721	119	244.032	196.852	202.509	371.068	258.441	345.139	129.644	171.768	85.4429	91.6528	181.029	125.717	286.884	424.915	451.926	288.064	299.975	119.541	121.365	311.211	872.25	106.257	590.746	92.0921	1115.46	723.328	528.797
	192.45	256.929	209.642	199.452	158.174	283.276	118.829	136.526	212.846	233.819	228.757	209.114	107.306	114.944	94.9552	106.553	355.844	504.303	249.871	918.845	183.618	234.311	299.303	175.633	160.015	421.644	270.538	312.453	224.803	149.083	77	76.3803	146.942	201.561	362.672	886.485	336.35	456.55	162.229	113.034	171.851	451.603	881.592	143.247	266.319	105.321	1182.74	786.371	475.267
	219.203	293.532	255.028	208.517	159.43	205.366	119.246	158.597	208.452	238.293	239.789	235.079	119.808	110.034	101.647	102.317	262.966	599.179	254.762	455.928	175.737	277.7	354.367	165.609	187.379	267.268	192.981	269.213	109.339	230.289	93.4789	88.3818	173.883	160.714	339.5	847.813	452.944	368.25	343.962	120.658	183.942	279.403	906.351	138.883	383.333	80.75	1146.55	1021.53	1118.63
	221.298	162.053	189.512	231.089	140.564	152.406	105.063	167.971	214.469	191.169	255.362	150.239	111.8	103.324	99.6957	107.921	476.103	555.778	197.069	776.222	207.028	230.553	500.43	186.595	172.439	382	274.59	317.256	276.303	179.482	65.4386	94.4848	95.9	250.443	488.333	565.545	443.413	408.912	194.068	107.525	255.404	262.679	881.403	131.122	405.116	79.7727	1576.24	847.481	623
	189.85	273.547	252.25	226.143	148.091	281.808	109.219	155.329	184.288	207.306	213.783	220.303	77.3333	86.9104	75.6552	106.784	443.359	705.65	229.716	479.071	152.121	211.236	385.262	187.211	168.323	256.655	251.253	226.132	188.525	156.069	91.7368	94.8571	191.688	246.12	506.235	513.716	655.962	388.629	219.222	122.859	199.387	350.837	1090.93	141.376	322.392	74.2192	448.1	751.105	562.852
	231.862	183.714	231.357	202.583	141.395	320.437	111.828	186.897	178.22	248.028	226.823	184.014	99.9474	96.338	113.914	96.3562	465.645	620.107	248.5	677.547	213.211	203.178	301.304	117.552	148.036	262.786	197.671	324.286	176.829	163.816	89.4848	76.1039	143.307	191.034	452.392	661.194	449.615	414.87	376.693	133.072	232.538	314.328	678.25	132.012	124.833	86.3226	1119.84	766.368	603.079
	235.857	226.554	256.603	249.078	123.515	200.721	110.803	181.893	195.044	239.089	221.714	196.387	88.9868	105.026	103.639	134.632	437.394	509.536	299.534	525.132	166.6	183.177	424.908	190.329	207.863	326.338	273.962	354.646	228.703	199.308	83.16	112.358	159.405	144.797	294.6	475.569	413.382	375.103	151.483	132.734	170.684	246.25	935.611	216.845	253.436	99.5	1598.17	762.568	538.18
	251.441	228.39	219.615	256.841	175.707	284.147	106.143	158.811	251.017	227.091	289.757	241.77	107.028	104.317	86.9359	133.425	418.377	377.821	266.514	573.987	207.113	275.521	169.284	190.5	144.456	580.194	188.734	197.5	198.375	168.034	98.973	90.987	111.615	78.7808	487.384	786.959	424.2	344.821	406.188	117.573	198.607	294.295	815.119	115.361	288.869	87.7342	1023.81	960.573	391.067
	264.446	245.552	229.486	204.873	145.2	178.873	96.6389	129.686	236.292	185.338	265.62	170.29	103.974	100.885	85.7188	121.205	515.239	430.064	242.277	258.873	181.743	211.078	371.329	197.892	186.484	417.849	246.813	237.947	148.434	163.544	87.2879	79.9836	108.256	168.227	487.027	969.603	448.729	395.881	205.139	118.439	177.164	369.246	863.25	109.44	132.746	73.4933	1500.97	914.487	819.101
	253.893	251.838	263.013	224.687	162.074	220.74	120.846	151.375	194.652	213.711	240.492	168.09	109.303	98.9872	95.2949	135.725	350.696	530.692	227.295	724.39	215.059	241.939	297.329	201.6	157.566	576.686	197.467	202.85	224.346	111.521	75.641	84.3167	255.8	184.934	474.317	409.533	465.675	381.052	263.945	133.025	151.841	149.364	999.731	106.875	457.85	97.5362	1214.32	670.017	846.076
	279.031	254.043	233.59	222.103	154.905	218.446	103.357	178.65	160.592	274.338	267.577	229.744	85.7368	102.857	107.627	117.262	259.133	497.712	291.11	248.632	224.754	213.538	421.695	179.5	192	484.569	217.27	220.111	186.703	228.676	59.7049	76.6087	188.831	192.403	531	327.014	362.705	379.775	202.557	126.944	179.279	169.667	773.229	259.33	254.187	87.5352	783.328	815.372	1024.33
	248.71	218.905	183.735	233.545	151.413	224.529	103.947	146.628	219.5	263.731	210.403	267.522	115.845	101.08	102.521	141.321	362.069	453.181	239.143	388.333	160.847	171.959	277.442	186.467	179.36	425.833	322.569	405.436	241.056	196.442	93.4407	94.3393	335.785	119.508	308.712	789.76	495.855	334.785	202.175	125.189	238.844	360.536	307.676	160.085	416.922	78.5325	1352.69	1336.74	559.583
	227.731	219.797	194.742	233.812	144.899	178.968	103.785	154.762	220.987	221.567	206.74	173.844	96.2051	94.0282	91.2333	131.164	376.538	452.333	224.544	407.733	192.337	254	239.753	173.088	149.667	474.97	283.197	303.123	185.61	227.182	90.0959	82.5139	94.5823	248.091	371.413	585.687	509.386	414.19	154.41	102.652	194.482	390.141	345.853	122.832	297.954	70.3226	865.12	931.684	689.137
	290.224	228.391	165.746	270.439	143.689	141.435	107.803	157.354	208.743	225.869	257.343	149.786	97.4375	103.691	93.726	140.113	225.106	651.971	185.153	598.492	173.282	240.143	369.541	208.621	145.225	377.086	292.085	441.667	218.012	140.355	77.1026	80.7167	568.224	127.875	399.328	369.303	572.161	358.793	162.196	108.15	149.806	154.9	334.147	177.679	316.958	85.3896	1013.94	815.352	527.446
	213.947	276.169	252.447	212.786	127.397	254.793	99.0988	136.897	238.209	275.378	207.284	205.07	90.4262	90.9123	98.9605	142.076	453.641	385.356	240.138	246.967	209.593	231.852	382.848	204.848	163.787	282.236	145.671	292.676	225.193	190.091	91.1447	99.5455	120.724	147.875	358	581.831	621.785	420.406	294.933	92.0658	180.481	460.667	343.559	121.195	409.712	86.1266	1086.09	874.026	553.676
	211.26	297.088	257.38	233.175	163.688	166.103	109.067	189.197	205.836	255.241	193.824	255.483	94.0548	102.519	103.75	138.587	324.786	458.544	279.462	409.368	195.783	230.623	387.559	175.818	185.605	471.914	286.914	258.25	177.344	182.539	97.5634	87.3797	475.923	213.646	479.948	633.806	286.788	365.898	212.507	150.421	199.317	164.342	314.179	150.16	624.5	74.8571	1156.11	1590.52	705.578
	229.075	306.833	252.37	264.048	155.95	146.862	110.377	143.635	219.397	242.958	259.534	196.262	121.938	106.076	101.934	147.603	375.197	488.514	437.971	372.474	231.525	225.083	377.746	185.569	168.721	565.07	224.563	196.764	136.897	211.469	96.3333	59.4324	71.1733	152.984	384	975.486	426.18	321.074	161.97	127.544	178.179	372.259	876.91	123.761	101.746	103.945	1061.05	775.628	354.934
	233.818	229.303	257.176	209.295	136.823	211.731	134.587	137.381	209.911	268.014	254.667	218.812	84.3	88.5	101.508	145.074	340.257	541.813	318.271	398.786	209.059	176.541	411.432	161.793	186.538	361.91	253.896	256.267	211.682	143.696	82.9103	84.7105	132.921	128.692	237.831	512.038	378.667	371.493	251.293	97.7424	113.464	688.71	753.194	122.36	332.034	95.0385	1442.63	615.424	1027.7
	206.045	251.893	248.121	203.167	127.447	185.658	105.19	145.351	232.59	204.116	235.452	225.03	103.196	96.6071	92.7667	116.101	307.067	629.141	157.017	351.193	177.988	180.844	239.487	162.35	191.986	380.171	266.544	232.155	181.368	171.986	87.8125	81.7671	216.734	84.0862	350.897	665.038	304.9	425.559	407.729	125.887	224.638	163.373	336.092	147.875	262.063	88.3158	1132.44	993.161	623.06
	197.404	302.538	207.027	201.299	146.184	143.703	94.4262	173.089	255.77	176.697	231.091	156.851	99.3115	111.065	87.8205	118.033	410.37	374.803	204.741	470.862	193.88	177.763	387.458	207.943	152.311	524.268	202.424	216.013	282.421	105.474	70.6949	77.4211	92.7846	251.646	418.902	543.472	587.708	378.395	321.658	119.746	164.536	360.431	1012.63	136.488	549	81	862.768	840.371	595.643
	237.324	245.434	187.414	229.5	137.473	232.189	106.25	175.925	199.907	194.115	177.683	197.155	94.3226	91.7183	73.75	126.662	437.391	573.597	195.414	429.042	184.603	194.19	337.861	171.769	178.532	343.357	167.627	211.41	347.693	212.837	77.1212	89.2895	153.339	245.662	464.243	583.328	610.197	353.435	224	137.864	234.692	177.419	469.064	89.3918	363.082	85.0909	1115.22	900.075	1090.39
	245.685	197.94	224.453	265.987	134	196.136	103.557	151.286	201.681	277.661	170.791	157.318	109.43	106.321	80.4198	124.184	388.162	727.554	230.5	465.972	169.462	197.787	360.606	168.806	160	290	270.371	228.567	189.766	255.838	96.3	92.3684	194.328	202.346	404.127	643.172	494.041	398.408	294.525	108.621	177.267	464.987	582.228	120.472	149.838	79.32	707.136	846.588	574.118
	272.606	250.947	185.348	229.707	160.262	249.491	111.093	153.897	232.123	255.949	324.242	169.632	92.7049	111.078	71.7747	157.691	451.718	254.949	346.593	407.652	225.119	236.103	366.782	180.895	234.169	384.351	149.217	324.932	181.421	130.714	96.6806	89.3375	419.563	178.833	443.757	404.263	478.435	428.102	295.379	119.571	158.658	247.119	952.522	79.3131	244.744	91.7089	1019.47	917.026	735.32
	228.522	256.644	231.429	213.623	157.8	236.644	109.75	156.438	174.947	210.667	221.224	198.873	96.4928	104.241	146.872	116.215	333.119	484.405	243.562	365.638	285.562	219.732	336.151	167.658	184.165	455.507	237.891	288.614	199.9	207.864	88.2667	79.2639	135.493	132.729	427.828	497.421	434.333	600.446	328.2	124.845	194.574	427.506	666.91	124.041	118.155	95.2462	978.9	888.225	620.95
	203.416	148.721	258.605	233.315	149.607	263.545	118.973	150.056	200.26	262.726	233.378	151.279	97.7733	102.116	93.3418	114.438	305.701	344.295	294.468	411.987	243.723	213.829	360.382	163.338	181.551	545.157	307.484	310.049	193.222	244.891	97.55	94.5797	95.6575	194.846	389.528	541.324	363.397	424.397	269.179	131.344	154.025	144.127	641.967	83.06	269.783	93.52	863.279	1007.69	677.614
	221.493	245.329	194.97	212.577	160.661	200.132	96.4595	157.714	231.383	279.46	250.641	173.304	119.224	105.767	110.149	304.611	383.508	481.924	238.936	335.219	282.744	227.667	361.123	203.675	246.935	432.205	278.108	306.47	164.712	223.38	79.9867	103.425	84.2429	222.043	429.513	1031.53	456.265	315.28	363.441	99.4625	200.418	151.908	813.662	114.866	381.5	65.6129	984.308	1130.12	1086.58
	211.735	241.789	234.108	212.781	135.812	189.136	101.765	143.87	226.744	259.029	245.151	156.015	111.758	134.986	105.058	118.147	516.913	499.658	193.229	362.919	217.443	206.013	287.591	175.169	258.656	507.419	205.104	253.452	190.73	124.067	99.5949	83.7721	127.828	151.565	377.4	540.2	404.016	322.203	227.5	110.405	190.129	616.68	820.667	103.644	373.275	77.0149	833.246	923.112	541.18
	232.077	263.91	243.333	191.197	143.178	235.131	131.551	130.216	250.932	259.623	234.098	177.186	87.6818	103.81	121.266	159.585	305.603	457.684	216.4	272.209	239.515	170.492	376.324	180.902	164	291.603	341.362	365.59	176.473	291.143	78.2222	85.8533	89.6875	141	414.328	606.623	428.243	736.577	270.081	165.857	138.083	393.456	758.551	123.064	112.87	95.75	949.547	802.797	567.841
	243.197	205.485	211.867	144.054	158.129	240.772	105.632	140.111	213.493	292.068	247.153	231.486	85.961	111.59	118.486	115.267	535.314	167.442	220.423	498.277	163.615	127.255	365.205	180.788	203.429	386.695	354.842	252.132	173.257	111.273	91.2857	85.8608	343.688	127.825	385.338	549.959	503.571	225.128	258.421	148.985	168.818	446.211	273.561	133.232	298.383	78.2714	954.754	1127.9	1252.72
	346.787	281.923	222.125	199.421	151.057	219.897	112.631	137.65	194.487	195.593	237.427	190.283	82.6267	108.803	71.4	118.764	377.41	586.839	234.145	318.914	174.224	175.209	201.859	234.246	211.821	395.813	375.709	198.06	217.809	289.539	61.4861	83.8136	74.0986	122.174	427.984	618.338	510.985	327.593	160.656	159.645	135.766	362.448	735.68	108.802	419.391	113.083	1107.21	1036.88	687.595
	225.891	300.049	230.603	184.583	135.682	202.769	113.714	134.655	262.738	217.231	228.384	159.921	107.906	103.914	94.8833	150.481	416.716	483.478	202.457	369.733	176.818	188.271	339.826	157.031	220.339	214.719	319.638	261.85	155.391	159.672	87.1639	96.4795	176.049	177.382	371.836	542.914	628.462	300.441	355.547	115.289	261.939	382.241	938.847	134.521	392.533	112.081	673.803	908.115	395.115
	239.025	199.283	201.318	205.111	139.393	241.672	106.513	155.3	196.235	248.884	277.514	138.829	96.2692	101.75	99.7895	107.286	461.723	540.969	270.324	453.052	185.901	200.605	344.882	171.579	226.213	327.045	188.274	212.74	180.949	136.632	76.6892	72.7833	138.532	139.324	533.107	505.621	306.487	247.62	250.409	122.661	193.542	300.239	801.141	142.333	285.379	110.362	945.443	1065.01	578.219
	261.271	265.507	220.185	172.671	138.212	257.366	125.344	150.113	235.847	246.571	225.909	170.164	102.043	94.7879	103.141	130.537	387.882	796.553	262.561	384.161	214.098	227.147	417.848	222.333	237.731	240.114	295.8	321.534	301.73	116.683	94.2909	91.4286	131.293	143.8	465.078	482.983	490.84	334.13	248.909	139.672	174.912	526.188	912.859	100.591	407.553	87.4058	443.823	918.541	794.517
	220.43	237.118	170.87	197.574	152.346	132.268	107.746	167.701	206.938	309.864	159.239	199.243	86.1447	100.784	99.9867	107.433	307.456	366.509	330.443	409.458	173.606	237.347	437.4	158.044	228.076	254.567	215.443	301.091	324.081	159.355	86.9867	82.4286	253.667	139.333	494.765	542.592	520.485	235.882	433.018	143.872	155.017	506.067	575.623	126.946	322.741	65.9868	394.466	801.393	893.432
	207.377	292.085	201.034	179.118	151.842	228.393	93.8889	185.953	226.844	297.19	205.987	188.962	95.5541	104.025	118.439	113.746	340.831	411.542	475.442	404.569	180.214	237.049	410.644	162.224	165.229	264.13	228.191	317.04	192.094	240.368	91.3091	95.7612	91.2609	161.982	342.754	602.597	526.089	228.539	540.534	148.017	184.789	287.493	860.182	203.474	133.649	65.5763	1387.59	906.139	611.982
	171.833	264.918	243.039	232.197	149.308	176.417	121.179	181.919	262.387	283.426	229.037	192.491	93.8608	118.297	87.4342	134.375	556.575	233.935	176.803	284.053	200.423	244.825	358.043	187.267	225.162	256.931	221.821	205.5	108.414	95.1688	89.1563	81.4783	160.6	230.295	413.743	458.769	284.878	236.203	164.134	100.095	193.769	377.985	808.101	104.507	108.616	77.3051	1075.77	696.147	767.322
	273.851	227.015	210.671	238.579	158.818	239.08	93.2222	142.333	228.244	249.701	255.875	222.092	94.8209	109.018	101.526	154.333	478.172	645.945	785.13	442.616	209.338	188.737	406.393	226.966	187.35	289.91	319.954	267.333	151.429	288.154	80.7808	100.81	139.052	204.027	351.741	1198.5	347.582	283.679	291.459	124.097	183.026	383.333	820.159	125.82	147.181	84.8947	538.786	997.543	783.82
	257.671	277.936	185.121	173.913	143.492	205.369	107.468	146.632	210.031	204.425	222.37	198.507	93.9867	90.0448	89.8933	110.258	277.864	542.269	453.525	318.643	222.865	190.156	364.635	192.837	188.172	259.049	217.931	286.739	206.481	176	108.552	93.4464	254.039	207.319	296.781	593.597	360.986	299.864	295.926	750.338	197.062	493.644	216.797	144.679	213.382	83.5694	944.5	377.811	753.89
	232.776	163.854	173.088	231.671	139.507	250.532	101.174	189.905	225.734	220.706	220.253	173.153	95.4557	103.175	92.8814	99.9744	464.478	622.809	948.986	457.044	171.312	180.903	369.016	205.672	251.708	321.974	278.19	339.265	190.966	192.211	98.413	110.035	197.805	111.892	286.8	380.039	385.521	282.971	311	134.407	168.205	400.693	206.304	123.038	206.403	100.211	915.19	450.889	487.543
	210.474	284.831	233.292	229.339	147.704	228.482	105.76	152.526	191.244	276.048	249.478	188.935	98.8	88.55	93.0299	114.846	402.557	530.57	609.899	477.712	163.234	188.81	334.5	175.432	230.885	322.32	291.017	293.263	191.817	178.169	84.0313	87.8064	120.517	207.574	354.886	659.389	474.288	241.797	179.771	96.4571	191.803	274.169	187.709	96.6311	490.738	72.8	1016.91	1065.27	1164.92
	212.514	208.147	187.569	201.783	120	201.571	112.571	132.835	244.105	215.453	261.971	223.878	74.8167	109.88	66.5625	110.419	501.638	315.939	858.636	383.65	183.522	208.543	301.507	209.054	261.655	238.881	314.308	350.589	220.701	275.905	105.403	114.266	230.321	202.527	275.466	535.936	399.797	249.364	181.288	130.25	188.538	256.589	659.215	109.291	247.971	84.4744	1116.48	822.486	604.964
	202.125	337.07	187.706	203.456	164.304	198.039	97.15	152.93	240.864	228.4	278.583	201.635	109.908	111.586	104.016	116.789	293.921	477.592	992.712	459.324	177.254	220.615	377.514	183.859	220.269	242.027	206	254.122	218.253	150.139	84.7	116.5	325.167	144.608	396.557	931.847	466.729	260.93	130.525	138.781	213.64	656.475	169.254	96.3765	430.964	94.0145	685.943	1176.29	779.288
	226.662	222.161	218.046	214.986	138.127	207.159	117.308	156.595	228.329	239.756	281.933	249.514	122.632	110.691	88.3125	120.025	332.295	339.312	975.885	308.877	171.513	233.906	401.538	186.973	206.087	271.519	333.672	294.354	188.793	173.158	85.7013	83.84	320.524	157.125	371.909	749	605.947	232.184	133.913	928.426	190.8	365.972	619.487	88.5862	357.262	101.283	884.35	821.041	1106.77
	237.293	220.143	199.043	222.821	135.936	167.069	107.045	126.068	219.789	233	206.394	158.543	100.387	106.551	109.855	130.784	357.623	620.639	946.797	581.288	146.724	215.091	319.733	179.869	213.408	256.333	215.683	288.129	264.658	153.217	95.6364	111.851	300.42	138.231	394.224	665.487	308.784	237.628	112.139	462.177	178	355.551	152.382	162.52	142.882	148.678	1124.1	1007.7	699.472
	217.845	272.456	205.937	193.358	164.721	188.015	110.286	148.985	170.063	217.833	161.299	225.179	95.4384	101.513	103.518	127.221	468.385	415.095	851.417	390.157	162.706	430.258	387.083	181.635	245.06	271.25	294.947	242.9	234.587	120.19	86.1528	91.0769	254.883	133.208	298.403	644.5	733.254	255.417	134.368	304.145	200.6	243.595	219.817	107.709	405	81.6232	726.333	1547.74	1027.78
	280.273	274.87	255.128	211.809	143.408	137.557	108.5	174.193	301.5	207.797	181.163	230.548	86.9571	106.129	96.7692	117.585	403.586	308.182	950.205	453.026	189.662	266.135	286.559	194.171	255.607	281.41	229.5	277.098	195.237	214.913	94.4714	83.1212	269.149	106.773	280.175	669.237	438.689	235.606	243.846	736.354	183.718	168.175	238.569	109.795	140.089	70.0897	661.013	1051.62	565.081
	250.776	290.721	271.402	197.2	139.803	235.082	91.642	155.328	231.764	215.258	279.825	211.625	77.7692	116.964	106.632	105.077	331.526	467.761	993.455	500.189	182.541	262.824	345.548	180.73	201.917	335.808	254.078	225.353	204.235	133.143	98.3108	102.203	222.761	188.28	374.131	901.883	449.705	270.508	117.053	146.508	159.642	388.966	209.103	102.68	338.481	84.8095	1300.26	728.238	1142.65
	275.442	264.139	207.184	243.4	140.263	292.28	87.924	138.447	303.58	234.603	215.729	158.119	97.0494	103.27	91.4412	121.038	322.787	528.479	959.964	348.716	238.129	259.708	368.821	192.821	145.632	302.364	194.824	330.514	223.164	229.027	101.132	105.825	120.743	161.946	352.792	821.889	284.487	293.803	93.9726	685.846	167.423	180.868	204.609	124.081	350.171	76.6061	584.932	1062.92	675.152
	188.679	255.091	167.27	209.639	146.793	106.729	96.7857	156.203	251.582	211.759	304.406	167.692	93.6087	100.344	102.851	126.721	394.217	381.569	866.434	288.354	176.836	374.647	456.241	155.519	213.692	380.425	291.571	241.743	145.762	134.77	92.7246	81.8475	235.216	302.75	324.203	720.553	442.806	173.263	110.054	1042.49	243.105	423.013	185.074	190.315	253.785	94.2714	1210.79	934.265	681.569
	188.22	292.038	218.421	193.338	145.405	143.514	105.211	157.893	184.247	256.134	204.099	237.898	101.295	100.218	128.117	136.526	429.767	295.098	316.509	400.431	276.253	255.869	447.406	170.948	179.474	159.086	210.851	339.935	146.148	184.39	102.983	82.2807	274.556	177.4	275.282	566.843	374.473	207.481	101.61	1163.68	191.038	416.787	862.176	136.61	376.178	106.567	1784.69	763.732	1011.61
	240.531	282.225	220.185	173.959	146.329	109.534	117.69	141.778	253.026	185.873	274.831	155	111.519	102.734	94.2895	107.429	447.966	526.397	1111.99	412.284	197.167	305.19	345.729	180.067	228.786	156.577	321.463	278.531	182.449	203.881	94.7077	104.208	235.172	200.779	264.255	486.846	360.088	200.23	108.13	784.794	148.821	191.494	740.846	184.304	157.753	109.437	1378.04	982	685.836
	242.578	285.186	172.932	217.864	148.518	106.026	112.431	159.141	233.763	232.957	218.456	192.429	131.667	102.959	111.013	138.729	489.203	408.96	1171.89	438.945	175.684	213.41	295.541	153.618	191.303	424.123	212.667	331.514	151.987	255	114.108	87.924	502.679	125.13	329.056	580.958	374.169	198.695	234.149	156.5	169.485	169.288	797.667	94.4286	181.947	70.5395	878.987	1094.73	324.788
	185.864	233.415	218.945	231.433	148.633	110.806	107.557	150.877	181.986	254.818	255.333	178.8	116.657	115.881	100.895	122	283.046	395.533	1109.42	443.208	253.887	373.259	355.5	210.966	276.035	324.321	320.829	315.325	233.092	143.41	107.316	100.929	384.459	193.122	249.051	742.866	427.486	238.117	255.96	143.662	264.776	488.286	639.284	109.373	124.406	106.145	1220.92	864.677	592.894
	208.803	211.012	232.761	236.569	171.068	153.782	117.768	150.197	235.446	240.556	263.889	199.848	90.5789	92.924	86.0758	120.357	324.96	718.132	898.742	515.891	191.139	376.806	407.536	154.316	181.156	264.491	195.605	340.25	219.717	130.456	82.4359	116.681	341.949	210.684	431.224	598.194	389.897	269.357	272.45	1024.79	167.118	300.221	870.827	96.8021	123.35	81.1094	879.578	669.727	1114.84
	284.645	263.629	192.232	224.471	161.508	122.492	115.377	147.929	200.156	246.417	295.971	155.567	94.12	118.592	115.893	127.794	293.756	387.284	861.574	392.557	185.109	271.046	350.672	165.074	213.352	282.4	307.25	284.38	216.811	144.532	88.5949	117.743	370.6	139.081	351.409	599.125	352.22	280.635	196.431	389.268	202.385	260.684	693.07	121.913	133.431	103.554	932.985	514.576	373.231
	254.149	298.696	253.519	191.188	165.776	95.3333	102.239	166.421	210.261	242.838	159.795	176.375	99.1096	104.59	79.1429	129.607	521.104	410.676	1120.47	411.773	184.738	280.973	367.155	196.072	209.716	342.905	297.1	353.544	178.709	210.343	78.8	97.3125	212.319	245.804	469.268	491.712	484.167	284.621	273.081	148.014	151.7	362.034	984.157	96.75	114.975	76.8551	1183.2	807.351	665.015
	273.103	242.571	238.133	217.063	156.309	131.707	102.169	165.053	276.169	214.571	166.051	177.985	89.3766	104.208	83.625	121.031	330.303	580.603	780.437	494.1	136.425	352.2	320.667	207.679	160.5	255.724	210.371	329.221	207.329	306.06	77.1538	81.4833	600.707	260.479	365.36	617.508	607.814	262.684	198.137	188.278	188.937	555.608	671.892	126.533	98.5263	104.154	487.169	891.466	900.645
	229.678	298.864	187.584	221.429	133.414	107.574	106.513	146.96	211.569	259	198.486	177.158	104.934	97.8553	83.3729	117.053	416.763	529.579	858.813	484.169	205.143	258.797	350.429	187.2	242.632	319.5	259.234	346.075	233.333	136.464	85.4194	75.6056	219.366	79.6522	417.839	530.086	485.485	230.433	255.453	663.885	173.678	467.628	174.016	169.126	110.711	90.8375	606.862	385.809	797.915
	217.958	359.987	239.329	174.641	130.267	111.8	128.804	148.379	215.357	200.772	196.625	186.877	96.0541	84.9688	98.44	111.403	495.159	321.253	1055.87	544.1	196.523	241.679	359.987	153.268	287.684	250.684	283.175	378.257	252.902	270.377	96.9714	93.6462	313.536	192.861	337.744	543.567	666.069	206.644	277.787	121.274	144.519	410.551	164.703	107.967	112.378	100.148	1174.95	930.614	1086.1
	233.449	286.378	185.897	199.837	150.813	126.545	103.769	177.767	209.705	283	198.985	236.026	72.2373	105.552	98.4789	132.109	400.81	274.907	1004.78	353.714	243.571	471.029	366.857	187.823	223.286	198.19	236.352	310.985	196.662	110.679	115.727	81.8615	89.7302	187.455	418.936	736.828	444.768	191.625	275.733	1458.26	226.677	407.013	176.077	136.887	130.422	99.7258	454	827.122	367.671
	269.107	227.397	237.912	172.027	132.385	115.216	122.515	122.057	233.474	269.707	264.356	201.075	110.955	128.145	78.6618	132.013	374.377	417.789	1051.9	491.688	164.75	281.986	339.886	142.087	258.756	248.013	220.279	284.367	240.708	194.246	90.8358	89.1449	490.243	217.883	467.222	1020.55	378.645	186.132	395.609	173.159	169.897	289	188.243	110.181	123.046	104.606	862.313	826.014	721.104
	272.632	214.897	187.077	215.536	136.197	100.275	123.275	179.938	223.079	249.421	235.703	239.446	89.6364	96.9286	86.2	110.754	265.509	199.435	1022.8	476.359	195.545	267.107	333.13	221.953	149.43	185.543	249.868	315.484	434.702	319.358	88.7966	95.3919	215.846	250.821	392.212	725.456	408.018	157.701	294.484	897.938	155.051	611.526	137.671	97.619	126.539	119.39	1032.41	1132.07	406.841
	220.812	255.053	219.297	204.701	125.162	121.508	111.773	111.474	177.449	233.269	232.262	216.946	98	113.857	126.385	133.062	377.151	376.03	906.829	517.785	173.494	235.632	303.038	169.815	230.55	336.768	265.949	431.5	180.333	213.125	80.8143	92.6622	442.197	155.93	481.237	797.458	392.409	144.467	259.662	936.522	256.014	147.077	180.313	125.104	131.055	103.304	827.276	399.415	787.859
	208.917	240.395	160.935	222.23	157.176	103.972	111.325	149.118	218.716	258.167	227.681	137.242	95.6575	99.4795	91.661	130.167	368.303	608.529	823.043	564.922	197.243	209.333	430.115	218.119	190	281.169	394.875	316.459	180.831	160.81	84.975	87.9492	552.908	176.875	381.926	1054.61	448.42	200.963	167.492	1163.07	183.342	506.65	402.156	101.402	137.192	93.0152	845.827	1244.51	596.567
	264.05	201.959	214.898	175.667	135.275	170.165	122.653	110.597	235.533	186.588	241.556	142.083	107.966	100.975	133.366	112.535	446.055	629.462	727.739	402.667	266.164	274.491	461.767	176.086	195.526	388.808	231.069	379.954	271.313	213.279	111.759	91.9714	270.544	207.014	353.711	627.573	415.225	235.184	283.697	157.316	153.028	284.071	377.167	115.729	113.873	98.2667	1099.1	1101.11	791.724
	247.911	261.7	220.355	187.786	141.789	91.0758	106.897	90.8026	247.959	240.883	246.291	228.889	98.5574	102.089	137.663	112.542	327.406	489.373	1156.96	349.842	183.431	244.776	383.913	161.529	180.633	330.195	280.934	425.431	212.694	234.556	77.8036	89.7867	290.133	168.966	401.338	336.034	460.152	194.254	259.697	1585.55	167.458	149.154	342.382	138.659	108.903	102.134	736.194	995.933	624.175
	254.464	225.529	224	289	149.259	145.62	97.8767	110.714	229.861	266.38	286.318	238.345	81.3973	107.083	78.0946	123.415	385.943	388.928	869.167	304.479	182.579	357.667	311.214	174.173	182.838	307.617	219.217	378.12	235.298	242.699	88.8667	84.6761	83.569	214.275	307.729	502.455	601.358	239.679	271.663	1165.28	165.655	560.656	579.623	120.11	127.3	64.5818	989.127	830.117	467.045
	227.684	256.679	232.487	222.485	151.028	110.644	115.553	99.9063	167.442	186.122	178.413	245.39	98.8923	108.618	74.6866	120.215	584.833	338.434	1208.12	507.606	181.947	280.344	386.986	128.806	205.234	246.105	341.397	211.053	241.042	243.192	82.1772	91.6944	117.767	152.438	351.312	525.397	587.846	210.014	310.319	979.551	156.608	247.525	373.588	140.495	121.75	133.641	816.038	965.276	767.701
	275.574	274.863	203.803	176.329	134.68	122.308	109.414	134.606	264.487	247.115	161.656	242.859	97.7606	98.2679	82.0921	114.316	261.539	448.789	873.716	453	207.551	284.986	324.515	195.568	259.161	189.517	209.413	174.638	191.492	177.043	106.698	89.8056	294.425	121.72	329.528	882.367	785.755	244	271.429	1055.17	177.216	190.613	630.817	101.541	116.514	124.839	711.2	1285.27	1048.47
	232.52	191.6	235.644	212.847	137.396	116.804	95.9437	106.123	239.657	241.045	260.347	148	86.4231	115.636	83.7215	123.31	494.031	334.667	770.825	586.828	191.361	237.693	461.731	182.478	236.481	272.5	362.786	372.361	222.529	189.217	74.7125	95.4684	159.338	161.478	225	500.239	447.837	217.309	243.277	136.527	152.689	339.719	515	116.242	119.459	107.684	417.557	784.338	1489.72
	265.215	288.824	234.836	186.228	131.052	106.045	125.582	134.31	248.808	198.554	229.817	179.323	98.7903	92.2581	81.0278	114.827	388.029	517.286	1025.83	518.554	168.289	228.747	421.449	171.5	241.719	237.639	251.196	245.6	122.646	126	99.7797	75.5224	205.532	202.667	209.013	719.131	406.321	223.931	221.514	995.987	265.514	410.6	377.193	107.505	106.938	78.3134	1102.67	1039.48	458.387
	254.775	263.911	235.121	202.075	145.716	201.085	112.983	137.475	211.475	277.427	229.362	195.246	92.2917	102.557	93.0877	111.479	514.451	342.083	987.75	526.764	176.412	259.684	355.55	178.441	234.443	245.143	211.183	341.917	108.897	260.597	73.4706	85.3462	355.783	131.172	374.066	988.197	416.378	215.936	236.383	1504.56	119.592	112.228	416.184	130.022	133.589	78.0143	1416.56	858.076	1004.97
	222.74	313.155	267.411	175.153	155.111	110.114	108.75	112.057	221.239	222.148	270	193.863	103.25	101.149	95.4103	120.817	466.493	551.017	953.104	455.569	163.827	230.279	306.397	153.232	241.278	390.103	328.222	298	130.171	243.875	78.5696	83.2692	576.688	165.554	479.514	906.911	365.55	192.197	291.452	817.746	149.6	99.6753	335.559	121.213	110.912	91.6	990.765	438.86	661.561
	220.949	318.689	204.393	180.918	140.4	183.59	107.591	135.679	187.646	258.631	226.058	194.478	96.1974	92.931	79.3636	113.041	293.139	444.27	766.299	366.115	165.262	172.438	477.688	193.429	238.541	397.456	281.911	485.371	154.984	249.25	99.7936	105.529	94.3448	137.681	423.864	610.983	502.253	235.515	298.825	992.883	204.274	95.5789	394.187	103.789	112.3	84.3667	919.571	934.507	1044.93
	248.188	276.77	209.127	199.724	151.297	122.781	94.8308	113.307	231.525	286.597	215.078	239.169	99.0308	96.029	97.0923	120.043	366.569	654.061	1071.33	613.735	170.053	232.289	276.263	167.785	293.897	367.033	337.787	294.178	96.3621	202.254	104.921	85.3529	93.0133	170.724	351.5	919.19	391.559	222.937	204.273	115.923	158.91	107.565	499.577	97.8861	143.076	114.177	901.632	755.633	504.152
	190.429	209.221	257.207	232.25	132.067	159.013	91.9815	126.147	234.955	233.013	258.013	162.589	85.803	105.382	108.052	130.848	525	401.467	928.129	228.547	166.696	325.054	202.309	162.69	254.695	409.647	312.625	294.5	101.953	104.25	100.263	95.3684	112.493	159.015	443.714	522.547	428.77	239.418	328.778	219.45	85.4615	114.179	344.052	140.505	121.677	95.3194	756.514	659.984	606.845
	255.901	209.429	232.921	202.677	129.4	139.013	112.394	114.487	235.145	199.684	208.983	198.616	78.9565	91.75	100.175	116.691	444.722	490.042	992.145	514.513	173.722	271.257	421.208	216.316	180.6	460.731	327.237	379.625	98.8448	118.238	86.7931	97.4706	312.394	246.887	372.9	437.654	508.15	217.423	196.051	199.328	229.441	102.035	322.352	99.7609	113.686	90.5	857.493	1110.95	927.232
	235.973	220.985	250.441	233.934	108.662	157.345	97.2623	115.228	194.702	234.119	260.288	215.726	86.3467	104.547	80.1471	124.643	419.838	166.762	844.347	427.394	207.648	247.913	221.018	218.743	236.413	435.384	318.293	271.397	99.9298	145	78.7368	103.644	521.333	149.906	353.217	647.273	421.265	260.591	147.585	383.556	221.897	108.877	346.826	121.077	113.944	83.1029	1117.59	893.068	540.382
	241.891	182.575	232.1	220.025	112.76	155.143	114.197	130.232	205.897	202.262	232.842	216.957	88.5797	88.0536	88.3276	138.527	469.961	437.069	1355.49	433.449	207.439	362.761	411.324	207.5	227.563	286.667	304.984	459.071	106.026	201.247	105.333	88.5769	358.879	225.91	321.696	618.375	391.732	226.885	275.455	1183.43	253.446	97.7867	666.143	105.191	123.25	106.769	840.487	1443.93	532.757
	329.147	256.382	180.013	179.678	145.705	218.738	131.282	121.458	191.07	222.388	158.413	263.191	70.8246	94.8194	115.277	105.891	343.578	238.367	1214.17	488.123	446.654	348	388.591	168.321	197.507	304.1	381.156	429.573	79.8784	177.224	96.6711	88.9583	482.589	136.321	281.051	641.145	525.438	311.033	277.114	360.167	90.2597	177.603	446.75	119.612	235.053	88.975	599.819	323.896	1087.65
	281.38	262.458	167.897	235.923	113.078	111.294	120.829	96.3125	237.741	209.367	247.068	153.733	159.719	94.2742	112.407	121.897	455.864	552.71	810.905	330.24	598.831	298.39	361.706	186.013	208.785	421.324	239.438	416.362	188.753	130.607	86.9474	99.8966	255.545	174.584	311.536	634.721	436.533	191.208	336.456	133.808	160.103	96.5893	365.493	120.182	151.278	105.658	1002.89	912.735	417.933
	237.104	262.93	208.109	260.696	108.412	141.171	98.7627	120.345	208.7	280.958	213.552	180.986	79.9107	115.417	120.339	136.911	412.577	313.416	688.255	406.114	502.607	211.883	433.039	185.776	166.484	509.763	219.866	285.329	166.221	171.826	92.1515	95.3824	126.697	115.652	258.45	492.435	722.485	170.725	300.778	157.139	87.4531	96.3421	488.696	113.537	117.617	90.25	1026.77	889.554	749.566
	223.053	221.833	185.066	227.041	86.9737	156.247	90.2899	133.759	236.22	157.661	253.205	252.797	86.1077	133.058	140.1	105.456	246.62	1050.61	1065.47	190.087	576.229	190	417.838	190.678	226.816	616.644	232.368	319.101	119.693	133.57	84.9306	101.694	447.311	163.708	407.838	892.714	443.413	197.4	274.06	145.618	197.25	147.825	353.653	120.534	105.859	85.371	634.045	998.114	1113.99
	248.027	281.315	195.115	191.31	123.792	177.813	131.527	117.254	268.026	239.581	196.643	223.657	83.9385	103.775	127.234	112.347	474.313	911.551	555.722	338.385	684.652	293.694	486.145	206.309	349.797	442.507	206	273.224	144.323	257.211	67.0946	86.3509	518.085	232.4	407.243	503.211	444.918	207.821	182.984	954.89	193.367	108.783	589.878	103.02	96.9474	81.1429	1242.03	967	1288.12
	222.797	182.247	251.885	236.968	142.57	248.469	101.324	136.75	212.265	191.343	216.949	165.429	105.316	108.5	113.823	119.246	415.702	598.734	1003.05	283.329	339.628	250.333	360.964	211.784	229.45	507.636	288.295	352.836	174.8	202.9	100.714	84.6438	389.633	119.19	238.561	397.589	522.044	173.877	358.392	197.087	168.409	277.779	277.156	107.074	132.273	102.033	1026.39	1076	1329.97
	226.97	261.571	194.6	240.586	95.0946	227.72	110.361	126.358	214.737	231.138	227.973	194.361	79.9153	95.9333	113.417	110.734	693.438	748.567	289.987	285.132	493.288	207.446	374.457	197.883	220.759	423.926	410.842	404.519	124.408	254.547	95.4493	80.3944	422.368	91.6	352.859	501.662	453.962	246.173	311.393	385.172	146.91	290.904	793.924	112.975	151.629	98.3333	908.235	1000.82	723.083
	208.393	266.036	242.229	217.214	189.443	211.128	116.269	124.025	236.75	253.179	253.493	226.743	83.8243	109.114	99.4483	119.472	357.462	659.031	277.813	361.227	426.486	253.964	320.133	182.703	183.429	388.685	378.152	216.405	145.176	214.342	93.5082	81.3016	87.2603	194.343	287.194	1035.28	411.043	162.121	292.867	473.186	81.55	108.477	366.241	142.561	116.148	111.071	634.392	901.442	980.338
	304.22	260.481	242.822	221.43	86.7051	204.254	112.42	119.286	202.034	250.714	213.857	166.761	96.1507	102.627	94.3043	104.769	443.893	303.684	1052.94	300.025	427.281	253.4	407.551	217.208	221.618	331.063	342.557	373.242	124.129	175.473	95.8714	94.7	185.167	117.872	310.103	900.569	819.717	281.467	342.076	118.833	113.586	150.661	384.716	148.276	122.356	84.7966	429.667	665.062	470.066
	242.383	258.405	249.838	231.229	146.029	230.5	117.339	133.782	214.312	257.618	212.907	267.106	96.7424	116.207	112.923	125.143	369.045	772.965	323.333	340.863	266.443	167.13	381.803	200.432	200.214	421.458	294.232	275.727	184.915	186.923	75.8	92.0933	181.132	141.878	481.125	414.894	302.623	240.873	199.636	204.591	193.324	138.833	480.563	155.011	164	102.714	1266.27	841.727	729.898
	223.21	288.179	147.517	233.016	135.841	213.814	102.141	135.302	216.85	216.197	229.55	198.167	73.9254	104.281	107.392	116.387	243.925	860.286	905.667	342.049	502.838	195.695	314.148	190.775	208.5	251.043	444.441	248.121	167.182	121.091	73.7051	100.125	297.563	253.353	384.783	982.333	319.321	196.058	220.203	174.655	228.985	131.138	604.85	125.395	104.342	87.4308	456.521	815.246	917.162
	207.667	280.111	236.179	223.507	147.696	168.77	97.3088	109.479	207.738	242.975	242.321	205.893	96.5072	119.81	125.618	97.5676	702.962	582.567	937.167	355.875	227.948	239.086	325.623	218.329	190.162	667.417	364.578	372.983	187.438	199.373	89.1481	78.4684	454.133	142.917	462.208	335.797	283.473	258.568	411.014	199.186	168.27	89.1111	436.714	102.422	186.421	68.8701	507.591	925.316	609.206
	236.066	205.311	218.017	158.472	144.277	224.821	100.338	118.897	230.452	241.27	199.164	162.386	107.443	96.7069	109.5	111.08	529.938	922.211	845.532	291.683	913.97	211.439	459.221	170.923	165.887	511.067	206.967	348.286	206.176	289.797	104.932	100.508	201.861	178.443	566.167	678.552	310.898	169.271	214.625	177.442	284.167	196.459	554.537	89.1078	95.4603	85.0727	777.273	833.056	840.75
	262.788	234.169	267.857	277.982	136.196	167.574	126.831	119.983	244.766	201.55	228.203	155.973	97.3506	117.987	118.974	133.413	564.806	900.184	815.822	322.567	752.015	283.413	342.867	185.843	293.158	523.288	333.171	305.027	164.093	227.241	116.246	92.4697	507.603	168.71	464.056	495.242	325.493	247.521	306.633	182.685	185.786	243.573	357.092	126.978	109.07	79.85	829.642	850	785.8
	239.986	190.132	249.847	212.661	154.621	154.889	112.257	128.182	198.568	250.597	205.559	227.222	99.1695	96.25	97.5065	110.515	343.47	871.25	904.149	242.268	340.265	250.95	279.885	189.938	203.677	574.406	230.115	214.298	357.269	193.781	120.853	94.9605	399.423	137.175	304.203	531.868	338.271	166.632	147.493	967.733	190.315	228.436	649.908	93.8673	108.029	95.9583	967.117	1121.35	686.75
	190.5	225.458	233.413	253.833	125.172	242.842	132.507	130.385	267.162	290.385	254.239	213.052	97.0145	99.3239	116.386	107.714	537.056	944.077	1096.29	332.5	435.25	196.014	347.362	175.622	221.595	407.594	334.473	352.987	210.297	206.16	74.1067	79.8333	366.014	163.986	357.316	670.677	373.964	216.891	318.14	132.284	280.23	331.403	399.419	99.5205	117.734	94.3188	963.127	1853.93	1624.96
	221.582	166.046	256.111	205.677	133.147	195.679	89.5278	117.59	199.725	224.5	209.615	206.149	89.3797	111.536	102.414	118.182	420.87	404.322	1191.29	342.911	209.838	280.2	451.603	182.692	257.324	495.93	239.244	356.338	172.13	189.581	82.8088	84.1912	290.102	146.733	330.148	673.188	277.035	219.221	239.667	635.688	213.427	145.658	1309.9	98.8478	108.237	91.6949	854.141	639.713	621.931
	276.424	249.803	276.242	220.73	159.172	205.828	101.475	156.813	195.65	226.766	272.959	206.205	97.7931	79.6812	104.138	107.655	429.232	389.729	1037.68	306.181	316.253	230.711	338.879	177.868	274.164	315.091	320.152	430.525	141.727	170.351	88.2564	87.4286	498.537	128.971	298.333	522.701	298.565	182.575	420.342	176.921	230.711	259.561	606.872	131.791	100.949	74.1111	521.758	1252.84	412.174
	225.333	155.456	247.418	198.072	168.797	205.104	96.7833	125.013	198.862	171.492	239.387	150.073	87.3649	106.25	93.9722	126.103	399.089	688.534	911.533	300.246	491.274	237.55	349.372	181.359	276.662	424.529	319.692	360.414	168.077	193.131	71.3553	98.9138	417.329	130.48	302.556	518.613	283.676	183.508	217.841	309.723	180.857	225.378	714.323	116.097	109.846	85.4521	402.653	1561.66	664.368
	264.829	269.475	205.042	206.785	103.686	234.84	120	111.756	212.034	232.899	223.164	149	85.0625	125.84	118.737	111.615	366.436	865.595	1079.92	353.778	952.048	227.244	388.222	189.75	201.017	434.508	368.787	328.046	227.368	146.233	82.3026	85.7705	610.615	164.284	387.39	822.857	370.923	200.353	229.139	160.096	201.925	207.901	485.982	104.649	143.125	81.2727	1017.22	1462.89	364.438
	215.194	177.548	228.466	202.491	150.868	233.851	120.55	103.343	210.487	184.753	204.684	228.19	86.25	116.519	118.033	111.848	343.062	902.734	688.672	371.262	574.14	329.797	504.588	179.026	174.141	603.6	338.09	361.303	221.018	252.027	100.067	102.427	210.643	162.587	392.797	506.543	336.693	163.474	260.895	198.529	133.781	195.797	487.722	117.488	107.462	85.0139	442.19	1448	1065.45
	260.613	189.319	258.082	191.203	158.443	182.243	138.429	119.273	225.014	271.775	243.765	224.7	74.029	90.9298	108.133	111.41	510.537	907.882	1153.75	171.375	562.719	247.855	354.416	166.644	185.843	374.35	192.324	343.464	169.241	188.136	86.5139	93.6316	346.797	209.818	310.308	964.413	328.507	205.667	380.6	924.433	279.509	114.836	427.406	102.838	107.962	86.1918	1044.13	797.969	764.099
	206.067	242.571	205.708	200.879	140.632	225.288	117.74	141.655	281.357	233.267	215.564	258.5	99.9846	88.7705	136.087	109.25	411.215	612	1101.82	183.754	341.632	224.213	323.973	163.333	278.726	531.849	216.083	569.328	177.181	254.19	75.5694	100.059	508.821	131.824	387.767	1139.58	272.857	212.829	143.224	110.508	234.934	111.45	512.457	104.067	105.6	75.75	1031.73	388.158	1368.85
	282.107	186.435	227.958	246.073	148.351	195.948	117.206	163.988	198.658	241.785	267.247	192.649	119.964	104.048	119.16	126.756	458.279	242.025	1074.03	319.727	480.968	253.695	271	195.893	231.257	553.567	216.855	393.628	185.523	292.594	73.3467	91.3457	79.6607	123.217	392.526	320.846	273.826	210.85	271	254.681	180.87	123.805	428.184	107.757	139.873	64.1563	425.984	422.738	1162.76
	227.368	199.696	298.276	218.05	149.718	193.493	120.343	149.605	217.523	268.769	222.185	173.514	97.4627	81.5	117.825	102.646	516.258	469.766	1241.24	185.203	397.652	218.915	349.109	194.813	282.8	497.873	313	302.39	316.885	189.958	91.7193	102.091	156.879	187.288	477.293	532.018	273.743	226.958	297.117	147.74	172.279	124.924	854.342	124.493	150.841	87.6897	674.806	1265.64	894.242
	222.901	216.955	192.213	232.986	142.137	231.845	133.371	172.317	207.507	281.288	211.971	213.029	92.5238	116.185	94.7692	118.797	382.766	864.661	1347.01	370.29	724.375	243.672	256.672	139.012	177	333.926	206.724	341.671	156.313	247.354	91.3333	90.8101	201.325	147.737	256.103	504.042	319.484	216.065	203.718	121.137	162.256	348.039	491.732	106.628	84.225	99.0641	375.466	826.057	1511.58
	230	191.135	182.186	231.93	107.377	188.853	101.642	169.373	223.439	273.526	207.691	158.593	76.6271	103.633	91.2424	104.686	352.883	735.534	1423.99	292.132	246.405	316.014	218.051	190.208	213.587	544.487	318.246	656.229	199.382	168.904	71.7778	104.456	439.508	173.367	345.881	1277.23	317.184	215.885	273.19	130.082	195.263	358.921	451.408	122.687	111.154	78.7313	1006.13	958.055	570.303
	275.37	225.324	197.365	185	103.123	170.927	120.164	145.574	243.464	266.449	209.257	170.881	75.0781	109.743	122.25	112.539	332.265	918.041	953.362	306.28	285.033	242.794	304.2	178.509	227.633	391.654	160.224	206.368	223.692	216.085	108.756	87.4937	307.77	211.75	334.872	584.845	295.986	277.886	259.571	192.726	127.821	161.135	392.474	99.2289	111.732	87.6301	1221.67	1246.05	663.441
	279.377	265.87	296.066	242.211	116.406	222.7	110.471	165.681	244.897	204.909	240.185	212.851	91	105.525	120.737	122.375	576.221	654.318	1018.73	222.017	346.294	176.662	320.507	185.971	178.262	509.275	223.929	284.667	194.227	104.877	82.1918	93.2429	596.183	92.2742	390.034	962.407	324.231	249.172	433.328	149.439	137.787	406.156	427.945	189.28	106.179	97.6176	623.746	1722.92	1152.24
	204.101	261.577	204.821	232.985	163.907	235.045	102.455	158.298	196.418	216.818	192.867	109.944	144.631	114.583	118.942	111.851	518.71	608.821	985.25	273	411.746	304.641	395.588	163.973	199.455	675.114	271.286	255.948	176.493	170.894	92.9375	97.3699	460.036	101.095	436.295	769.924	284.435	180.672	317.293	128.492	217.4	274.521	649.08	125.731	92.5714	94.5763	1200.05	1160.34	1272.64
	238.813	188.877	287.014	219.722	156.288	182.538	111.789	144.625	244.765	175.169	178.7	172.316	93.3729	97.7143	129.939	132.364	561.5	1041.22	1081.3	380.911	702.806	290.718	315.403	172.877	188.387	553.553	286.071	205.321	317.639	139.231	76.8714	88.8615	403.838	113.517	240.598	967.833	302.258	157.576	231.895	189.234	165.922	163.731	395.393	101.462	112.94	86.8082	532.763	1487.01	788.198
	267.362	227.787	280.776	229.167	164.347	214.885	103.657	154.506	226.644	254.297	198.93	206.386	101.123	87.5484	95.5676	130.403	412.579	776.529	1225	381.775	538.097	240.608	283.229	179.311	152.571	440.436	252.887	395.614	223.472	118.05	86.1125	89.2462	529.393	178.293	465.486	1069.52	313.397	249.596	462.64	1148.72	185.175	283.729	536.623	129.383	94.8205	106.055	949.74	956.017	1088.73
	219.253	241.848	231.776	210.088	131.169	197.25	112.137	152.661	225.288	213.746	264.352	162.026	91.6667	96.2467	120.59	117.606	544.987	518.273	1289.24	295.535	427.085	301.753	471.521	179.853	257.075	498.632	230.533	255.425	169.338	131.188	77.2388	94.9077	710.457	157.361	395.308	709.667	332.145	209.448	278.179	1058.19	154.603	256.41	571.707	123.913	108.174	94.2429	893.159	630.322	902.565
	211.861	185.2	255.937	176.382	149.215	198.525	126.844	162.474	213.882	258.895	190.173	223	85.4203	105.633	115.067	125.789	544.214	477.892	1149.77	290.317	505.566	307.946	327.169	147.826	202.868	365.592	232.961	351.071	134.571	130.592	85.4848	87.0256	379.225	216.779	244.52	821	323.581	223.618	422.97	171.794	242.565	143.375	671.232	108.722	119.627	81.2239	938.583	772.342	494.64
	238.985	178.6	169.672	183.175	156.247	196.091	119.014	151.841	200.7	262.622	233.514	152.559	71.8228	111.231	109.255	88.7903	622.643	540.263	1132.49	230.347	735.074	203.195	273.077	197.31	154.254	338.763	326.306	383.785	251.819	81.8806	81.7949	91	494.109	74.8421	241.138	1208.4	308.095	285.442	265.016	384.8	276.961	252.482	468.567	108.111	109.541	86.5375	1010.58	1283.09	668.103
	248.297	232.974	238.487	203.351	176.818	185.284	109.803	180.553	244.379	245.2	225.261	235.662	101.529	107.897	123.789	106.563	562.767	416.19	932.724	368.873	412.188	305.329	383.107	179.797	192.611	576.839	423.182	302.6	220.942	126.781	98.6271	88.9155	560	216.508	262.351	577.71	340.182	236.263	133.026	294.207	250.836	345.569	421.875	116.569	119.025	84.7083	1289.08	714.431	838.134
	264.013	214.482	226.705	195.237	161.609	246.864	120.359	170.039	276.923	267.53	213.189	189.411	85.1842	103.313	105.069	108.875	566.808	727.246	955.487	385.384	406.085	331.051	296.894	194.736	224.484	398.36	362.169	388.36	160.448	87.0806	92.5323	76.9552	492.5	129.439	506.905	507.188	327.25	242.789	231.554	345.59	230.257	370.316	483.013	106.37	125.208	88.2279	1143	1082.94	656.509
	240.306	235.867	203.429	186.547	169.705	151.754	138.463	176.03	265.419	263.675	239.77	207.493	95.7051	104.076	102.338	133.645	336.69	961.013	998.052	298.931	464.623	317.21	378.493	162.053	216.484	529.436	346.014	430.542	152.377	166.342	104.789	82.1695	528.922	176	378.333	1034.8	321.817	217.557	242.338	188.018	326.605	240.492	676.378	93.2626	118.108	96.1169	1218.64	786.414	577.052
	254.703	231.789	255.382	210.14	166.25	230.761	108.797	151.901	227.167	306.416	185.444	209.411	110.615	88.2759	102.617	127.439	479.014	445.737	1147.1	218.088	737.836	234.947	222.905	183.114	195.988	572.081	247.594	237.484	176.308	153.724	77.3898	89.1538	141.704	125.632	425.913	795.347	318.224	204.938	118.934	126.185	125.763	291.929	386.861	137.798	120.897	92.0125	1191.69	1331.77	682.938
	251.217	215.544	248.959	186.48	163.027	184.62	115.494	148.595	189.75	291.457	139.513	241.507	98.4156	112.303	111.585	111.016	543.671	294.77	987.958	302.123	405.8	171.308	455.208	211.387	226.153	527.379	331.934	260.257	226.986	139.75	92.8875	112.128	328.922	97.2742	335.613	498.595	315.859	189.924	257.462	139.609	245.316	148.174	1075.16	149.31	112.197	68.5373	1209.89	756.703	471.491
	213.571	269.507	202.175	230.03	162.419	190.721	100.8	142.757	273.552	201.985	234.327	216.717	91.8182	97.9818	110.229	90.942	511.603	662.449	967.972	174.845	517.69	193.078	413.014	166.875	187.279	491.986	314.405	369.507	203.053	130.782	76.0822	96.4557	556	114.136	414.667	410.925	298.361	230.803	209.162	126.91	231.633	196.2	352.87	111.519	125.217	103.78	1137.84	918.931	717.779
	272.556	235.071	260.278	248.25	175.323	188.534	131.209	178.343	212.574	225.779	230.209	208.162	84.0822	114.725	113.429	143.58	470.089	633.583	1113.72	284.474	203.551	265.373	506.694	186.319	172.961	409.25	307.115	274.653	249.95	145.763	103.358	89.4865	452.484	276.568	322.677	516.433	308.958	229.882	127.718	146.147	250.956	376.671	407.4	171.551	117.055	103	1409.09	781.325	714.212
	219.91	187.361	267.886	178.282	141.39	261.8	128.576	153.974	241.369	232.254	283.414	230.333	98.1719	95.5256	110.433	104.016	471.105	545.769	838.526	356.254	343.375	306.705	375.947	197.583	181.541	345.84	275.121	312.855	187.667	123.158	95.8077	90.3438	595	341.877	343.237	880	259.132	228.196	221.219	265.984	338.28	223.348	939.734	134.965	203.554	77.7534	1359.93	1036.92	674.109
	208.792	221.079	223.333	192.514	151.078	208.409	118.387	148.573	192.868	233.84	249.279	178.014	91.8333	106.632	124.246	122.618	692.333	650.982	883.306	498.298	378.776	266.387	369.449	150.95	169.45	526.08	216.351	173.203	124.186	156	98.6528	82.4744	654.639	92.0469	346.768	669.959	281.944	178.957	227.731	136.452	207.948	472.879	573.429	131.941	113.264	75.1266	418.587	883.15	446.785
	233.033	205.871	251.759	198.058	161.676	232.439	119.639	147.481	244.136	324.156	245.987	186.067	101.803	121.368	93.662	114.833	391.306	415.148	776.444	173.319	278.246	275.56	402.214	172.983	299.889	328.231	149.153	400.136	91.5714	151.612	125.027	82.9848	210.725	301.351	312.768	299.128	327.279	147.727	210.113	112.127	304.716	176	422.153	133.287	88.3944	98.8571	493.703	1126.06	783.382
	302.379	254.033	247.724	190.523	135.866	187.908	125.649	152.509	204.456	214.607	269.467	172.983	115.58	110.2	110.788	107.158	502.5	622.304	986.556	342.162	481.724	297.603	487.785	176.253	211.696	475.844	350.5	391.75	310.731	118.644	114.316	100.656	201.776	206.373	279.479	691.936	314.716	205.125	255.935	142.167	181.859	423.435	784.677	146.33	108.983	69.4857	513.683	818.518	565.719
	273.948	205.606	259.386	211.385	174.221	230.949	124.579	137.692	210.618	251.588	182.661	222.923	110.288	104.619	124.886	105.643	700.169	604.634	1109.9	432.809	558.167	266.873	307.828	183.544	242.595	693.239	287.192	314.143	221.458	134.671	96.4407	83.8533	354.569	139.143	382.697	913.638	278.159	187.907	131.639	227.304	150.429	581.727	415.333	100.683	112.85	84.8816	746.324	1179.53	696.177
	308.946	204.807	257.545	208.442	150.071	221.382	144.282	135.754	265.474	297.41	269.015	217.89	108.065	128.367	85.5286	102.088	546.302	931.191	1048.83	340.3	313.127	304.446	366.14	171.397	213.474	332.397	310.516	417.693	185.276	174.09	91.1081	77.9138	511.888	118.259	367.364	405.079	360.222	159.312	119.591	135.306	300.413	470.373	656.32	113.851	140.554	89.8846	706.347	1439.35	373.125
	249.85	199.118	261.173	222.808	164.07	197.077	107.786	160.394	269.817	237.307	229.8	220.186	110.485	85.9385	116.325	105.359	494.07	751.325	713.153	301.397	523.214	239.423	418.92	200.84	190.418	659.053	241.649	211.309	178.522	132.695	83.9722	95.0921	556.169	96.2329	373.984	364.088	332.171	179	137.516	202.475	208.508	468.068	515.147	211.439	125.566	73.3382	808.455	1481.42	978.574
	249.863	228.438	234.013	193.357	142.319	146.345	112.685	159.014	265.141	255.544	259.338	233.219	83.9028	99.2963	108.13	98.6301	612.29	442.5	1224.51	261.689	335	213.818	359.928	194.662	231.077	491.493	162.923	328.853	176.046	121.662	120.087	108.211	382.045	206.74	332.347	495.074	391	222.875	227.116	179.051	256.767	426.803	627.091	88.8649	104.851	95.7463	708.366	1144.08	819.242
	277.727	223.636	295.309	174.938	147.052	190.471	101.763	154.292	278.389	272.211	223	232.612	73.0789	116.797	113.453	104.254	660.434	237.253	1384.81	307.311	372.305	268.843	255.279	157.829	162.919	282.316	311.661	370.318	284.192	128.658	97.3086	103.627	469.218	135.662	288.654	864.865	317.275	224.595	243.475	135.132	198.437	455.574	252.169	96.1068	127.591	87.3898	605.171	589.018	1230.65
	267.117	272.111	176.463	242.436	141.13	204.448	102.35	164.731	189.679	268.806	256.395	202.8	74.5405	110.577	103.679	105.154	443.7	294.156	1165.28	526.77	643.033	256.948	261.478	190.213	262.6	521.113	295.8	316.303	320.377	142.047	108.069	104.047	697.69	94.9028	427.607	890.167	316.957	272.185	346.548	196.067	197.947	615.696	854.618	173.149	180.586	65.6	369.184	1689.04	569.606
	206.092	162.766	248.027	200.059	158.484	235.662	148.787	157.061	227.377	228.082	252.859	203.974	108.098	100.478	155.391	118.446	515.416	793.333	910.696	427.807	275.574	169.237	344.667	187.323	236.794	513.625	332.707	266.028	306.25	215.946	95.9444	106.75	132.77	133.662	393.881	655.431	255	193.22	266.459	114.282	199.695	608.557	304.432	87.2105	103.284	90	300.712	923.53	591.206
	309.644	159.355	260.672	212.242	153.639	200.468	109.603	132.697	187.079	245.857	253.741	237.803	107	94.0395	95.2687	124.133	459.587	438.922	1425.38	293.229	278.681	163.05	322.683	176.2	257.026	312.054	309.561	451.551	228.733	132.64	161.324	109.667	405.405	117.652	436	591.657	296.541	215.9	211.081	131.928	208.781	182.185	692.246	105.333	122.069	79.5893	279.85	1839.46	563.31
	255.111	212.015	262.733	258.517	162.141	229.536	132.644	172.667	221.127	230.467	211.955	207.103	101.203	92.8909	99.7463	119.493	644.878	755.324	1149.32	413.538	584.317	227.769	374.694	165.773	214.805	571.492	207.623	295.543	217.418	154.923	122.595	141.1	646.355	134.38	523	698.706	367.453	237.54	274.987	143.775	255.747	442.633	955.568	92.7432	102.205	96.7586	850.034	363.603	877.338
	260.676	191.905	253.551	261.744	148.524	206.983	111.552	168.194	193.7	266.2	236.656	187.203	107.032	106.921	100.578	131.397	616.229	684.85	975.954	290.526	585.357	256.027	369.933	153.548	255.875	527.641	174.329	243.52	270.583	173.702	102.816	156.769	503.167	247.319	430.221	537.041	311.047	164.182	321.962	127.171	126.203	319.083	633.468	121.238	170.395	92.1392	1069.36	1011.51	1041.9
	240.029	195.453	264.134	258.154	173.899	219.353	102.803	144.911	182.044	209.243	214.21	159.571	105.431	127.05	109.203	100.183	421.406	711.069	983.364	304.911	299.929	285.93	194.56	195.69	194.196	409.194	352.061	290.05	243.03	138.194	107.229	126.443	170.256	94.25	319.947	783.867	386.772	163.87	222.18	149.949	245.569	496.425	1145.52	119.768	132.094	78.4306	849.038	1115.34	855.969
	270.718	187.046	254.52	215.531	141.806	174.013	143.677	148.042	264.596	305.4	258.179	200.467	121.679	106.826	128.241	140.338	512.754	247.472	1108.07	224.036	451.339	350.938	345.517	185.358	212.764	590.974	254.983	381.662	171.6	118.432	115.603	79.5942	525.128	176.267	272.646	369.309	302.925	176.241	281.195	1287.42	242.895	352.88	392.917	127.275	132.479	84.1923	1032.69	446.158	729
	226.934	187.9	253.038	219.219	175.893	201.461	116.737	153.257	256.911	228.517	314.983	171.811	93.9333	117.344	102.926	111.81	276.543	542.5	1264.18	240.113	392.414	247.961	471.569	182.104	178.394	567.714	325.161	270.562	177.443	211.309	125.919	124.922	484.328	164.513	352.702	561.031	465.405	247.84	287.983	271.314	267.162	572.147	1126.42	151.596	155.45	91.8594	429.962	1431.36	714.393
	314.754	210.266	182.133	214.368	159.986	187.41	151.459	118.526	203.294	279.986	203.478	274.82	82.5205	93.7973	114.613	103.811	1048.55	650.549	1074.69	506.985	416.806	208.135	402.863	196.809	187.938	463.391	371.712	298.54	295.062	225.514	135.141	184.867	562.859	141.222	386.738	574.581	286.487	165.359	213.16	182.775	227.841	320.268	593.588	95.0127	112.017	99.2188	352.258	649.273	400.189
	237.041	164.258	276.817	253.423	153.848	196.263	112.614	145.924	187.717	223.192	260.761	212.545	88.6056	120.466	94.831	105.167	241.972	225.091	912.987	217.191	347	242.079	415.406	168.417	234.477	458.772	330.286	351.813	224.092	181.133	158.06	88.0789	425.138	163.452	291.928	582.169	364.153	193.462	528.76	169.317	175.959	176.948	550.382	135.798	104.514	81.4833	478.377	1229.59	780.809
	209.638	192.88	235.7	224.07	157.045	219.017	133.561	157.533	209.625	256.615	242.365	168.383	95.85	95.5152	120.662	124.545	562.044	554	959.288	337.059	219.663	245.7	498.559	194.25	201.542	417.492	255.863	338.653	246.822	172.662	112.179	136.174	680.84	155.159	372.987	760.101	351.877	249.222	248.039	825.527	156.969	166.763	533.692	197.787	130.824	77.0244	1152.83	1143.17	671.297
	218.219	242.703	279.684	169.717	194.329	171.027	115.654	130.319	221.672	266.818	292.575	227.684	98.7432	106.263	93.2	107.771	379.441	661.338	922.806	444.71	412.893	242.271	295.343	188.25	217.594	460.575	364.859	264.482	139.843	269.725	149.517	101.638	116.156	78.6406	564.329	337.75	326.65	155.688	315.627	513.727	195.961	255.96	406.564	109.699	153.246	87.7059	341.737	1375.67	547.559
	198.351	252.75	231.125	238.971	122.6	208.789	117.782	151.027	192.643	198.027	261.653	255.333	78.6102	113.217	97.9333	98.075	631.493	861.258	349.269	365.027	486.923	217.067	393.038	152.151	149.931	389.228	274.443	358.877	244.269	99.1786	104.417	121.362	422.896	113.592	400.013	436.25	361.754	172.529	237.466	172.313	123.629	285.45	528.464	78.5934	140.255	97.1333	577.101	1389.98	574.508
	207.529	222.351	278.091	185.14	143.891	179.479	136.391	163.773	241.772	287.375	272.955	192.538	83.3857	113.403	130.892	98.1487	251.771	525.838	995.089	326.841	304.737	178.088	225.27	150.18	140.948	158.481	343.544	352.842	260.521	177.441	146.667	142.178	495.362	110.971	522.869	731.617	276.5	209.143	200.257	493.625	177.213	508.014	597.946	113.739	176.372	81.6111	283.662	1346.59	584.515
	249.446	184.59	212.519	215.733	164.763	241.795	130.033	168.197	214.515	256.813	273.974	179.031	92.1806	94.9747	107.946	111.738	433.091	495.114	748.211	344.303	271.702	221.053	380.845	177.458	209.188	228.395	346.691	419.059	199.125	123.324	118.397	118.361	664.171	93	339.974	584.873	291.912	170.81	154.75	171.662	156.164	526.514	859.583	130.656	184.917	97.0635	874.565	998.427	649.569
	280.595	185.912	238.587	223.064	161.282	272.156	101.868	130.684	209.754	265.373	243.343	166.135	103.213	99.3276	101.724	114.988	493.658	657.133	921.415	490.102	253.111	171.714	492.317	201.316	231.549	450.967	264.266	327.562	209.682	218.155	92.5775	81.6912	271.923	163.297	361.211	713.589	330.966	223.397	226.986	192.935	151.185	501.317	511.629	90.4135	112.288	82.9452	599.737	1440.55	994.797
	281.403	213.694	214.9	222.371	161.456	218.099	116.13	187.877	228.481	246.526	222.567	138.778	88.6866	111.532	90.6769	113.338	470.984	749.792	189.278	498.958	401.101	198.244	217.475	195.494	144.923	305.056	346.082	234.304	182.641	234.838	116.015	109.288	412.386	156.894	355.463	828.606	312.87	183.776	340.537	187.237	165.141	517.769	448.615	111.437	104.458	78.4074	391.394	1290.11	802.718
	262.985	241.513	239.487	230.5	166.055	231.06	106.449	146.096	258.367	258.667	205.964	206.526	93.375	102.813	92.0143	109.596	524.224	709.789	344.413	481.217	425.183	221.75	235.859	179.507	260.699	416.301	283.59	423.878	211.983	203.6	118.135	137.508	662.746	128.05	321.147	400.233	403.086	188.932	366.324	230.653	140.595	137.961	529.924	103.946	97.8082	87.8261	460.881	418.514	599.127
[truncated: 14,378 more rows]
[truncated: 49 more columns]
